# Supplementary material for: From Mud to Meat: Comparative Metabarcoding Reveals Two Different Evolutionary Paths to Carnivory in a Group of Meiofaunal Annelids
Source: Mol Ecol. 2025 Oct 28;34(22):e70151. doi: 10.1111/mec.70151 (PMC12617034; doi:10.1111/mec.70151)
Supplement: Supplementary file 1 — Appendix S1: Supporting Information [file MEC-34-e70151-s008.txt]

#!/usr/bin/env Rscript
library(dada2)
path <- "/lustre/joemack/data/miseq/round_1"

#Quality plots
fnFs <- sort(list.files(path, pattern="_R1_001.fastq", full.names = TRUE))
fnRs <- sort(list.files(path, pattern="_R2_001.fastq", full.names = TRUE))
sample.names <- sapply(strsplit(basename(fnFs), "_"), `[`, 1)

#Filtered file names
filtFs <- file.path(path, "filtered", paste0(sample.names, "_F_filt.fastq.gz"))
filtRs <- file.path(path, "filtered", paste0(sample.names, "_R_filt.fastq.gz"))
names(filtFs) <- sample.names
names(filtRs) <- sample.names

#Filter and trim ***trimleft is to remove primers!
out <- filterAndTrim(fnFs, filtFs, fnRs, filtRs, truncLen = c(150, 150), 
                     trimLeft = c(24, 21), maxN=0, maxEE=c(2,2), truncQ=2, rm.phix = TRUE, 
                     compress=TRUE, multithread=FALSE, matchIDs=TRUE)

#Check length of filtered reads
path_filtered <- "/lustre/joemack/data/miseq/round_1/filtered"
filtFs_check <- sort(list.files(path_filtered, pattern="_F_filt.fastq.gz", full.names = TRUE))
filtRs_check <- sort(list.files(path_filtered, pattern="_R_filt.fastq.gz", full.names = TRUE))

#Check error rates
errF <- learnErrors(filtFs, multithread=TRUE)
errR <- learnErrors(filtRs, multithread=TRUE)

#Sample inference - find representative seqs?
dadaFs <- dada(filtFs, err=errF, multithread=TRUE)
dadaRs <- dada(filtRs, err=errR, multithread=TRUE)
mergers <- mergePairs(dadaFs, filtFs, dadaRs, filtRs, verbose=TRUE)
seqtab <- makeSequenceTable(mergers)

#Remove chimeras
seqtab.nochim <- removeBimeraDenovo(seqtab, method="consensus", multithread=TRUE, verbose=TRUE)
dim(seqtab.nochim)
sum(seqtab.nochim)/sum(seqtab)
getN <- function(x) sum(getUniques(x))
track <- cbind(out, sapply(dadaFs, getN), sapply(dadaRs, getN), sapply(mergers, getN), rowSums(seqtab.nochim))
colnames(track) <- c("input", "filtered", "denoisedF", "denoisedR", "merged", "nonchim")
rownames(track) <- sample.names
table(nchar(getSequences(seqtab)))
write.table(track, "read-count-tracking.tsv", quote=FALSE, sep="\t", col.names=NA)
write.csv(seqtab.nochim, file = "seqtab.csv")

#Assign taxonomy
taxa <- assignTaxonomy(seqtab.nochim, "/lustre/joemack/data/miseq/round_1/silva_132.18s.99_rep_set.dada2.fa.gz", multithread=TRUE)
write.csv(taxa, file = "taxa_fall.csv")

vect <- "finished"
write(vect, "out.txt")
