# Supplementary material for: From Mud to Meat: Comparative Metabarcoding Reveals Two Different Evolutionary Paths to Carnivory in a Group of Meiofaunal Annelids
Source: Mol Ecol. 2025 Oct 28;34(22):e70151. doi: 10.1111/mec.70151 (PMC12617034; doi:10.1111/mec.70151)
Supplement: Supplementary file 3 — Table S1: Collection information for specimens included in this study. [file MEC-34-e70151-s004.xlsx]

## Sheet: sheet 1
collection locality	coordinates	collection date	genus	species	Chaetogaster morphogroup	Reference number	Sampling	COI genbank accession	BioProject Number
University Hills Duck Pond, Maryland, USA	38.984, -76.96	July 4 2020	Chaetogaster	12	"diastrophus"	JMga001	1	OQ281725
University Hills Duck Pond, Maryland, USA	38.984, -76.97	July 4 2020	Chaetogaster	12	"diastrophus"	JMga002	1	This study	PRJNA1337925
University Hills Duck Pond, Maryland, USA	38.984, -76.98	July 4 2020	Chaetogaster	12	"diastrophus"	JMga004	1	This study	PRJNA1337926
University Hills Duck Pond, Maryland, USA	38.984, -76.99	July 4 2020	Chaetogaster	12	"diastrophus"	JMga005	1	This study	PRJNA1337927
Guilford Run, Maryland, USA	38.978, -76.940	July 8 2020	Chaetogaster	20	"diastrophus"	JMga006	1	This study	PRJNA1337928
Guilford Run, Maryland, USA	38.978, -76.941	July 8 2020	Chaetogaster	20	"diastrophus"	JMga007	1	This study	PRJNA1337929
Guilford Run, Maryland, USA	38.978, -76.942	July 8 2020	Chaetogaster	20	"diastrophus"	JMga008	1	This study	PRJNA1337930
Guilford Run, Maryland, USA	38.978, -76.943	July 8 2020	Chaetogaster	10	"diastrophus"	JMga009	1	This study	PRJNA1337931
Guilford Run, Maryland, USA	38.978, -76.944	July 8 2020	Chaetogaster	22	"limnaei"	JMga010	1	OQ281726
Guilford Run, Maryland, USA	38.978, -76.945	July 8 2020	Chaetogaster	10	"diastrophus"	JMga011	1	This study	PRJNA1337925
Guilford Run, Maryland, USA	38.978, -76.946	July 8 2020	Chaetogaster	10	"diastrophus"	JMga012	1	OQ281727
Guilford Run, Maryland, USA	38.978, -76.947	July 8 2020	Chaetogaster	10	"diastrophus"	JMga013	1	This study	PRJNA1337925
Guilford Run, Maryland, USA	38.978, -76.948	July 8 2020	Chaetogaster	10	"diastrophus"	JMga014	1	This study	PRJNA1337926
Guilford Run, Maryland, USA	38.978, -76.949	July 8 2020	Chaetogaster	10	"diastrophus"	JMga016	1	This study	PRJNA1337927
Guilford Run, Maryland, USA	38.978, -76.950	July 8 2020	Chaetogaster	10	"diastrophus"	JMga017	1	This study	PRJNA1337928
Paint Branch, Maryland, USA	38.995, -76.933	July 13 2020	Chaetogaster	8	"diastrophus"	JMga018	1	OQ281728
Paint Branch, Maryland, USA	38.995, -76.934	July 13 2020	Chaetogaster	8	"diastrophus"	JMga019	1	This study	PRJNA1337925
Paint Branch, Maryland, USA	38.995, -76.935	July 13 2020	Chaetogaster	8	"diastrophus"	JMga020	1	This study	PRJNA1337926
Gillis Falls, Maryland, USA	39.39, -77.08	July 20 2020	Chaetogaster	22	"limnaei"	JMga023	1	This study	PRJNA1337927
Gillis Falls, Maryland, USA	39.39, -77.09	July 20 2020	Chaetogaster	22	"limnaei"	JMga024	1	This study	PRJNA1337928
Gillis Falls, Maryland, USA	39.39, -77.10	July 20 2020	Chaetogaster	22	"limnaei"	JMga025	1	OQ281729
Gillis Falls, Maryland, USA	39.39, -77.11	July 20 2020	Chaetogaster	8	"diastrophus"	JMga027	1	OQ281730
Gillis Falls, Maryland, USA	39.39, -77.12	July 20 2020	Chaetogaster	8	"diastrophus"	JMga028	1	This study	PRJNA1337925
Gillis Falls, Maryland, USA	39.39, -77.13	July 20 2020	Chaetogaster	20	"diastrophus"	JMga029	1	This study	PRJNA1337926
Gillis Falls, Maryland, USA	39.39, -77.14	July 20 2020	Chaetogaster	8	"diastrophus"	JMga030	1	This study	PRJNA1337927
Gillis Falls, Maryland, USA	39.39, -77.15	July 20 2020	Chaetogaster	8	"diastrophus"	JMga031	1	This study	PRJNA1337928
Gillis Falls, Maryland, USA	39.39, -77.16	July 20 2020	Chaetogaster	20	"diastrophus"	JMga032	1	This study	PRJNA1337929
Gillis Falls, Maryland, USA	39.39, -77.17	July 20 2020	Chaetogaster	8	"diastrophus"	JMga033	1	This study	PRJNA1337930
Gillis Falls, Maryland, USA	39.39, -77.18	July 20 2020	Chaetogaster	8	"diastrophus"	JMga034	1	This study	PRJNA1337931
Gillis Falls, Maryland, USA	39.39, -77.19	July 20 2020	Chaetogaster	8	"diastrophus"	JMga035	1	This study	PRJNA1337932
Gillis Falls, Maryland, USA	39.39, -77.20	July 20 2020	Chaetogaster	8	"diastrophus"	JMga036	1	This study	PRJNA1337933
Gillis Falls, Maryland, USA	39.39, -77.21	July 20 2020	Chaetogaster	8	"diastrophus"	JMga037	1	This study	PRJNA1337934
Gillis Falls, Maryland, USA	39.39, -77.22	July 20 2020	Chaetogaster	8	"diastrophus"	JMga039	1	This study	PRJNA1337935
Campus Creek, Maryland, USA	38.993, -76.938	July 24 2020	Chaetogaster	20	"diastrophus"	JMga040	1	This study	PRJNA1337936
Campus Creek, Maryland, USA	38.993, -76.939	July 24 2020	Chaetogaster	20	"diastrophus"	JMga042	1	This study	PRJNA1337937
Campus Creek, Maryland, USA	38.993, -76.940	July 24 2020	Chaetogaster	20	"diastrophus"	JMga043	1	This study	PRJNA1337938
Campus Creek, Maryland, USA	38.993, -76.941	July 24 2020	Chaetogaster	20	"diastrophus"	JMga044	1	This study	PRJNA1337939
Campus Creek, Maryland, USA	38.993, -76.942	July 24 2020	Chaetogaster	20	"diastrophus"	JMga045	1	This study	PRJNA1337940
Campus Creek, Maryland, USA	38.993, -76.943	July 24 2020	Chaetogaster	20	"diastrophus"	JMga051	1	This study	PRJNA1337941
Campus Creek, Maryland, USA	38.993, -76.944	July 24 2020	Chaetogaster	20	"diastrophus"	JMga052	1	This study	PRJNA1337942
Campus Creek, Maryland, USA	38.993, -76.945	July 24 2020	Chaetogaster	20	"diastrophus"	JMga053	1	This study	PRJNA1337943
Campus Creek, Maryland, USA	38.993, -76.946	July 24 2020	Chaetogaster	20	"diastrophus"	JMga056	1	This study	PRJNA1337944
Campus Creek, Maryland, USA	38.993, -76.947	July 24 2020	Chaetogaster	20	"diastrophus"	JMga057	1	This study	PRJNA1337945
Campus Creek, Maryland, USA	38.993, -76.948	July 24 2020	Chaetogaster	20	"diastrophus"	JMga059	1	This study	PRJNA1337946
Stormwater Pond, Maryland, USA	38.99, -76.94	Oct 26 2020	Chaetogaster	3	"diaphanus"	JMga066	1	This study	PRJNA1337947
Stormwater Pond, Maryland, USA	38.99, -76.95	Oct 26 2020	Chaetogaster	3	"diaphanus"	JMga067	1	This study	PRJNA1337948
Stormwater Pond, Maryland, USA	38.99, -76.96	Oct 26 2020	Chaetogaster	3	"diaphanus"	JMga068	1	This study	PRJNA1337949
Stormwater Pond, Maryland, USA	38.99, -76.97	Oct 29 2020	Chaetogaster	3	"diaphanus"	JMga070	1	This study	PRJNA1337950
Stormwater Pond, Maryland, USA	38.99, -76.98	Oct 29 2020	Chaetogaster	3	"diaphanus"	JMga071	1	This study	PRJNA1337951
Stormwater Pond, Maryland, USA	38.99, -76.99	Oct 29 2020	Chaetogaster	3	"diaphanus"	JMga072	1	This study	PRJNA1337952
Stormwater Pond, Maryland, USA	38.99, -76.100	Oct 29 2020	Chaetogaster	3	"diaphanus"	JMga073	1	This study	PRJNA1337953
Alter Pond, Maryland, USA	39.01, -76.85	May 2 2021	Chaetogaster	12	"diastrophus"	JMga074	2	This study	PRJNA1337954
Alter Pond, Maryland, USA	39.01, -76.86	May 2 2021	Chaetogaster	12	"diastrophus"	JMga075	2	This study	PRJNA1337955
Alter Pond, Maryland, USA	39.01, -76.87	May 2 2021	Chaetogaster	12	"diastrophus"	JMga076	2	This study	PRJNA1337956
Alter Pond, Maryland, USA	39.01, -76.88	May 2 2021	Chaetogaster	3	"diaphanus"	JMga077	2	This study	PRJNA1337957
Alter Pond, Maryland, USA	39.01, -76.89	May 2 2021	Chaetogaster	3	"diaphanus"	JMga078	2	This study	PRJNA1337958
Alter Pond, Maryland, USA	39.01, -76.90	May 2 2021	Chaetogaster	3	"diaphanus"	JMga079	2	This study	PRJNA1337959
Alter Pond, Maryland, USA	39.01, -76.91	May 2 2021	Chaetogaster	3	"diaphanus"	JMga080	2	This study	PRJNA1337960
Alter Pond, Maryland, USA	39.01, -76.92	May 2 2021	Chaetogaster	3	"diaphanus"	JMga081	2	This study	PRJNA1337961
Alter Pond, Maryland, USA	39.01, -76.93	May 2 2021	Chaetogaster	12	"diastrophus"	JMga082	2	This study	PRJNA1337962
Alter Pond, Maryland, USA	39.01, -76.94	May 2 2021	Chaetogaster	12	"diastrophus"	JMga084	2	This study	PRJNA1337963
Alter Pond, Maryland, USA	39.01, -76.95	May 2 2021	Stylaria	lacustris		JMga086	2	This study	PRJNA1337964
Alter Pond, Maryland, USA	39.01, -76.96	May 2 2021	Chaetogaster	3	"diaphanus"	JMga087	2	This study	PRJNA1337965
Alter Pond, Maryland, USA	39.01, -76.97	May 2 2021	Stylaria	lacustris		JMga088	2	This study	PRJNA1337966
Alter Pond, Maryland, USA	39.01, -76.98	May 2 2021	Stylaria	lacustris		JMga089	2	This study	PRJNA1337967
Alter Pond, Maryland, USA	39.01, -76.99	May 2 2021	Stylaria	lacustris		JMga090	2	This study	PRJNA1337968
Alter Pond, Maryland, USA	39.01, -76.100	May 2 2021	Stylaria	lacustris		JMga091	2	This study	PRJNA1337969
Lake Artemesia, Maryland, USA	38.98, -76.92	May 2 2021	Chaetogaster	12	"diastrophus"	JMga092	2	This study	PRJNA1337970
Lake Artemesia, Maryland, USA	38.98, -76.93	May 2 2021	Chaetogaster	3	"diaphanus"	JMga093	2	This study	PRJNA1337971
Lake Artemesia, Maryland, USA	38.98, -76.94	May 2 2021	Chaetogaster	3	"diaphanus"	JMga094	2	This study	PRJNA1337972
Lake Artemesia, Maryland, USA	38.98, -76.95	May 2 2021	Stylaria	fossularis		JMga095	2	This study	PRJNA1337973
Lake Artemesia, Maryland, USA	38.98, -76.96	May 2 2021	Chaetogaster	3	"diaphanus"	JMga096	2	This study	PRJNA1337974
Lake Artemesia, Maryland, USA	38.98, -76.97	May 2 2021	Chaetogaster	12	"diastrophus"	JMga097	2	This study	PRJNA1337975
Alter Pond, Maryland, USA	39.01, -76.97	May 2 2021	Chaetogaster	24	"limnaei"	JMga098	2	This study	PRJNA1337976
Alter Pond, Maryland, USA	39.01, -76.97	May 9 2021	Chaetogaster	24	"limnaei"	JMga099	2	OQ281731
Cheltinham Wetland Park, Maryland, USA	38.752, -76.847	May 9 2021	Chaetogaster	18	"diastrophus"	JMga100	2	OQ281732
Cheltinham Wetland Park, Maryland, USA	38.752, -76.848	May 9 2021	Chaetogaster	3	"diaphanus"	JMga102	2	This study	PRJNA1337979
Cheltinham Wetland Park, Maryland, USA	38.752, -76.849	May 9 2021	Chaetogaster	3	"diaphanus"	JMga103	2	This study	PRJNA1337980
Cheltinham Wetland Park, Maryland, USA	38.752, -76.850	May 9 2021	Chaetogaster	3	"diaphanus"	JMga104	2	This study	PRJNA1337981
Cheltinham Wetland Park, Maryland, USA	38.752, -76.851	May 9 2021	Stylaria	fossularis		JMga105	2	This study	PRJNA1337982
Cheltinham Wetland Park, Maryland, USA	38.752, -76.852	May 9 2021	Stylaria	lacustris		JMga106	2	This study	PRJNA1337983
Snowden Pond, Patuxent Research Refuge, Maryland, USA	39.05, -76.81	May 14 2021	Chaetogaster	22	"limnaei"	JMga107	2	This study	PRJNA1337984
Snowden Pond, Patuxent Research Refuge, Maryland, USA	39.05, -76.82	May 14 2021	Chaetogaster	22	"limnaei"	JMga108	2	This study	PRJNA1337985
Snowden Pond, Patuxent Research Refuge, Maryland, USA	39.05, -76.83	May 14 2021	Chaetogaster	22	"limnaei"	JMga109	2	This study	PRJNA1337986
Snowden Pond, Patuxent Research Refuge, Maryland, USA	39.05, -76.84	May 14 2021	Chaetogaster	22	"limnaei"	JMga110	2	This study	PRJNA1337987
Snowden Pond, Patuxent Research Refuge, Maryland, USA	39.05, -76.85	May 14 2021	Chaetogaster	3	"diaphanus"	JMga111	2	This study	PRJNA1337988
Snowden Pond, Patuxent Research Refuge, Maryland, USA	39.05, -76.86	May 14 2021	Chaetogaster	3	"diaphanus"	JMga112	2	This study	PRJNA1337989
Snowden Pond, Patuxent Research Refuge, Maryland, USA	39.05, -76.87	May 14 2021	Chaetogaster	3	"diaphanus"	JMga113	2	This study	PRJNA1337990
Snowden Pond, Patuxent Research Refuge, Maryland, USA	39.05, -76.88	May 14 2021	Chaetogaster	3	"diaphanus"	JMga114	2	This study	PRJNA1337991
Snowden Pond, Patuxent Research Refuge, Maryland, USA	39.05, -76.89	May 14 2021	Stylaria	fossularis		JMga115	2	This study	PRJNA1337992
Paint Branch, Maryland, USA	38.995, -76.934	May 20 2021	Chaetogaster	3	"diaphanus"	JMga116	2	This study	PRJNA1337993
Paint Branch, Maryland, USA	38.995, -76.935	May 20 2021	Chaetogaster	3	"diaphanus"	JMga117	2	This study	PRJNA1337994
Paint Branch, Maryland, USA	38.995, -76.936	May 20 2021	Chaetogaster	8	"diastrophus"	JMga118	2	This study	PRJNA1337995
Paint Branch, Maryland, USA	38.995, -76.937	May 20 2021	Chaetogaster	18	"diastrophus"	JMga120	2	This study	PRJNA1337996
Paint Branch, Maryland, USA	38.995, -76.938	May 20 2021	Chaetogaster	8	"diastrophus"	JMga121	2	This study	PRJNA1337997
University Hills Duck Pond, Maryland, USA	38.984, -76.98	May 21 2021	Chaetogaster	12	"diastrophus"	JMga122	2	This study	PRJNA1337998
University Hills Duck Pond, Maryland, USA	38.984, -76.98	May 21 2021	Chaetogaster	12	"diastrophus"	JMga123	2	This study	PRJNA1337999
University Hills Duck Pond, Maryland, USA	38.984, -76.99	May 21 2021	Chaetogaster	12	"diastrophus"	JMga124	2	This study	PRJNA1338000
University Hills Duck Pond, Maryland, USA	38.984, -76.100	May 21 2021	Chaetogaster	12	"diastrophus"	JMga125	2	This study	PRJNA1338001
University Hills Duck Pond, Maryland, USA	38.984, -76.101	May 21 2021	Stylaria	fossularis		JMga126	2	This study	PRJNA1338002
University Hills Duck Pond, Maryland, USA	38.984, -76.102	May 21 2021	Stylaria	lacustris		JMga127	2	This study	PRJNA1338003
Guilford Run, Maryland, USA	38.978, -76.942	May 31 2021	Chaetogaster	8	"diastrophus"	JMga129	2	This study	PRJNA1338004
Guilford Run, Maryland, USA	38.978, -76.943	May 31 2021	Chaetogaster	8	"diastrophus"	JMga130	2	This study	PRJNA1338005
Guilford Run, Maryland, USA	38.978, -76.944	May 31 2021	Chaetogaster	8	"diastrophus"	JMga131	2	This study	PRJNA1338006
Guilford Run, Maryland, USA	38.978, -76.945	May 31 2021	Chaetogaster	8	"diastrophus"	JMga132	2	This study	PRJNA1338007
Guilford Run, Maryland, USA	38.978, -76.946	May 31 2021	Chaetogaster	8	"diastrophus"	JMga134	2	This study	PRJNA1338008
Guilford Run, Maryland, USA	38.978, -76.947	May 31 2021	Chaetogaster	8	"diastrophus"	JMga135	2	This study	PRJNA1338009
Guilford Run, Maryland, USA	38.978, -76.948	May 31 2021	Chaetogaster	12	"diastrophus"	JMga136	2	This study	PRJNA1338010
Guilford Run, Maryland, USA	38.978, -76.949	May 31 2021	Chaetogaster	8	"diastrophus"	JMga137	2	This study	PRJNA1338011
Paint Branch, Maryland, USA	38.995, -76.934	June 20 2021	Chaetogaster	18	"diastrophus"	JMga140	2	This study	PRJNA1338012
Paint Branch, Maryland, USA	38.995, -76.934	June 20 2021	Chaetogaster	18	"diastrophus"	JMga141	2	This study	PRJNA1338013
Greenbelt Lake, Maryland, USA	39.00, -76.88	June 20 2021	Chaetogaster	3	"diaphanus"	JMga142	2	This study	PRJNA1338014
Greenbelt Lake, Maryland, USA	39.00, -76.89	June 20 2021	Chaetogaster	8	"diastrophus"	JMga143	2	This study	PRJNA1338015
Paint Branch, Maryland, USA	38.995, -76.934	June 20 2021	Chaetogaster	18	"diastrophus"	JMga145	2	This study	PRJNA1338016
Rock Creek, Pennsylvania, USA	39.76, -77.23	June 27 2021	Chaetogaster	22	"limnaei"	JMga148	2	This study	PRJNA1338017
Rock Creek, Pennsylvania, USA	39.76, -77.23	June 27 2021	Chaetogaster	22	"limnaei"	JMga149	2	This study	PRJNA1338018
Rock Creek, Pennsylvania, USA	39.76, -77.23	June 27 2021	Chaetogaster	22	"limnaei"	JMga150	2	This study	PRJNA1338019

## Sheet: Sheet2
genus	Reference number	species		Reference number	collection date	collection locality	coordinates			Chaetogaster morphogroup	Sampling	COI genbank accession
Chaetogaster	JMga002	12	Chaetogaster sp.12	JMga002	2020-07-04	University Hills Duck Pond, Maryland, USA	38.984, -76.97			"diastrophus"	1
Chaetogaster	JMga004	12	Chaetogaster sp.12	JMga004	2020-07-04	University Hills Duck Pond, Maryland, USA	38.984, -76.98			"diastrophus"	1
Chaetogaster	JMga005	12	Chaetogaster sp.12	JMga005	2020-07-04	University Hills Duck Pond, Maryland, USA	38.984, -76.99			"diastrophus"	1
Chaetogaster	JMga006	20	Chaetogaster sp.20	JMga006	2020-07-08	Guilford Run, Maryland, USA	38.978, -76.940			"diastrophus"	1
Chaetogaster	JMga007	20	Chaetogaster sp.20	JMga007	2020-07-08	Guilford Run, Maryland, USA	38.978, -76.941			"diastrophus"	1
Chaetogaster	JMga008	20	Chaetogaster sp.20	JMga008	2020-07-08	Guilford Run, Maryland, USA	38.978, -76.942			"diastrophus"	1
Chaetogaster	JMga009	10	Chaetogaster sp.10	JMga009	2020-07-08	Guilford Run, Maryland, USA	38.978, -76.943			"diastrophus"	1
Chaetogaster	JMga011	10	Chaetogaster sp.10	JMga011	2020-07-08	Guilford Run, Maryland, USA	38.978, -76.945			"diastrophus"	1
Chaetogaster	JMga013	10	Chaetogaster sp.10	JMga013	2020-07-08	Guilford Run, Maryland, USA	38.978, -76.947			"diastrophus"	1
Chaetogaster	JMga014	10	Chaetogaster sp.10	JMga014	2020-07-08	Guilford Run, Maryland, USA	38.978, -76.948			"diastrophus"	1
Chaetogaster	JMga016	10	Chaetogaster sp.10	JMga016	2020-07-08	Guilford Run, Maryland, USA	38.978, -76.949			"diastrophus"	1
Chaetogaster	JMga017	10	Chaetogaster sp.10	JMga017	2020-07-08	Guilford Run, Maryland, USA	38.978, -76.950			"diastrophus"	1
Chaetogaster	JMga019	8	Chaetogaster sp.8	JMga019	2020-07-13	Paint Branch, Maryland, USA	38.995, -76.934			"diastrophus"	1
Chaetogaster	JMga020	8	Chaetogaster sp.8	JMga020	2020-07-13	Paint Branch, Maryland, USA	38.995, -76.935			"diastrophus"	1
Chaetogaster	JMga023	22	Chaetogaster sp.22	JMga023	2020-07-20	Gillis Falls, Maryland, USA	39.39, -77.08			"limnaei"	1
Chaetogaster	JMga024	22	Chaetogaster sp.22	JMga024	2020-07-20	Gillis Falls, Maryland, USA	39.39, -77.09			"limnaei"	1
Chaetogaster	JMga028	8	Chaetogaster sp.8	JMga028	2020-07-20	Gillis Falls, Maryland, USA	39.39, -77.12			"diastrophus"	1
Chaetogaster	JMga029	20	Chaetogaster sp.20	JMga029	2020-07-20	Gillis Falls, Maryland, USA	39.39, -77.13			"diastrophus"	1
Chaetogaster	JMga030	8	Chaetogaster sp.8	JMga030	2020-07-20	Gillis Falls, Maryland, USA	39.39, -77.14			"diastrophus"	1
Chaetogaster	JMga031	8	Chaetogaster sp.8	JMga031	2020-07-20	Gillis Falls, Maryland, USA	39.39, -77.15			"diastrophus"	1
Chaetogaster	JMga032	20	Chaetogaster sp.20	JMga032	2020-07-20	Gillis Falls, Maryland, USA	39.39, -77.16			"diastrophus"	1
Chaetogaster	JMga033	8	Chaetogaster sp.8	JMga033	2020-07-20	Gillis Falls, Maryland, USA	39.39, -77.17			"diastrophus"	1
Chaetogaster	JMga034	8	Chaetogaster sp.8	JMga034	2020-07-20	Gillis Falls, Maryland, USA	39.39, -77.18			"diastrophus"	1
Chaetogaster	JMga035	8	Chaetogaster sp.8	JMga035	2020-07-20	Gillis Falls, Maryland, USA	39.39, -77.19			"diastrophus"	1
Chaetogaster	JMga036	8	Chaetogaster sp.8	JMga036	2020-07-20	Gillis Falls, Maryland, USA	39.39, -77.20			"diastrophus"	1
Chaetogaster	JMga037	8	Chaetogaster sp.8	JMga037	2020-07-20	Gillis Falls, Maryland, USA	39.39, -77.21			"diastrophus"	1
Chaetogaster	JMga039	8	Chaetogaster sp.8	JMga039	2020-07-20	Gillis Falls, Maryland, USA	39.39, -77.22			"diastrophus"	1
Chaetogaster	JMga040	20	Chaetogaster sp.20	JMga040	2020-07-24	Campus Creek, Maryland, USA	38.993, -76.938			"diastrophus"	1
Chaetogaster	JMga042	20	Chaetogaster sp.20	JMga042	2020-07-24	Campus Creek, Maryland, USA	38.993, -76.939			"diastrophus"	1
Chaetogaster	JMga043	20	Chaetogaster sp.20	JMga043	2020-07-24	Campus Creek, Maryland, USA	38.993, -76.940			"diastrophus"	1
Chaetogaster	JMga044	20	Chaetogaster sp.20	JMga044	2020-07-24	Campus Creek, Maryland, USA	38.993, -76.941			"diastrophus"	1
Chaetogaster	JMga045	20	Chaetogaster sp.20	JMga045	2020-07-24	Campus Creek, Maryland, USA	38.993, -76.942			"diastrophus"	1
Chaetogaster	JMga051	20	Chaetogaster sp.20	JMga051	2020-07-24	Campus Creek, Maryland, USA	38.993, -76.943			"diastrophus"	1
Chaetogaster	JMga052	20	Chaetogaster sp.20	JMga052	2020-07-24	Campus Creek, Maryland, USA	38.993, -76.944			"diastrophus"	1
Chaetogaster	JMga053	20	Chaetogaster sp.20	JMga053	2020-07-24	Campus Creek, Maryland, USA	38.993, -76.945			"diastrophus"	1
Chaetogaster	JMga056	20	Chaetogaster sp.20	JMga056	2020-07-24	Campus Creek, Maryland, USA	38.993, -76.946			"diastrophus"	1
Chaetogaster	JMga057	20	Chaetogaster sp.20	JMga057	2020-07-24	Campus Creek, Maryland, USA	38.993, -76.947			"diastrophus"	1
Chaetogaster	JMga059	20	Chaetogaster sp.20	JMga059	2020-07-24	Campus Creek, Maryland, USA	38.993, -76.948			"diastrophus"	1
Chaetogaster	JMga066	3	Chaetogaster sp.3	JMga066	2020-10-26	Stormwater Pond, Maryland, USA	38.99, -76.94			"diaphanus"	1
Chaetogaster	JMga067	3	Chaetogaster sp.3	JMga067	2020-10-26	Stormwater Pond, Maryland, USA	38.99, -76.95			"diaphanus"	1
Chaetogaster	JMga068	3	Chaetogaster sp.3	JMga068	2020-10-26	Stormwater Pond, Maryland, USA	38.99, -76.96			"diaphanus"	1
Chaetogaster	JMga070	3	Chaetogaster sp.3	JMga070	2020-10-29	Stormwater Pond, Maryland, USA	38.99, -76.97			"diaphanus"	1
Chaetogaster	JMga071	3	Chaetogaster sp.3	JMga071	2020-10-29	Stormwater Pond, Maryland, USA	38.99, -76.98			"diaphanus"	1
Chaetogaster	JMga072	3	Chaetogaster sp.3	JMga072	2020-10-29	Stormwater Pond, Maryland, USA	38.99, -76.99			"diaphanus"	1
Chaetogaster	JMga073	3	Chaetogaster sp.3	JMga073	2020-10-29	Stormwater Pond, Maryland, USA	38.99, -76.100			"diaphanus"	1
Chaetogaster	JMga074	12	Chaetogaster sp.12	JMga074	2021-05-02	Alter Pond, Maryland, USA	39.01, -76.85			"diastrophus"	2
Chaetogaster	JMga075	12	Chaetogaster sp.12	JMga075	2021-05-02	Alter Pond, Maryland, USA	39.01, -76.86			"diastrophus"	2
Chaetogaster	JMga076	12	Chaetogaster sp.12	JMga076	2021-05-02	Alter Pond, Maryland, USA	39.01, -76.87			"diastrophus"	2
Chaetogaster	JMga077	3	Chaetogaster sp.3	JMga077	2021-05-02	Alter Pond, Maryland, USA	39.01, -76.88			"diaphanus"	2
Chaetogaster	JMga078	3	Chaetogaster sp.3	JMga078	2021-05-02	Alter Pond, Maryland, USA	39.01, -76.89			"diaphanus"	2
Chaetogaster	JMga079	3	Chaetogaster sp.3	JMga079	2021-05-02	Alter Pond, Maryland, USA	39.01, -76.90			"diaphanus"	2
Chaetogaster	JMga080	3	Chaetogaster sp.3	JMga080	2021-05-02	Alter Pond, Maryland, USA	39.01, -76.91			"diaphanus"	2
Chaetogaster	JMga081	3	Chaetogaster sp.3	JMga081	2021-05-02	Alter Pond, Maryland, USA	39.01, -76.92			"diaphanus"	2
Chaetogaster	JMga082	12	Chaetogaster sp.12	JMga082	2021-05-02	Alter Pond, Maryland, USA	39.01, -76.93			"diastrophus"	2
Chaetogaster	JMga084	12	Chaetogaster sp.12	JMga084	2021-05-02	Alter Pond, Maryland, USA	39.01, -76.94			"diastrophus"	2
Stylaria	JMga086	lacustris	Stylaria lacustris	JMga086	2021-05-02	Alter Pond, Maryland, USA	39.01, -76.95				2
Chaetogaster	JMga087	3	Chaetogaster sp.3	JMga087	2021-05-02	Alter Pond, Maryland, USA	39.01, -76.96			"diaphanus"	2
Stylaria	JMga088	lacustris	Chaetogaster sp.lacustris	JMga088	2021-05-02	Alter Pond, Maryland, USA	39.01, -76.97				2
Stylaria	JMga089	lacustris	Chaetogaster sp.lacustris	JMga089	2021-05-02	Alter Pond, Maryland, USA	39.01, -76.98				2
Stylaria	JMga090	lacustris	Chaetogaster sp.lacustris	JMga090	2021-05-02	Alter Pond, Maryland, USA	39.01, -76.99				2
Stylaria	JMga091	lacustris	Chaetogaster sp.lacustris	JMga091	2021-05-02	Alter Pond, Maryland, USA	39.01, -76.100				2
Chaetogaster	JMga092	12	Chaetogaster sp.12	JMga092	2021-05-02	Lake Artemesia, Maryland, USA	38.98, -76.92			"diastrophus"	2
Chaetogaster	JMga093	3	Chaetogaster sp.3	JMga093	2021-05-02	Lake Artemesia, Maryland, USA	38.98, -76.93			"diaphanus"	2
Chaetogaster	JMga094	3	Chaetogaster sp.3	JMga094	2021-05-02	Lake Artemesia, Maryland, USA	38.98, -76.94			"diaphanus"	2
Stylaria	JMga095	fossularis	Chaetogaster sp.fossularis	JMga095	2021-05-02	Lake Artemesia, Maryland, USA	38.98, -76.95				2
Chaetogaster	JMga096	3	Chaetogaster sp.3	JMga096	2021-05-02	Lake Artemesia, Maryland, USA	38.98, -76.96			"diaphanus"	2
Chaetogaster	JMga097	12	Chaetogaster sp.12	JMga097	2021-05-02	Lake Artemesia, Maryland, USA	38.98, -76.97			"diastrophus"	2
Chaetogaster	JMga098	24	Chaetogaster sp.24	JMga098	2021-05-02	Alter Pond, Maryland, USA	39.01, -76.97			"limnaei"	2
Chaetogaster	JMga102	3	Chaetogaster sp.3	JMga102	2021-05-09	Cheltinham Wetland Park, Maryland, USA	38.752, -76.848			"diaphanus"	2
Chaetogaster	JMga103	3	Chaetogaster sp.3	JMga103	2021-05-09	Cheltinham Wetland Park, Maryland, USA	38.752, -76.849			"diaphanus"	2
Chaetogaster	JMga104	3	Chaetogaster sp.3	JMga104	2021-05-09	Cheltinham Wetland Park, Maryland, USA	38.752, -76.850			"diaphanus"	2
Stylaria	JMga105	fossularis	Chaetogaster sp.fossularis	JMga105	2021-05-09	Cheltinham Wetland Park, Maryland, USA	38.752, -76.851				2
Stylaria	JMga106	lacustris	Chaetogaster sp.lacustris	JMga106	2021-05-09	Cheltinham Wetland Park, Maryland, USA	38.752, -76.852				2
Chaetogaster	JMga107	22	Chaetogaster sp.22	JMga107	2021-05-14	Snowden Pond, Patuxent Research Refuge, Maryland, USA	39.05, -76.81			"limnaei"	2
Chaetogaster	JMga108	22	Chaetogaster sp.22	JMga108	2021-05-14	Snowden Pond, Patuxent Research Refuge, Maryland, USA	39.05, -76.82			"limnaei"	2
Chaetogaster	JMga109	22	Chaetogaster sp.22	JMga109	2021-05-14	Snowden Pond, Patuxent Research Refuge, Maryland, USA	39.05, -76.83			"limnaei"	2
Chaetogaster	JMga110	22	Chaetogaster sp.22	JMga110	2021-05-14	Snowden Pond, Patuxent Research Refuge, Maryland, USA	39.05, -76.84			"limnaei"	2
Chaetogaster	JMga111	3	Chaetogaster sp.3	JMga111	2021-05-14	Snowden Pond, Patuxent Research Refuge, Maryland, USA	39.05, -76.85			"diaphanus"	2
Chaetogaster	JMga112	3	Chaetogaster sp.3	JMga112	2021-05-14	Snowden Pond, Patuxent Research Refuge, Maryland, USA	39.05, -76.86			"diaphanus"	2
Chaetogaster	JMga113	3	Chaetogaster sp.3	JMga113	2021-05-14	Snowden Pond, Patuxent Research Refuge, Maryland, USA	39.05, -76.87			"diaphanus"	2
Chaetogaster	JMga114	3	Chaetogaster sp.3	JMga114	2021-05-14	Snowden Pond, Patuxent Research Refuge, Maryland, USA	39.05, -76.88			"diaphanus"	2
Stylaria	JMga115	fossularis	Chaetogaster sp.fossularis	JMga115	2021-05-14	Snowden Pond, Patuxent Research Refuge, Maryland, USA	39.05, -76.89				2
Chaetogaster	JMga116	3	Chaetogaster sp.3	JMga116	2021-05-20	Paint Branch, Maryland, USA	38.995, -76.934			"diaphanus"	2
Chaetogaster	JMga117	3	Chaetogaster sp.3	JMga117	2021-05-20	Paint Branch, Maryland, USA	38.995, -76.935			"diaphanus"	2
Chaetogaster	JMga118	8	Chaetogaster sp.8	JMga118	2021-05-20	Paint Branch, Maryland, USA	38.995, -76.936			"diastrophus"	2
Chaetogaster	JMga120	18	Chaetogaster sp.18	JMga120	2021-05-20	Paint Branch, Maryland, USA	38.995, -76.937			"diastrophus"	2
Chaetogaster	JMga121	8	Chaetogaster sp.8	JMga121	2021-05-20	Paint Branch, Maryland, USA	38.995, -76.938			"diastrophus"	2
Chaetogaster	JMga122	12	Chaetogaster sp.12	JMga122	2021-05-21	University Hills Duck Pond, Maryland, USA	38.984, -76.98			"diastrophus"	2
Chaetogaster	JMga123	12	Chaetogaster sp.12	JMga123	2021-05-21	University Hills Duck Pond, Maryland, USA	38.984, -76.98			"diastrophus"	2
Chaetogaster	JMga124	12	Chaetogaster sp.12	JMga124	2021-05-21	University Hills Duck Pond, Maryland, USA	38.984, -76.99			"diastrophus"	2
Chaetogaster	JMga125	12	Chaetogaster sp.12	JMga125	2021-05-21	University Hills Duck Pond, Maryland, USA	38.984, -76.100			"diastrophus"	2
Stylaria	JMga126	fossularis	Chaetogaster sp.fossularis	JMga126	2021-05-21	University Hills Duck Pond, Maryland, USA	38.984, -76.101				2
Stylaria	JMga127	lacustris	Chaetogaster sp.lacustris	JMga127	2021-05-21	University Hills Duck Pond, Maryland, USA	38.984, -76.102				2
Chaetogaster	JMga129	8	Chaetogaster sp.8	JMga129	2021-05-31	Guilford Run, Maryland, USA	38.978, -76.942			"diastrophus"	2
Chaetogaster	JMga130	8	Chaetogaster sp.8	JMga130	2021-05-31	Guilford Run, Maryland, USA	38.978, -76.943			"diastrophus"	2
Chaetogaster	JMga131	8	Chaetogaster sp.8	JMga131	2021-05-31	Guilford Run, Maryland, USA	38.978, -76.944			"diastrophus"	2
Chaetogaster	JMga132	8	Chaetogaster sp.8	JMga132	2021-05-31	Guilford Run, Maryland, USA	38.978, -76.945			"diastrophus"	2
Chaetogaster	JMga134	8	Chaetogaster sp.8	JMga134	2021-05-31	Guilford Run, Maryland, USA	38.978, -76.946			"diastrophus"	2
Chaetogaster	JMga135	8	Chaetogaster sp.8	JMga135	2021-05-31	Guilford Run, Maryland, USA	38.978, -76.947			"diastrophus"	2
Chaetogaster	JMga136	12	Chaetogaster sp.12	JMga136	2021-05-31	Guilford Run, Maryland, USA	38.978, -76.948			"diastrophus"	2
Chaetogaster	JMga137	8	Chaetogaster sp.8	JMga137	2021-05-31	Guilford Run, Maryland, USA	38.978, -76.949			"diastrophus"	2
Chaetogaster	JMga140	18	Chaetogaster sp.18	JMga140	2021-06-20	Paint Branch, Maryland, USA	38.995, -76.934			"diastrophus"	2
Chaetogaster	JMga141	18	Chaetogaster sp.18	JMga141	2021-06-20	Paint Branch, Maryland, USA	38.995, -76.934			"diastrophus"	2
Chaetogaster	JMga142	3	Chaetogaster sp.3	JMga142	2021-06-20	Greenbelt Lake, Maryland, USA	39.00, -76.88			"diaphanus"	2
Chaetogaster	JMga143	8	Chaetogaster sp.8	JMga143	2021-06-20	Greenbelt Lake	39.00, -76.89			"diastrophus"	2
Chaetogaster	JMga145	18	Chaetogaster sp.18	JMga145	2021-06-20	Paint Branch, Maryland, USA	38.995, -76.934			"diastrophus"	2
Chaetogaster	JMga148	22	Chaetogaster sp.22	JMga148	2021-06-27	Rock Creek, Pennsylvania, USA	39.76, -77.23			"limnaei"	2
Chaetogaster	JMga149	22	Chaetogaster sp.22	JMga149	2021-06-27	Rock Creek, Pennsylvania, USA	39.76, -77.23			"limnaei"	2
Chaetogaster	JMga150	22	Chaetogaster sp.22	JMga150	2021-06-27	Rock Creek, Pennsylvania, USA	39.76, -77.23			"limnaei"	2

## Sheet: Sheet3
Chaetogaster sp.12	JMga002	2020-07-04	USA: University Hills Duck Pond, Maryland	38.984 N 76.97 W
Chaetogaster sp.12	JMga004	2020-07-04	USA: University Hills Duck Pond, Maryland	38.984 N 76.98 W
Chaetogaster sp.12	JMga005	2020-07-04	USA: University Hills Duck Pond, Maryland	38.984 N 76.99 W
Chaetogaster sp.20	JMga006	2020-07-08	USA: Guilford Run, Maryland	38.978 N 76.940 W
Chaetogaster sp.20	JMga007	2020-07-08	USA: Guilford Run, Maryland	38.978 N 76.941 W
Chaetogaster sp.20	JMga008	2020-07-08	USA: Guilford Run, Maryland	38.978 N 76.942 W
Chaetogaster sp.10	JMga009	2020-07-08	USA: Guilford Run, Maryland	38.978 N 76.943 W
Chaetogaster sp.10	JMga011	2020-07-08	USA: Guilford Run, Maryland	38.978 N 76.945 W
Chaetogaster sp.10	JMga013	2020-07-08	USA: Guilford Run, Maryland	38.978 N 76.947 W
Chaetogaster sp.10	JMga014	2020-07-08	USA: Guilford Run, Maryland	38.978 N 76.948 W
Chaetogaster sp.10	JMga016	2020-07-08	USA: Guilford Run, Maryland	38.978 N 76.949 W
Chaetogaster sp.10	JMga017	2020-07-08	USA: Guilford Run, Maryland	38.978 N 76.950 W
Chaetogaster sp.8	JMga019	2020-07-13	USA: Paint Branch, Maryland	38.995 N 76.934 W
Chaetogaster sp.8	JMga020	2020-07-13	USA: Paint Branch, Maryland	38.995 N 76.935 W
Chaetogaster sp.22	JMga023	2020-07-20	USA: Gillis Falls, Maryland	39.39 N 77.08 W
Chaetogaster sp.22	JMga024	2020-07-20	USA: Gillis Falls, Maryland	39.39 N 77.09 W
Chaetogaster sp.8	JMga028	2020-07-20	USA: Gillis Falls, Maryland	39.39 N 77.12 W
Chaetogaster sp.20	JMga029	2020-07-20	USA: Gillis Falls, Maryland	39.39 N 77.13 W
Chaetogaster sp.8	JMga030	2020-07-20	USA: Gillis Falls, Maryland	39.39 N 77.14 W
Chaetogaster sp.8	JMga031	2020-07-20	USA: Gillis Falls, Maryland	39.39 N 77.15 W
Chaetogaster sp.20	JMga032	2020-07-20	USA: Gillis Falls, Maryland	39.39 N 77.16 W
Chaetogaster sp.8	JMga033	2020-07-20	USA: Gillis Falls, Maryland	39.39 N 77.17 W
Chaetogaster sp.8	JMga034	2020-07-20	USA: Gillis Falls, Maryland	39.39 N 77.18 W
Chaetogaster sp.8	JMga035	2020-07-20	USA: Gillis Falls, Maryland	39.39 N 77.19 W
Chaetogaster sp.8	JMga036	2020-07-20	USA: Gillis Falls, Maryland	39.39 N 77.20 W
Chaetogaster sp.8	JMga037	2020-07-20	USA: Gillis Falls, Maryland	39.39 N 77.21 W
Chaetogaster sp.8	JMga039	2020-07-20	USA: Gillis Falls, Maryland	39.39 N 77.22 W
Chaetogaster sp.20	JMga040	2020-07-24	USA: Campus Creek, Maryland	38.993 N 76.938 W
Chaetogaster sp.20	JMga042	2020-07-24	USA: Campus Creek, Maryland	38.993 N 76.939 W
Chaetogaster sp.20	JMga043	2020-07-24	USA: Campus Creek, Maryland	38.993 N 76.940 W
Chaetogaster sp.20	JMga044	2020-07-24	USA: Campus Creek, Maryland	38.993 N 76.941 W
Chaetogaster sp.20	JMga045	2020-07-24	USA: Campus Creek, Maryland	38.993 N 76.942 W
Chaetogaster sp.20	JMga051	2020-07-24	USA: Campus Creek, Maryland	38.993 N 76.943 W
Chaetogaster sp.20	JMga052	2020-07-24	USA: Campus Creek, Maryland	38.993 N 76.944 W
Chaetogaster sp.20	JMga053	2020-07-24	USA: Campus Creek, Maryland	38.993 N 76.945 W
Chaetogaster sp.20	JMga056	2020-07-24	USA: Campus Creek, Maryland	38.993 N 76.946 W
Chaetogaster sp.20	JMga057	2020-07-24	USA: Campus Creek, Maryland	38.993 N 76.947 W
Chaetogaster sp.20	JMga059	2020-07-24	USA: Campus Creek, Maryland	38.993 N 76.948 W
Chaetogaster sp.12	JMga074	2021-05-02	USA: Alter Pond, Maryland	39.01 N 76.85 W
Chaetogaster sp.12	JMga075	2021-05-02	USA: Alter Pond, Maryland	39.01 N 76.86 W
Chaetogaster sp.12	JMga076	2021-05-02	USA: Alter Pond, Maryland	39.01 N 76.87 W
Chaetogaster sp.3	JMga077	2021-05-02	USA: Alter Pond, Maryland	39.01 N 76.88 W
Chaetogaster sp.3	JMga078	2021-05-02	USA: Alter Pond, Maryland	39.01 N 76.89 W
Chaetogaster sp.12	JMga082	2021-05-02	USA: Alter Pond, Maryland	39.01 N 76.93 W
Chaetogaster sp.12	JMga084	2021-05-02	USA: Alter Pond, Maryland	39.01 N 76.94 W
Stylaria lacustris	JMga086	2021-05-02	USA: Alter Pond, Maryland	39.01 N 76.95 W
Chaetogaster sp.3	JMga087	2021-05-02	USA: Alter Pond, Maryland	39.01 N 76.96 W
Chaetogaster sp.12	JMga092	2021-05-02	USA: Lake Artemesia, Maryland	38.98 N 76.92 W
Chaetogaster sp.3	JMga093	2021-05-02	USA: Lake Artemesia, Maryland	38.98 N 76.93 W
Chaetogaster sp.3	JMga096	2021-05-02	USA: Lake Artemesia, Maryland	38.98 N 76.96 W
Chaetogaster sp.12	JMga097	2021-05-02	USA: Lake Artemesia, Maryland	38.98 N 76.97 W
Chaetogaster sp.24	JMga098	2021-05-02	USA: Alter Pond, Maryland	39.01 N 76.97 W
Chaetogaster sp.3	JMga102	2021-05-09	USA: Cheltinham Wetland Park, Maryland	38.752 N 76.848 W
Chaetogaster sp.3	JMga104	2021-05-09	USA: Cheltinham Wetland Park, Maryland	38.752 N 76.850 W
Chaetogaster sp.22	JMga107	2021-05-14	USA: Snowden Pond, Patuxent Research Refuge, Maryland	39.05 N 76.81 W
Chaetogaster sp.22	JMga108	2021-05-14	USA: Snowden Pond, Patuxent Research Refuge, Maryland	39.05 N 76.82 W
Chaetogaster sp.22	JMga109	2021-05-14	USA: Snowden Pond, Patuxent Research Refuge, Maryland	39.05 N 76.83 W
Chaetogaster sp.22	JMga110	2021-05-14	USA: Snowden Pond, Patuxent Research Refuge, Maryland	39.05 N 76.84 W
Chaetogaster sp.3	JMga116	2021-05-20	USA: Paint Branch, Maryland	38.995 N 76.934 W
Chaetogaster sp.3	JMga117	2021-05-20	USA: Paint Branch, Maryland	38.995 N 76.935 W
Chaetogaster sp.8	JMga118	2021-05-20	USA: Paint Branch, Maryland	38.995 N 76.936 W
Chaetogaster sp.8	JMga121	2021-05-20	USA: Paint Branch, Maryland	38.995 N 76.938 W
Chaetogaster sp.12	JMga122	2021-05-21	USA: University Hills Duck Pond, Maryland	38.984 N 76.98 W
Chaetogaster sp.12	JMga123	2021-05-21	USA: University Hills Duck Pond, Maryland	38.984 N 76.98 W
Chaetogaster sp.12	JMga124	2021-05-21	USA: University Hills Duck Pond, Maryland	38.984 N 76.99 W
Chaetogaster sp.12	JMga125	2021-05-21	USA: University Hills Duck Pond, Maryland	38.984 N 76.100 W
Chaetogaster sp.8	JMga129	2021-05-31	USA: Guilford Run, Maryland	38.978 N 76.942 W
Chaetogaster sp.8	JMga130	2021-05-31	USA: Guilford Run, Maryland	38.978 N 76.943 W
Chaetogaster sp.8	JMga131	2021-05-31	USA: Guilford Run, Maryland	38.978 N 76.944 W
Chaetogaster sp.8	JMga132	2021-05-31	USA: Guilford Run, Maryland	38.978 N 76.945 W
Chaetogaster sp.8	JMga134	2021-05-31	USA: Guilford Run, Maryland	38.978 N 76.946 W
Chaetogaster sp.8	JMga135	2021-05-31	USA: Guilford Run, Maryland	38.978 N 76.947 W
Chaetogaster sp.12	JMga136	2021-05-31	USA: Guilford Run, Maryland	38.978 N 76.948 W
Chaetogaster sp.8	JMga137	2021-05-31	USA: Guilford Run, Maryland	38.978 N 76.949 W
Chaetogaster sp.18	JMga140	2021-06-20	USA: Paint Branch, Maryland	38.995 N 76.934 W
Chaetogaster sp.22	JMga148	2021-06-27	USA: Rock Creek, Pennsylvania	39.76 N 77.23 W
Chaetogaster sp.22	JMga149	2021-06-27	USA: Rock Creek, Pennsylvania	39.76 N 77.23 W
Chaetogaster sp.22	JMga150	2021-06-27	USA: Rock Creek, Pennsylvania	39.76 N 77.23 W
Chaetogaster sp.3	JMga111	2021-05-14	USA: Snowden Pond, Patuxent Research Refuge, Maryland	39.05 N 76.85 W
Chaetogaster sp.3	JMga114	2021-05-14	USA: Snowden Pond, Patuxent Research Refuge, Maryland	39.05 N 76.88 W
Chaetogaster sp.18	JMga120	2021-05-20	USA: Paint Branch, Maryland	38.995 N 76.937 W
Chaetogaster sp.18	JMga141	2021-06-20	USA: Paint Branch, Maryland	38.995 N 76.934 W
Chaetogaster sp.3	JMga142	2021-06-20	USA: Greenbelt Lake, Maryland	39.00 N 76.88 W
Chaetogaster sp.18	JMga145	2021-06-20	USA: Paint Branch, Maryland	38.995 N 76.934 W
