# Supplementary material for: From Mud to Meat: Comparative Metabarcoding Reveals Two Different Evolutionary Paths to Carnivory in a Group of Meiofaunal Annelids
Source: Mol Ecol. 2025 Oct 28;34(22):e70151. doi: 10.1111/mec.70151 (PMC12617034; doi:10.1111/mec.70151)
Supplement: Supplementary file 4 — Table S2: Output table from DADA2 listing the taxonomic identification of each amplicon sequence variant (ASV) and its corresponding 18S sequence for Sampling 1. ASVs labelled as NA in the accession number column could not be identified to a specific sequence in the database and had multiple ambiguous matches. [file MEC-34-e70151-s001.csv]

sequence	ASV number	clade1	clade2	clade3	clade4	clade5	clade6	clade7	accession number
TACTACCGATTGGATGGTTTAGTGAGATCCTCGGATTGGGCCCGGCGTGACGGGCAACCGTTGTGCCGGTGTTCCGAAAAGACGATCAAACTTGATCATCTAGAGGAAGTAAAAGTCGTAACAAGGTTTCCGTA	ASV1	Eukaryota	Opisthokonta	Holozoa	Metazoa_(Animalia)	Oligochaeta	Haplotaxida	Chaetogaster_diastrophus	AF411874.1.1769
GGAAACCTTGTTACGACTTTTACTTCCTCTAGATGATCAAGTTTGATCGTCTTTTCGGAACACCGGCACAACGGTTGCCCGTCACGCCGGGCCCAATCCGAGGATCTCACTAAACCATCCAATCGGTAGTAGCG	ASV2	Eukaryota	Opisthokonta	Holozoa	Metazoa_(Animalia)	Oligochaeta	Haplotaxida	Chaetogaster_diastrophus	AF411874.1.1769
GGAAACCTTGTTACGACTTTTACTTCCTCTAGATGATCAAGTTTGATCGTCTTTTCGGAACACCGGCACAACGGTTGCCCGTCGCGCCGGGCCCAATCCGAGGATCTCACTAAACCATCCAATCGGTAGTAGCG	ASV3	Eukaryota	Opisthokonta	Holozoa	Metazoa_(Animalia)	Oligochaeta	Haplotaxida	Vejdovskyella_comata	AF411877.1.1765
TACTACCGATTGGATGGTTTAGTGAGATCCTCGGATTGGGCCCGGCGCGACGGGCAACCGTTGTGCCGGTGTTCCGAAAAGACGATCAAACTTGATCATCTAGAGGAAGTAAAAGTCGTAACAAGGTTTCCGTA	ASV4	Eukaryota	Opisthokonta	Holozoa	Metazoa_(Animalia)	Oligochaeta	Haplotaxida	Vejdovskyella_comata	AF411877.1.1765
GGAAACCTTGTTACGACTTTTACTTCCTCTAGATGATCAAGTTTGATCGTCTTTTCGGAACACCGGCACGACGGTTGCCCGTCGCGCCGGGCCCAATCCGAGGATCTCACTAAACCATCCAATCGGTAGTAGCG	ASV5	Eukaryota	Opisthokonta	Holozoa	Metazoa_(Animalia)	Oligochaeta	Haplotaxida	Vejdovskyella_comata	AF411877.1.1765
TACTACCGATTGGATGGTTTAGTGAGATCCTCGGATTGGGCCCGGCGCGACGGGCAACCGTCGTGCCGGTGTTCCGAAAAGACGATCAAACTTGATCATCTAGAGGAAGTAAAAGTCGTAACAAGGTTTCCGTA	ASV6	Eukaryota	Opisthokonta	Holozoa	Metazoa_(Animalia)	Oligochaeta	Haplotaxida	Vejdovskyella_comata	AF411877.1.1765
CCGATTGGATGGTTTAGTGAGATCCTCGGATTGGGCCCGGCGTGACGGGCAACCGTTGTGCCGGTGTTCCGAAAAGACGATCAAACTTGATCATCTAGAGGAAGTAAAAGTCGTAACAAGGTTTCCGTAGGTGAACCTGC	ASV7	Eukaryota	Opisthokonta	Holozoa	Metazoa_(Animalia)	Oligochaeta	Haplotaxida	Chaetogaster_diastrophus	AF411874.1.1769
GCAGGTTCACCTACGGAAACCTTGTTACGACTTTTACTTCCTCTAGATGATCAAGTTTGATCGTCTTTTCGGAACACCGGCACAACGGTTGCCCGTCACGCCGGGCCCAATCCGAGGATCTCACTAAACCATCCAATCGG	ASV8	Eukaryota	Opisthokonta	Holozoa	Metazoa_(Animalia)	Oligochaeta	Haplotaxida	Chaetogaster_diastrophus	AF411874.1.1769
CCTTGTTACGACTTTTACTTCCTCTAGATGATCAAGTTTGATCGTCTTTTCGGAACACCGGCACAACGGTTGCCCGTCACGCCGGGCCCAATCCGAGGATCTCACTAAACCATCCAATCGGTAGTAGCGACGGGCGGTGT	ASV9	Eukaryota	Opisthokonta	Holozoa	Metazoa_(Animalia)	Oligochaeta	Haplotaxida	Chaetogaster_diastrophus	AF411874.1.1769
GGAAACCTTGTTACGACTTTTACTTCCTCTAGATGATCAAGTTTGATCGTCTTTTCGGAACACCGGCACAACGGTTGCCCGTCACGCCGGGCCCAATCCGAGGATCTCACTAAACCATCCAATCGGTAGTAGTG	ASV10	Eukaryota	Opisthokonta	Holozoa	Metazoa_(Animalia)	Oligochaeta	Haplotaxida	Chaetogaster_diastrophus	AF411874.1.1769
CCGATTGGATGGTTTAGTGAGATCCTCGGATTGGGCCCGGCGCGACGGGCAACCGTTGTGCCGGTGTTCCGAAAAGACGATCAAACTTGATCATCTAGAGGAAGTAAAAGTCGTAACAAGGTTTCCGTAGGTGAACCTGC	ASV11	Eukaryota	Opisthokonta	Holozoa	Metazoa_(Animalia)	Oligochaeta	Haplotaxida	Vejdovskyella_comata	AF411877.1.1765
CCGATTGGATGGTTTAGTGAGATCCTCGGATTGGGCCCGGCGCGACGGGCAACCGTCGTGCCGGTGTTCCGAAAAGACGATCAAACTTGATCATCTAGAGGAAGTAAAAGTCGTAACAAGGTTTCCGTAGGTGAACCTGC	ASV12	Eukaryota	Opisthokonta	Holozoa	Metazoa_(Animalia)	Oligochaeta	Haplotaxida	NA	NA
GCAGGTTCACCTACGGAAACCTTGTTACGACTTTTACTTCCTCTAGATGATCAAGTTTGATCGTCTTTTCGGAACACCGGCACAACGGTTGCCCGTCGCGCCGGGCCCAATCCGAGGATCTCACTAAACCATCCAATCGG	ASV13	Eukaryota	Opisthokonta	Holozoa	Metazoa_(Animalia)	Oligochaeta	Haplotaxida	Vejdovskyella_comata	AF411877.1.1765
GCAGGTTCACCTACGGAAACCTTGTTACGACTTTTACTTCCTCTAGATGATCAAGTTTGATCGTCTTTTCGGAACACCGGCACGACGGTTGCCCGTCGCGCCGGGCCCAATCCGAGGATCTCACTAAACCATCCAATCGG	ASV14	Eukaryota	Opisthokonta	Holozoa	Metazoa_(Animalia)	Oligochaeta	Haplotaxida	NA	NA
ACACCGCCCGTCGCTACTACCGATTGGATGGTTTAGTGAGATCCTCGGATTGGGCCCGGCGTGACGGGCAACCGTTGTGCCGGTGTTCCGAAAAGACGATCAAACTTGATCATCTAGAGGAAGTAAAAGTCGTAACAAGG	ASV15	Eukaryota	Opisthokonta	Holozoa	Metazoa_(Animalia)	Oligochaeta	Haplotaxida	Chaetogaster_diastrophus	AF411874.1.1769
GGAAACCTTGTTACGACTTTTACTTCCTCTAGATGTTCAAGTTGGATCGTCTTTTCGGAACACCGGCACAACGGTTGCCCGTCACGCCGGGCCCAATCCGAGGATCTCACTAAACCATCCAATCGGTAGTAGCG	ASV16	Eukaryota	Opisthokonta	Holozoa	Metazoa_(Animalia)	Oligochaeta	Haplotaxida	Chaetogaster_diastrophus	AF411874.1.1769
CCTTTGTACACACCGCCCGTCACACCATGGGAATTGGGTCTACCCGAAGGTGGTGCGCCAACCAGCAATGGGGGCAGCCAACCACGGTAGGCTCAGTGACTGGGGTGAAGTCGTAACAAGGTAGCCGTAGGTGAACCTGCAGAAGGATC	ASV17	Eukaryota	NA	NA	NA	NA	NA	NA	NA
TACTACCGATTGGATGGTTTAGTGAGATCCTCGGATTGGGCCCGGCGTGACGGGCAACCGTTGTGCCGGTGTTCCGAAAAGACGATCCAACTTGAACATCTAGAGGAAGTAAAAGTCGTAACAAGGTTTCCGTA	ASV18	Eukaryota	Opisthokonta	Holozoa	Metazoa_(Animalia)	Oligochaeta	Haplotaxida	Chaetogaster_diastrophus	AF411874.1.1769
GATCCTTCTGCAGGTTCACCTACGGCTACCTTGTTACGACTTCACCCCAGTCACTGAGCCTACCGTGGTTGGCTGCCCCCATTGCTGGTTGGCGCACCACCTTCGGGTAGACCCAATTCCCATGGTGTGACGGGCGGTGTGTACAAAGG	ASV19	Eukaryota	NA	NA	NA	NA	NA	NA	NA
GATCCTTCTGCAGGTTCACCTACGGAAACCTTGTTACGACTTATTTTTCCTCTAAGTGCTAAGGTTTGTTTAATTTTTAGCTTTGACACTATCAAGAAGACTCACCTGAACACTCAATCGGTAAAAGCGACGGGCGGTGTGTACAAAGG	ASV20	Eukaryota	SAR	Alveolata	Ciliophora	Peritrichia	Vorticella	NA	NA
GGAAACCTTGTTACGACTTTTACTTCCTCTAAATGACCGAGTTTGACCAAGTTTTCGGCTCTGGGGGGTCGTTGCCAACCCTCCTAAGCCAATCCCAAGGCCTCACTGAGCCATTCAATCGGTAGTAGCG	ASV21	Eukaryota	Opisthokonta	Nucletmycea	Fungi	Aspergillaceae	Penicillium	NA	NA
CCTTTGTACACACCGCCCGTCGCTTTTACCGATTGAGTGTTCAGGTGAGTCTTCTTGATAGTGTCAAAGCTAAAAATTAAACAAACCTTAGCACTTAGAGGAAAAATAAGTCGTAACAAGGTTTCCGTAGGTGAACCTGCAGAAGGATC	ASV22	Eukaryota	SAR	Alveolata	Ciliophora	Peritrichia	Vorticella	NA	NA
TACTACCGATTGAATGGCTCAGTGAGGCCTTGGGATTGGCTTAGGAGGGTTGGCAACGACCCCCCAGAGCCGAAAACTTGGTCAAACTCGGTCATTTAGAGGAAGTAAAAGTCGTAACAAGGTTTCCGTA	ASV23	Eukaryota	Opisthokonta	NA	NA	NA	NA	NA	NA
CACACCGCCCGTCGCTACTACCGATTGGATGGTTTAGTGAGATCCTCGGATTGGGCCCGGCGTGACGGGCAACCGTTGTGCCGGTGTTCCGAAAAGACGATCAAACTTGATCATCTAGAGGAAGTAAAAGTCGTAACAAGG	ASV24	Eukaryota	Opisthokonta	Holozoa	Metazoa_(Animalia)	Oligochaeta	Haplotaxida	Chaetogaster_diastrophus	AF411874.1.1769
CCTTGTTACGACTTTTACTTCCTCTAGATGATCAAGTTTGATCGTCTTTTCGGAACACCGGCACAACGGTTGCCCGTCGCGCCGGGCCCAATCCGAGGATCTCACTAAACCATCCAATCGGTAGTAGCGACGGGCGGTGT	ASV25	Eukaryota	Opisthokonta	Holozoa	Metazoa_(Animalia)	Oligochaeta	Haplotaxida	Vejdovskyella_comata	AF411877.1.1765
CCTTGTTACGACTTTTACTTCCTCTAGATGATCAAGTTTGATCGTCTTTTCGGAACACCGGCACGACGGTTGCCCGTCGCGCCGGGCCCAATCCGAGGATCTCACTAAACCATCCAATCGGTAGTAGCGACGGGCGGTGT	ASV26	Eukaryota	Opisthokonta	Holozoa	Metazoa_(Animalia)	Oligochaeta	Haplotaxida	Vejdovskyella_comata	AF411877.1.1765
TACTACCGATTGAATGATTTAGTGAGATCCTCGGATTGGGCCCGGCGTGACGGGCAACCGTTGTGCCGGTGTTCCGAAAAGACGATCAAACTTGATCATCTAGAGGAAGTAAAAGTCGTAACAAGGTTTCCGTA	ASV27	Eukaryota	Opisthokonta	Holozoa	Metazoa_(Animalia)	Oligochaeta	Haplotaxida	Chaetogaster_diastrophus	AF411874.1.1769
GGAAACCTTGTTACGACTTTTACTTCCTCTAGATGATCAAGTTTGATCGTCTTTTCGGAACACCGGCACAACGGTTGCCCGTCGCGCCGGGCCCAATCCGAGGATCTCACTAAACCATCCAATCGGTAGTAGTG	ASV28	Eukaryota	Opisthokonta	Holozoa	Metazoa_(Animalia)	Oligochaeta	Haplotaxida	Vejdovskyella_comata	AF411877.1.1765
GGAAACCTTGTTACGACTTTTACTTCCTCTAGATGATCAAGTTTGATCGTCTTTTCGGAACACCGGCACGACGGTTGCCCGTCGCGCCGGGCCCAATCCGAGGATCTCACTAAACCATCCAATCGGTAGTAGTG	ASV29	Eukaryota	Opisthokonta	Holozoa	Metazoa_(Animalia)	Oligochaeta	Haplotaxida	NA	NA
GATCCTTCTGCAGGTTCACCTACGGAAACCTTGTTACGACTTCTTTTTCCTCTAAGTGCTAAGGTTTGTTTAATTTTTAGCTTTGACACTATCAAGAAGACTCACCTGAACACTCAATCGGTAAAAGCGACGGGCGGTGTGTACAAAGG	ASV30	Eukaryota	SAR	Alveolata	Ciliophora	Peritrichia	Vorticella	NA	NA
ACACCGCCCGTCGCTACTACCGATTGGATGGTTTAGTGAGATCCTCGGATTGGGCCCGGCGCGACGGGCAACCGTTGTGCCGGTGTTCCGAAAAGACGATCAAACTTGATCATCTAGAGGAAGTAAAAGTCGTAACAAGG	ASV31	Eukaryota	Opisthokonta	Holozoa	Metazoa_(Animalia)	Oligochaeta	Haplotaxida	Vejdovskyella_comata	AF411877.1.1765
CCTTTGTACACACCGCCCGTCGCTTTTACCGATTGAGTGTTCAGGTGAGTCTTCTTGATAGTGTCAAAGCTAAAAATTAAACAAACCTTAGCACTTAGAGGAAAAAGAAGTCGTAACAAGGTTTCCGTAGGTGAACCTGCAGAAGGATC	ASV32	Eukaryota	SAR	Alveolata	Ciliophora	Peritrichia	Vorticella	NA	NA
ACACCGCCCGTCGCTACTACCGATTGGATGGTTTAGTGAGATCCTCGGATTGGGCCCGGCGCGACGGGCAACCGTCGTGCCGGTGTTCCGAAAAGACGATCAAACTTGATCATCTAGAGGAAGTAAAAGTCGTAACAAGG	ASV33	Eukaryota	Opisthokonta	Holozoa	Metazoa_(Animalia)	Oligochaeta	Haplotaxida	Vejdovskyella_comata	AF411877.1.1765
AAACCTTGTTACGACTTTTACTTCCTCTAAATGATACAGTTTGGACATCTTTCCGAAATACCAACGCAGCCCGAAAGCCGCATTGGACTCAGTCCGAAGTCCTCACTAAATCATTCAATCGGTAGTAGCG	ASV34	Eukaryota	Opisthokonta	Holozoa	Metazoa_(Animalia)	Podocopa	Podocopida	NA	NA
TACTACCGATTGAATGATTTAGTGAGGACTTCGGATTGGGCCCGGCGTGACGGGCAACCGTTGTGCCGGTGTTCCGAAAAGACGATCAAACTTGATCATCTAGAGGAAGTAAAAGTCGTAACAAGGTTTCCGTA	ASV35	Eukaryota	Opisthokonta	Holozoa	Metazoa_(Animalia)	Oligochaeta	Haplotaxida	Chaetogaster_diastrophus	AF411874.1.1769
GGAAACCTTGTTACGACTTTTACTTCCTCTAAATGATACAGTTTGATCGTCTTTTCGGAACACCGGCACAACGGTTGCCCGTCACGCCGGGCCCAATCCGAGGATCTCACTAAACCATCCAATCGGTAGTAGCG	ASV36	Eukaryota	Opisthokonta	Holozoa	Metazoa_(Animalia)	Oligochaeta	Haplotaxida	Chaetogaster_diastrophus	AF411874.1.1769
GAAACCTTGTTACGACTTTTACTTTCTCCAAGCGATCGAGTTCGAGCGTCTTCCCGGCCAACGGTGCCGGCGCTTGCACGCCAGACCGAGACCAGTCCGAGGCCCTCACTGAACCGCTCAATCGATAGTAGCG	ASV37	Eukaryota	Opisthokonta	Holozoa	Metazoa_(Animalia)	Gastropoda	Heterobranchia	NA	NA
CGGAAACCTTGTTACGACTTCACCTTCCTCTAGATGATGAGGTTTAAATAACTTCCCGCGACCGAGTCGCCCGAGAGCGTCTTGATCACAGTCCGAAAGTTTCACCGAATCATCCAATCGGTAGGTGCG	ASV38	Eukaryota	SAR	Stramenopiles	Ochrophyta	Chromulinales	Poterioochromonas	NA	NA
TACTACCGATTGAGCGGTTCAGTGAGGGCCTCGGACTGGTCTCGGTCTGGCGTGCAAGCGCCGGCACCGTTGGCCGGGAAGACGCTCGAACTCGATCGCTTGGAGAAAGTAAAAGTCGTAACAAGGTTTCCGTA	ASV39	Eukaryota	Opisthokonta	Holozoa	Metazoa_(Animalia)	Gastropoda	Heterobranchia	NA	NA
CACCTACCGATTGGATGATTCGGTGAAACTTTCGGACTGTGATCAAGACGCTCTCGGGCGACTCGGTCGCGGGAAGTTATTTAAACCTCATCATCTAGAGGAAGGTGAAGTCGTAACAAGGTTTCCGTA	ASV40	Eukaryota	SAR	Stramenopiles	Ochrophyta	Chromulinales	Poterioochromonas	NA	NA
GGAAACCTTGTTACGACTTTTACTTCCTCTAAATGACCAAGTTTGATCAAGTTCTCAGCAACAGGGTGCCGTTGCCGGCTCCCCGAAGCCAATCCCAAGACCTCACTAAGCCATTCAATCGGTAGTAGCG	ASV41	Eukaryota	Opisthokonta	Nucletmycea	Fungi	NA	NA	NA	NA
TACTACCGATTGAATGGCTTAGTGAGGTCTTGGGATTGGCTTCGGGGAGCCGGCAACGGCACCCTGTTGCTGAGAACTTGATCAAACTTGGTCATTTAGAGGAAGTAAAAGTCGTAACAAGGTTTCCGTA	ASV42	Eukaryota	NA	NA	NA	NA	NA	NA	NA
GGAAACCTTGTTACGACTTTTACTTCCTCTAGATGATCAAGTTTGATCGTCTTTTCGGAACACCGGCGCGACGGGCAACCGTCGTGCCGGGCCCAATCCGAGGATCTCACTAAACCATCCAATCGGTAGTAGCG	ASV43	Eukaryota	Opisthokonta	Holozoa	Metazoa_(Animalia)	Oligochaeta	Haplotaxida	NA	NA
GGAGACCTTGTTACGACTTTTACTTCCTCTAAATGACCGGGTTTGACCAACTTTCCGGCCCTGGGTGGTCGTTGCCGACCTCCCTGGGCCAGTCCGAAGGCCTCACCGAGCCATTCAATCGGTAGTAGCG	ASV44	Eukaryota	Opisthokonta	Nucletmycea	Fungi	Cladosporiaceae	Cladosporium	NA	NA
GGAAACCTTGTTACGACTTTTACTTCCTCTAAATGACCAAGTTTGACTAGCTTCTCGGTTCCAAGATGGAGTTGCCCCCTTCTCTAAACCAATCCGGAAGCCTCACTAAGCCATTCAATCGGTAGTAGCG	ASV45	Eukaryota	Opisthokonta	Nucletmycea	Fungi	Debaryomycetaceae	Candida-Lodderomyces_clade	NA	NA
TACTACCGATTGAATGGCTCGGTGAGGCCTTCGGACTGGCCCAGGGAGGTCGGCAACGACCACCCAGGGCCGGAAAGTTGGTCAAACCCGGTCATTTAGAGGAAGTAAAAGTCGTAACAAGGTCTCCGTA	ASV46	Eukaryota	Opisthokonta	Nucletmycea	Fungi	Cladosporiaceae	Cladosporium	NA	NA
GGAAACCTTGTTACGACTTTTACTTCCTCTAAATGACCAAGTTTGATCAGCTTCTCAACAACAGGGTGCCGTTGCCGGCTCCCCGAAGTCAATCCGGAGACCTCACTAAGCCATTCAATCGGTAGTAGCG	ASV47	Eukaryota	Opisthokonta	Nucletmycea	Fungi	NA	NA	NA	NA
CACCTACGGAAACCTTGTTACGACTTCTCCTTCCTCTAAGTGATAATGATTTACTTAACTTCTCAGTGCAGCCGTAAAAGCCGCTCTGATCCGAGAGATTCACCTTGTCACTCAAAATCGGTAGGAGCGACGG	ASV48	Eukaryota	SAR	Alveolata	Ciliophora	NA	NA	NA	NA
CCGTCGCTCCTACCGATTTTGAGTGACAAGGTGAATCTCTCGGATCAGAGCGGCTTTTACGGCTGCACTGAGAAGTTAAGTAAATCATTATCACTTAGAGGAAGGAGAAGTCGTAACAAGGTTTCCGTAGGTG	ASV49	Eukaryota	SAR	Alveolata	Ciliophora	NA	NA	NA	NA
GGAAACCTTGTTACGACTTTTACTTCCTCTAAATGACCGAGTTTGACTAAGTTTCCGGCTCTGGGGGGTCGTTGCCAACCCTCCTGAGCCAGTCCCAAAGCCTCACTGAGCCATTCAATCGGTAGTAGCG	ASV50	Eukaryota	Opisthokonta	Nucletmycea	Fungi	Aspergillaceae	Penicillium	Penicillium_capsulatum	NA
TACTACCGATTGGATGGTTTAGTGAGATCCTCGGATTGGGCCCGGCGTGACGGGCAACCGTTGTGCCGGTGTTCCGAAAAGACGATCAAACTGTATCATTTAGAGGAAGTAAAAGTCGTAACAAGGTTTCCGTA	ASV51	Eukaryota	Opisthokonta	Holozoa	Metazoa_(Animalia)	Oligochaeta	Haplotaxida	Chaetogaster_diastrophus	AF411874.1.1769
TACTACCGATTGAATGGCTTAGTGAGGTCTCCGGATTGGCTTTGGGAAACCGGCAACGGTATCTTATTGCTGAGAAGCTGATCAAACTTGGTCATTTAGAGGAAGTAAAAGTCGTAACAAGGTTTCCGTA	ASV52	Eukaryota	Opisthokonta	Nucletmycea	Fungi	NA	NA	NA	NA
TACTACCGATTGAATGGCTTAGTGAGCCTTTGGGATTGGGCCCGGCGTGACGGGCAACCGTTGTGCCGGTGTTCCGAAAAGACGATCAAACTTGATCATCTAGAGGAAGTAAAAGTCGTAACAAGGTTTCCGTA	ASV53	Eukaryota	Opisthokonta	Holozoa	Metazoa_(Animalia)	Oligochaeta	Haplotaxida	Chaetogaster_diastrophus	AF411874.1.1769
GAATACCTTGTTACGACTTTTACTTCCTCTAAATGATCCAGTTTGAGCATCTTTTCGATATAAACCGAACGACCCGAAAGCCGCTCGGAAAACCAAGCCGAAGATCTCACTAAAACATTCAATCGGTAGTAGCG	ASV54	Eukaryota	Opisthokonta	Holozoa	Metazoa_(Animalia)	Bdelloidea	NA	NA	NA
CCTTTGTACACACCGCCCGTCACACCATGGGAGTTGGCTTTACCCGAAGGCGGTGCGCTAACCAGCAATGGAGGCAGCCGACCACGGTAGGGTCAGCGACTGGGGTGAAGTCGTAACAAGGTAGCCGTAGGTGAACCTGCAGAAGGATC	ASV55	Eukaryota	NA	NA	NA	NA	NA	NA	NA
GTCGCTTCAACCGATTGAATGATCCGGCGAATTCCATGGACGTGACAAATGGATTATTGTCCTGCTGTCCTGAAAATGGCGCGAGCCTTGTCATTTAGAGGATGAAGAAGTCGTAACACGGTATCCGTAGG	ASV56	Eukaryota	SAR	Alveolata	Apicomplexa	NA	NA	NA	NA
TACTACCGATTGAATGTTTTAGTGAGATCTTCGGCTTGGTTTTCCGAGCGGCTCTCGGGTCGTTCGGTTTATATCGAAAAGATGCTCAAACTGGATCATTTAGAGGAAGTAAAAGTCGTAACAAGGTATTCGTA	ASV57	Eukaryota	Opisthokonta	Holozoa	Metazoa_(Animalia)	Bdelloidea	Adinetida	Bdelloidea_environmental_sample	NA
TACTACCGATTGAATGGCTTAGTGAGGCCTCCGGATTGGCTATTGGGAGCTCGCGAGAGCACCCGACTGCCGAGAAGTTGTACGAACTTGGTCATTTAGAGGAAGTAAAAGTCGTAACAAGGTTTCCGTA	ASV58	Eukaryota	Opisthokonta	Nucletmycea	Fungi	Sporidiobolaceae	Rhodotorula	NA	NA
GAATACCTTGTTACGACTTTTACTTCCTCTAAATGATCCAGTTTGAGCATCTTTTCGATATAAACCGAACGACCCGAGAGCCGCTCGGAAAACCAAGCCGAAGATCTCACTAAAACATTCAATCGGTAGTAGCG	ASV59	Eukaryota	Opisthokonta	Holozoa	Metazoa_(Animalia)	Bdelloidea	Adinetida	Bdelloidea_environmental_sample	NA
GGAAACCTTGTTACGACTTTTACTTCCTCTAAATGACCAAGTTTGACCAACTTTTCATCACAGGGCCGCCGTTGCCAGCAGCCCAACGACAATCCGGAGGTCTCACTAAGCCATTCAATCGGTAGTAGCG	ASV60	Eukaryota	Opisthokonta	Nucletmycea	Fungi	Taphrinaceae	Taphrina	NA	NA
GGAAACCTTGTTACGACTTTTACTTCCTCTAAAGGATCAAGTTTGAACAACTTTCAACCACACCACGAGCGGCCCGGAGGCTGCCCTGGCGAGTCGTCCGAAGTTCTCACTAAATCATTCAATCGGTAGTAGCG	ASV61	Eukaryota	Opisthokonta	Holozoa	Metazoa_(Animalia)	Sarsostraca	Anostraca	NA	NA
AGAAACCTTGTTACGACTTTTACTTCCTCTAGACGACCAAGTTCGTAGAACTTTGAACCAGTAAAGTGCTGTTGCCAGCTCTCTATAGGCTCTCCGAACGCCTCACTAAATCGCCCAATCGGTAGTAGCG	ASV62	Eukaryota	Opisthokonta	Nucletmycea	Fungi	Pucciniaceae	Gymnosporangium	Gymnosporangium_clavipes	KJ720155.1.1711
TACTACCGATTGAATGGCTAAGTGAGGCCTCGGGACTGGCTCAGAGAGGTCGGCAACGACCACTCAGAGCTGGAAACTTGTTCAAACTTGGTCATTTAGAGGAAGTAAAAGTCGTAACAAGGTCTTCGTA	ASV63	Eukaryota	Opisthokonta	Nucletmycea	Fungi	Herpotrichiellaceae	Exophiala	NA	NA
TACTACCGATTGAATGGCTTAGTGAGGCTTCCGGATTGGTTTAGAGAAGGGGGCAACTCCATCTTGGAACCGAGAAGCTAGTCAAACTTGGTCATTTAGAGGAAGTAAAAGTCGTAACAAGGTTTCCGTA	ASV64	Eukaryota	Opisthokonta	Nucletmycea	Fungi	Debaryomycetaceae	Candida-Lodderomyces_clade	NA	NA
TACTACCGATTGAATGTTTTAGTGAGATCTTCGGCTTGGTTTTCCGAGCGGCTTTCGGGTCGTTCGGTTTATATCGAAAAGATGCTCAAACTGGATCATTTAGAGGAAGTAAAAGTCGTAACAAGGTATTCGTA	ASV65	Eukaryota	Opisthokonta	Holozoa	Metazoa_(Animalia)	Bdelloidea	NA	NA	NA
