# Supplementary material for: From Mud to Meat: Comparative Metabarcoding Reveals Two Different Evolutionary Paths to Carnivory in a Group of Meiofaunal Annelids
Source: Mol Ecol. 2025 Oct 28;34(22):e70151. doi: 10.1111/mec.70151 (PMC12617034; doi:10.1111/mec.70151)
Supplement: Supplementary file 5 — Table S3: Output table from DADA2 listing the number of reads per each amplicon sequence variant (ASV) recovered from the species included in Sampling 1. [file MEC-34-e70151-s002.csv]

	ASV1	ASV2	ASV3	ASV4	ASV5	ASV6	ASV7	ASV8	ASV9	ASV10	ASV11	ASV12	ASV13	ASV14	ASV15	ASV16	ASV17	ASV18	ASV19	ASV20	ASV21	ASV22	ASV23	ASV24	ASV25	ASV26	ASV27	ASV28	ASV29	ASV30	ASV31	ASV32	ASV33	ASV34	ASV35	ASV36	ASV37	ASV38	ASV39	ASV40	ASV41	ASV42	ASV43	ASV44	ASV45	ASV46	ASV47	ASV48	ASV49
Chaetogaster sp. 3	425400	424440	0	0	0	0	1139	852	507	317	0	0	0	0	0	0	647	0	515	445	0	397	0	331	0	0	283	0	0	0	0	0	0	166	150	136	0	0	0	0	0	0	0	0	0	0	0	0	0
Chaetogaster sp. 20	681749	679623	0	0	0	0	1939	1611	636	540	0	0	0	0	527	0	0	0	0	0	122	0	111	0	0	0	0	0	0	0	0	0	0	0	0	0	0	31	0	22	54	42	0	23	22	0	0	0	0
Chaetogaster sp. 12	264	210	0	0	296678	290109	0	0	0	0	0	1205	0	985	0	0	0	0	0	0	88	0	79	0	0	286	0	0	266	136	0	131	211	0	0	0	0	51	0	33	0	0	39	0	0	8	18	0	0
Chaetogaster sp. 8	283662	287115	0	0	0	0	875	762	265	212	0	0	0	0	196	0	0	0	0	0	73	0	50	0	0	0	0	0	0	0	0	0	0	0	0	0	0	0	0	0	0	0	0	0	0	0	0	18	17
Chaetogaster sp. 10	0	0	319740	311622	0	0	0	0	0	0	1214	0	1108	0	0	0	0	0	0	0	92	0	82	0	317	0	0	271	0	115	239	99	0	0	0	0	0	0	0	0	0	0	0	0	0	12	0	0	0
Chaetogaster sp. 22	228343	226524	0	0	0	0	444	382	141	178	0	0	0	0	124	677	0	640	0	0	49	0	48	0	0	0	0	0	0	0	0	0	0	0	0	0	98	0	63	0	0	0	0	0	0	0	0	0	0
[truncated: 16 more columns]
