# Supplementary material for: From Mud to Meat: Comparative Metabarcoding Reveals Two Different Evolutionary Paths to Carnivory in a Group of Meiofaunal Annelids
Source: Mol Ecol. 2025 Oct 28;34(22):e70151. doi: 10.1111/mec.70151 (PMC12617034; doi:10.1111/mec.70151)
Supplement: Supplementary file 6 — Table S4: Output table from DADA2 listing the taxonomic identification of each amplicon sequence variant (ASV) and its corresponding 18S sequence for Sampling 2. ASVs labelled as NA in the accession number column could not be identified to a specific sequence in the database and had multiple ambiguous matches. [file MEC-34-e70151-s005.csv]

sequence	ASV number	clade1	clade2	clade3	clade4	clade5	clade6	clade7	accession number
GGAAACCTTGTTACGACTTTTACTTCCTCTAGATGATCAAGTTTGATCGTCTTTTCGGAACACCGGCACAACGGTTGCCCGTCACGCCGGGCCCAATCCGAGGATCTCACTAAACCATCCAATCGGTAGTAGCG	ASV1	Eukaryota	Opisthokonta	Holozoa	Metazoa_(Animalia)	Oligochaeta	Haplotaxida	Chaetogaster_diastrophus	AF411874.1.1769
TACTACCGATTGGATGGTTTAGTGAGATCCTCGGATTGGGCCCGGCGTGACGGGCAACCGTTGTGCCGGTGTTCCGAAAAGACGATCAAACTTGATCATCTAGAGGAAGTAAAAGTCGTAACAAGGTTTCCGTA	ASV2	Eukaryota	Opisthokonta	Holozoa	Metazoa_(Animalia)	Oligochaeta	Haplotaxida	Chaetogaster_diastrophus	AF411874.1.1769
GGAAACCTTGTTACGACTTTTACTTCCTCTAGATGATCAAGTTTGATCGTCTTTTCGGAACACCGGCACGACGGTTGCCCGTCGCGCCGGGCCCAATCCGAGGATCTCACTAAACCATCCAATCGGTAGTAGCG	ASV3	Eukaryota	Opisthokonta	Holozoa	Metazoa_(Animalia)	Oligochaeta	Haplotaxida	Vejdovskyella_comata	AF411877.1.1765
TACTACCGATTGGATGGTTTAGTGAGATCCTCGGATTGGGCCCGGCGCGACGGGCAACCGTCGTGCCGGTGTTCCGAAAAGACGATCAAACTTGATCATCTAGAGGAAGTAAAAGTCGTAACAAGGTTTCCGTA	ASV4	Eukaryota	Opisthokonta	Holozoa	Metazoa_(Animalia)	Oligochaeta	Haplotaxida	NA	NA
GGAAACCTTGTTACGACTTTTACTTCCTCTAGATGATCAAGTTTGATCGTCTTTTCGGAACACCGGCACAACGGTTGCCCGCCGCGCCGGGCCCAATCCGAGGATCTCACTAAACCATCCAATCGGTAGTAGCG	ASV5	Eukaryota	Opisthokonta	Holozoa	Metazoa_(Animalia)	Oligochaeta	Haplotaxida	NA	NA
TACTACCGATTGGATGGTTTAGTGAGATCCTCGGATTGGGCCCGGCGCGGCGGGCAACCGTTGTGCCGGTGTTCCGAAAAGACGATCAAACTTGATCATCTAGAGGAAGTAAAAGTCGTAACAAGGTTTCCGTA	ASV6	Eukaryota	Opisthokonta	Holozoa	Metazoa_(Animalia)	Oligochaeta	Haplotaxida	NA	NA
GGAAACCTTGTTACGACTTTTACTTCCTCTAGATGATCAAGTTTGATCGTCTTTTCGAAACACCGGCACAACGGTTGCCCGTCACGCCGGGCCCAATCCGAGGATCTCACTAAACCATCCAATCGGTAGTAGCG	ASV7	Eukaryota	Opisthokonta	Holozoa	Metazoa_(Animalia)	Oligochaeta	Haplotaxida	Chaetogaster_diastrophus	AF411874.1.1769
GGAAACCTTGTTACGACTTTTACTTCCTCTAGATGATCAAGTTTGATCGTCTTTTCGGAACACCGGCACAACGGTTGCCCGCCGCGCAGGGCCCAATCCGAGGATCTCACTAAACCATCCAATCGGTAGTAGCG	ASV8	Eukaryota	Opisthokonta	Holozoa	Metazoa_(Animalia)	Oligochaeta	Haplotaxida	Paranais_litoralis	AF411864.1.1720
TACTACCGATTGGATGGTTTAGTGAGATCCTCGGATTGGGCCCGGCGTGACGGGCAACCGTTGTGCCGGTGTTTCGAAAAGACGATCAAACTTGATCATCTAGAGGAAGTAAAAGTCGTAACAAGGTTTCCGTA	ASV9	Eukaryota	Opisthokonta	Holozoa	Metazoa_(Animalia)	Oligochaeta	Haplotaxida	Chaetogaster_diastrophus	AF411874.1.1769
TACTACCGATTGGATGGTTTAGTGAGATCCTCGGATTGGGCCCTGCGCGGCGGGCAACCGTTGTGCCGGTGTTCCGAAAAGACGATCAAACTTGATCATCTAGAGGAAGTAAAAGTCGTAACAAGGTTTCCGTA	ASV10	Eukaryota	Opisthokonta	Holozoa	Metazoa_(Animalia)	Oligochaeta	Haplotaxida	Paranais_litoralis	AF411864.1.1720
GCAGGTTCACCTACGGAAACCTTGTTACGACTTCTCCTTCCTCTAAGTGACGTGGTTTACTCAATTTCCCAGAATAGCAAGCTACCCCGGTCCAAAGTGTTCACCGGATCACTCGAATCGGTAGGAGCGACGGGCGGTGT	ASV11	Eukaryota	SAR	Alveolata	Hypotrichia	Hypotrichia	NA	NA	NA
GATCCTTCTGCAGGTTCACCTACGGAAACCTTGTTACGACTTCTTTTTCCTCTAAGTGCTAAGGTTTGTTTAATTTTTAGCTTTGCAACTATCAAGAAGACTCACCTGAACACTCAATCGGTAAAAGCGACGGGCGGTGTGTACAAAGG	ASV12	Eukaryota	SAR	Alveolata	Vorticella	Peritrichia	Vorticella	Vorticella_sp._HCB-2005	DQ487201.1.1741
ACACCGCCCGTCGCTCCTACCGATTCGAGTGATCCGGTGAACACTTTGGACCGGGGTAGCTTGCTATTCTGGGAAATTGAGTAAACCACGTCACTTAGAGGAAGGAGAAGTCGTAACAAGGTTTCCGTAGGTGAACCTGC	ASV13	Eukaryota	SAR	Alveolata	Holosticha	Hypotrichia	Holosticha	NA	NA
TACTACCGATTGAATGGTTTAGTGAGGTCTTCGGACCGCGGTCTTTGTGATGGCAACATTGCTTAGATTGTGGAAAGATGATCGAACTTGATCATTTAGAGGAAGTAAAAGTCGTAACAAGGTTTCCGTA	ASV14	Eukaryota	Opisthokonta	Holozoa	Metazoa_(Animalia)	Rhabdocoela	Neodalyellida	Strongylostoma_elongatum_spinosum	KC869830.1.1790
CCTTTGTACACACCGCCCGTCGCTTTTACCGATTGAGTGTTCAGGTGAGTCTTCTTGATAGTTGCAAAGCTAAAAATTAAACAAACCTTAGCACTTAGAGGAAAAAGAAGTCGTAACAAGGTTTCCGTAGGTGAACCTGCAGAAGGATC	ASV15	Eukaryota	SAR	Alveolata	Vorticella	Peritrichia	Vorticella	Vorticella_sp._HCB-2005	DQ487201.1.1741
GGAAACCTTGTTACGACTTTTACTTCCTCTAAATGATCAAGTTCGATCATCTTTCCACAATCTAAGCAATGTTGCCATCACAAAGACCGCGGTCCGAAGACCTCACTAAACCATTCAATCGGTAGTAGCG	ASV16	Eukaryota	Opisthokonta	Holozoa	Metazoa_(Animalia)	Rhabdocoela	Neodalyellida	Strongylostoma_elongatum_spinosum	KC869830.1.1790
TAGTACCGATTGAATGGCTTAGTGAGGCCTCAGGATCTGCTTAGAGAAGGGGGCAACTCCATCTCAGAGCGGAGAATTTGGACAAACTTGGTCATTTAGAGGAACTAAAAGTCGTAACAAGGTTTCCGTA	ASV17	Eukaryota	Opisthokonta	Nucletmycea	Fungi	Saccharomycetaceae	NA	NA	NA
GGAAACCTTGTTACGACTTTTAGTTCCTCTAAATGACCAAGTTTGTCCAAATTCTCCGCTCTGAGATGGAGTTGCCCCCTTCTCTAAGCAGATCCTGAGGCCTCACTAAGCCATTCAATCGGTACTAGCG	ASV18	Eukaryota	NA	NA	NA	NA	NA	NA	NA
CCTTTGTACACACCGCCCGTCGCTTTTACCGATTGAGTGTTCAGGTGAGTCTTCTTGATAGTGTCAAAGCTAAAAATTAAACAAACCTTAGCACTTAGAGGAAAAATAAGTCGTAACAAGGTTTCCGTAGGTGAACCTGCAGAAGGATC	ASV19	Eukaryota	SAR	Alveolata	Vorticella	Peritrichia	Vorticella	NA	NA
TGCTACCGATTGGATGGTTTAGTGAGATCCTCGGATTGGGCCCGGCATGACGGGCAACCCTCATGCCGGTGTTCCGAAAAGACGATCAAACTTGATCATCTAGAAGAAGTGAAAGTCGTAACAAGGTTTCCGTA	ASV20	Eukaryota	Opisthokonta	Holozoa	Metazoa_(Animalia)	Oligochaeta	Haplotaxida	NA	NA
GATCCTTCTGCAGGTTCACCTACGGAAACCTTGTTACGACTTATTTTTCCTCTAAGTGCTAAGGTTTGTTTAATTTTTAGCTTTGACACTATCAAGAAGACTCACCTGAACACTCAATCGGTAAAAGCGACGGGCGGTGTGTACAAAGG	ASV21	Eukaryota	SAR	Alveolata	Vorticella	Peritrichia	Vorticella	NA	NA
GGAAACCTTGTTACGACTTTTACTTCCTCTAGATGATCAAGTTTGATCGTCTTTTCGGAACACCGGCACAACGGTCGCCCGTCACGCCGGGCCCAATCCGAGGATCTCACTAAACCATCCAATCGGTAGTAGCG	ASV22	Eukaryota	Opisthokonta	Holozoa	Metazoa_(Animalia)	Oligochaeta	Haplotaxida	Chaetogaster_diastrophus	AF411874.1.1769
CACCTACGGAAACCTTGTTACGACTTATCCTTCCTCTAAGTGATAAGGTTTACGAAACTTCCCGCGAAATACCATTACTGATAAACCGCAGTCCGAATCATTCACCGGATCACTCAATCGGTAGGAGCGACGG	ASV23	Eukaryota	SAR	Alveolata	Protalveolata	Perkinsidae	A31	uncultured_alveolate	DQ244038.1.1775
GGAAACCTTGTTACGACTTTCACTTCTTCTAGATGATCAAGTTTGATCGTCTTTTCGGAACACCGGCATGAGGGTTGCCCGTCATGCCGGGCCCAATCCGAGGATCTCACTAAACCATCCAATCGGTAGCAGCG	ASV24	Eukaryota	Opisthokonta	Holozoa	Metazoa_(Animalia)	Oligochaeta	Haplotaxida	NA	NA
TACTACCGATTGGATGGTTTAGTGAGATCCTCGGATTGGGCCCGGCGTGACGGGCGACCGTTGTGCCGGTGTTCCGAAAAGACGATCAAACTTGATCATCTAGAGGAAGTAAAAGTCGTAACAAGGTTTCCGTA	ASV25	Eukaryota	Opisthokonta	Holozoa	Metazoa_(Animalia)	Oligochaeta	Haplotaxida	Chaetogaster_diastrophus	AF411874.1.1769
CCGTCGCTCCTACCGATTGAGTGATCCGGTGAATGATTCGGACTGCGGTTTATCAGTAATGGTATTTCGCGGGAAGTTTCGTAAACCTTATCACTTAGAGGAAGGATAAGTCGTAACAAGGTTTCCGTAGGTG	ASV26	Eukaryota	SAR	Alveolata	Protalveolata	Perkinsidae	A31	uncultured_alveolate	DQ244038.1.1775
TGCTACCGATTGGATGGTTTAGTGAGATCCTCGGATTGGGCCCGGCATGACGGGCAACCCTCAGCCGGTGTTCCGAAAAGACGATCAAACTTGATCATCTAGAGGAAGTGAAAGTCGTAACAAGGTTTCCGTA	ASV27	Eukaryota	Opisthokonta	Holozoa	Metazoa_(Animalia)	Oligochaeta	Haplotaxida	NA	NA
GGAAACCTTGTTACGACTTTCACTTCCTCTAGATGATCAAGTTTGATCGTCTTTTCGGAACACCGGCTGAGGGTTGCCCGTCATGCCGGGCCCAATCCGAGGATCTCACTAAACCATCCAATCGGTAGCAGCG	ASV28	Eukaryota	Opisthokonta	Holozoa	Metazoa_(Animalia)	Oligochaeta	Haplotaxida	NA	NA
TACTACCGATTGAATGATTTAGTGAGGCCTTCGGACGGGCCCGTCGGGCTTCCGGCTTTCGGGGGGCAACTCTCGGAGGCTGAGGCTATCCACGGCGGGACTGAAAGATGTCCGAACTTGATCCTTTAGAGGAAGTAAAAGTCGTAACAAGGTTTCCGTA	ASV29	Eukaryota	Opisthokonta	Holozoa	Metazoa_(Animalia)	Phyllopoda	Diplostraca	NA	NA
GGAAACCTTGTTACGACTTTTACTTCCTCTAAAGGATCAAGTTCGGACATCTTTCAGTCCCGCCGTGGATAGCCTCAGCCTCCGAGAGTTGCCCCCCGAAAGCCGGAAGCCCGACGGGCCCGTCCGAAGGCCTCACTAAATCATTCAATCGGTAGTAGCG	ASV30	Eukaryota	Opisthokonta	Holozoa	Metazoa_(Animalia)	Phyllopoda	Diplostraca	NA	NA
GTTCACCTACGGAAACCTTGTTACGACTTCTCCTTCCTCTAAGTGATGTGGTTTACTTGACTTCCCAGGAGTGGACGAGCCACCCCCAGTCCGAAAGGTTCACCGGACCACTCGAAATCGGTAGGAGCGACGGGCG	ASV31	Eukaryota	SAR	Alveolata	Strobilidium	Choreotrichia	Strobilidium	Choreotrichia_sp._bTS1	LN870064.1.1534
TACTACCGATTGAATGGTTTAGCAAGGTACTCAGATTGGTCTCGATCTTGCACGCAAGTGTGAGATCGACGGTCGAGAAGAAGGCCAAACTTGATCATTTAGAGGAAGTAAAAGTCGTAACAAGGTTTCCGTA	ASV32	Eukaryota	Opisthokonta	Holozoa	Metazoa_(Animalia)	Catenulida	Stenostomidae	Stenostomum_leucops	NA
CGCCCGTCGCTCCTACCGATTTCGAGTGGTCCGGTGAACCTTTCGGACTGGGGGTGGCTCGTCCACTCCTGGGAAGTCAAGTAAACCACATCACTTAGAGGAAGGAGAAGTCGTAACAAGGTTTCCGTAGGTGAAC	ASV33	Eukaryota	SAR	Alveolata	Strobilidium	Choreotrichia	Strobilidium	Choreotrichia_sp._bTS1	LN870064.1.1534
CCGATTGGATGGTTTAGTGAGATCCTCGGATTGGGCCCGGCGTGACGGGCAACCGTTGTGCCGGTGTTCCGAAAAGACGATCAAACTTGATCATCTAGAGGAAGTAAAAGTCGTAACAAGGTTTCCGTAGGTGAACCTGC	ASV34	Eukaryota	Opisthokonta	Holozoa	Metazoa_(Animalia)	Oligochaeta	Haplotaxida	Chaetogaster_diastrophus	AF411874.1.1769
GGAAACCTTGTTACGACTTTTACTTCCTCTAGATGATCAAGTTTGATCGTCTTTTCGGAACACCGGCACAACGGTTGCCCTTCACGCCGGGCCCAATCCGAGGATCTCACTAAACCATCCAATCGGTAGTAGCG	ASV35	Eukaryota	Opisthokonta	Holozoa	Metazoa_(Animalia)	Oligochaeta	Haplotaxida	NA	NA
GGAAACCTTGTTACGACTTTTACTTCCTCTAAATGATCAAGTTTGGCCTTCTTCTCGACCGTCGATCTCACACTTGCGTGCAAGATCGAGACCAATCTGAGTACCTTGCTAAACCATTCAATCGGTAGTAGCG	ASV36	Eukaryota	Opisthokonta	Holozoa	Metazoa_(Animalia)	Catenulida	Stenostomidae	Stenostomum_leucops	NA
TACTACCGATTGGATGGTTTAGTGAGATCCTCGGATTGGGCCCGGCGTGAAGGGCAACCGTTGTGCCGGTGTTCCGAAAAGACGATCAAACTTGATCATCTAGAGGAAGTAAAAGTCGTAACAAGGTTTCCGTA	ASV37	Eukaryota	Opisthokonta	Holozoa	Metazoa_(Animalia)	Oligochaeta	Haplotaxida	NA	NA
GGAAACCTTGTTACGACTTTTACTTCCTCTAGATGTTCAAGTTGGATCGTCTTTTCGGAACACCGGCACAACGGTTGCCCGTCACGCCGGGCCCAATCCGAGGATCTCACTAAACCATCCAATCGGTAGTAGCG	ASV38	Eukaryota	Opisthokonta	Holozoa	Metazoa_(Animalia)	Oligochaeta	Haplotaxida	Chaetogaster_diastrophus	AF411874.1.1769
CCGATTGGATGGTTTAGTGAGATCCTCGGATTGGGCCCGGCGCGACGGGCAACCGTCGTGCCGGTGTTCCGAAAAGACGATCAAACTTGATCATCTAGAGGAAGTAAAAGTCGTAACAAGGTTTCCGTAGGTGAACCTGC	ASV39	Eukaryota	Opisthokonta	Holozoa	Metazoa_(Animalia)	Oligochaeta	Haplotaxida	NA	NA
GCAGGTTCACCTACGGAAACCTTGTTACGACTTTTACTTCCTCTAGATGATCAAGTTTGATCGTCTTTTCGGAACACCGGCACAACGGTTGCCCGTCACGCCGGGCCCAATCCGAGGATCTCACTAAACCATCCAATCGG	ASV40	Eukaryota	Opisthokonta	Holozoa	Metazoa_(Animalia)	Oligochaeta	Haplotaxida	Chaetogaster_diastrophus	AF411874.1.1769
TACTACCGATTGAATGATTTAGTGAGGACTTGGGACGGGCCCGTCGGGGTGTTCCGGCTCGGGGGCGCAAGCTTTCGGGTATCGGGCTCCTATTCACGGCGGGACTGAAACATGTCCGAACTTGATCCTTTAGAGGAAGTAAAAGTCGTAACAAGGTTTCCGTA	ASV41	Eukaryota	Opisthokonta	NA	NA	NA	NA	NA	NA
TACTACCGATTGGATGGTTTAGTGAGATCCTCGGATTGGGCCCGGCGTGACGGGCAACCGTTGTGCCGGTGTTCCGAAAAGACGATCCAACTTGAACATCTAGAGGAAGTAAAAGTCGTAACAAGGTTTCCGTA	ASV42	Eukaryota	Opisthokonta	Holozoa	Metazoa_(Animalia)	Oligochaeta	Haplotaxida	Chaetogaster_diastrophus	AF411874.1.1769
GCAGGTTCACCTACGGAAACCTTGTTACGACTTTTACTTCCTCTAGATGATCAAGTTTGATCGTCTTTTCGGAACACCGGCACGACGGTTGCCCGTCGCGCCGGGCCCAATCCGAGGATCTCACTAAACCATCCAATCGG	ASV43	Eukaryota	Opisthokonta	Holozoa	Metazoa_(Animalia)	Oligochaeta	Haplotaxida	NA	NA
CCTACAGATACCGTGTTACGACTTGACCATTCTCTATGCGTTATGGTTTACAAGACTTCTCAAACTGGAGCTATCGCTAGCAACAGTCCAATCCGAATCATTCACCGAAACGCACAATCGATTGATGCGAC	ASV44	Eukaryota	NA	NA	NA	NA	NA	NA	NA
GTCGCATCAATCGATTGTGCGTTTCGGTGAATGATTCGGATTGGACTGTTGCTAGCGATAGCTCCAGTTTGAGAAGTCTTGTAAACCATAACGCATAGAGAATGGTCAAGTCGTAACACGGTATCTGTAGG	ASV45	Eukaryota	NA	NA	NA	NA	NA	NA	NA
CCTTTGTACACACCGCCCGTCGCTATCTGAGATGGAGGCACTGGTGAGTCGTTTCCTAGCCACCGAGAGGGGCGGGGAGGGATGAGCCAAGGCAGCTAGATTGGGTAAAAGTCGTAACAAGGTTTCCGTAGGTGAACCTGCAGAAGGAT	ASV46	Eukaryota	NA	NA	NA	NA	NA	NA	NA
CCTTTGTACACACCGCCCGTCGCTATTACCGATTGGGTGTATAGGTGAACCTTCTCGATAGCCGCAAGGCTAGAAATTAAGTAAACCTTTGCACCTAGAGGAAATAAAAGTCGTAACAAGGTTTCCGTAGGTGAACCTGCAGAAGGATC	ASV47	Eukaryota	SAR	Alveolata	Telotrichidium	Peritrichia	Telotrochidium	Telotrochidium_matiense	EF417835.1.1651
GATCCTTCTGCAGGTTCACCTACGGAAACCTTGTTACGACTTCTTTTTCCTCTAAGTGCTAAGGTTTGTTTAATTTTTAGCTTTGACACTATCAAGAAGACTCACCTGAACACTCAATCGGTAAAAGCGACGGGCGGTGTGTACAAAGG	ASV48	Eukaryota	SAR	Alveolata	Vorticella	Peritrichia	Vorticella	NA	NA
GGAAACCTTGTTACGACTTTTACTTCCTCTAAAGGATCAAGTTCGGACATGTTTCAGTCCCGCCGTGAATAGGAGCCCGATACCCGAAAGCTTGCGCCCCCGAGCCGGAACACCCCGACGGGCCCGTCCCAAGTCCTCACTAAATCATTCAATCGGTAGTAGCG	ASV49	Eukaryota	Opisthokonta	NA	NA	NA	NA	NA	NA
CCTTTGTACACACCGCCCGTCGCTTTTACCGATTGAGTGTTCAGGTGAGTCTTCTTGATAGTGTCAAAGCTAAAAATTAAACAAACCTTAGCACTTAGAGGAAAAAGAAGTCGTAACAAGGTTTCCGTAGGTGAACCTGCAGAAGGATC	ASV50	Eukaryota	SAR	Alveolata	Vorticella	Peritrichia	Vorticella	NA	NA
CACCTACGGAAACCTTGTTACGACTTATCCTTCCTCTAAGTGATAAGGTTCACGAAACTTCCCGCACTGATCCATTGCTGGAATCGTACAGTCCGAGTCATTCACCGGATCACTCAATCGGTAGGAGCGACGG	ASV51	Eukaryota	SAR	Alveolata	Protalveolata	NA	NA	NA	NA
CCTACAGATACCGTGTTACGACTTGACCATTCTCTAGATGATTGGGTTTACAAGACTTTCCATCTCGCGACAATTTCTTGACGTAAGATAGTCCGAATCATTCACCGAATCATCCAATCGATTGATGCGAC	ASV52	Eukaryota	Opisthokonta	NA	NA	NA	NA	NA	NA
GGTTCACCTACGGAAACCTTGTTACGACTTCTCCTTCCTCTAAGTGATATGGTTTACTTGATTTTCACCGCGCTCTTGCGAACGCGACGTCCAAAAGGTTCACCGGACCACTCGAAATCGGTAGGAGCGACGGGCGG	ASV53	Eukaryota	SAR	Alveolata	Hypotrichia	Hypotrichia	NA	NA	NA
GTCGCATCAATCGATTGGATGATTCGGTGAATGATTCGGACTATCTTACGTCAAGAAATTGTCGCGAGATGGAAAGTCTTGTAAACCCAATCATCTAGAGAATGGTCAAGTCGTAACACGGTATCTGTAGG	ASV54	Eukaryota	Opisthokonta	NA	NA	NA	NA	NA	NA
CCGTCGCTCCTACCGATTGAGTGATCCGGTGAATGACTCGGACTGTACGATTCCAGCAATGGATCAGTGCGGGAAGTTTCGTGAACCTTATCACTTAGAGGAAGGATAAGTCGTAACAAGGTTTCCGTAGGTG	ASV55	Eukaryota	SAR	Alveolata	Protalveolata	NA	NA	NA	NA
GATCCTTCTGCAGGTTCACCTACGGAAACCTTGTTACGACTTTTATTTCCTCTAGGTGCAAAGGTTTACTTAATTTCTAGCCTTGCGGCTATCGAGAAGGTTCACCTATACACCCAATCGGTAATAGCGACGGGCGGTGTGTACAAAGG	ASV56	Eukaryota	SAR	Alveolata	Telotrichidium	Peritrichia	Telotrochidium	Telotrochidium_matiense	EF417835.1.1651
GTCGCATCAATCGATTGGATGATTCGGTGAATGATTCGGACTATTTTGCGTCAAGAAATTGGCGCGAGCTGGAAAGTCTTGTAAACCCAATCATCTAGAGAATGGTCAAGTCGTAACACGGTATCTGTAGG	ASV57	Eukaryota	Opisthokonta	Holozoa	Metazoa_(Animalia)	Ellipura	Collembola	Sminthuridae_environmental_sample	EF024291.1.1787
TACTACCGATTGAATGGCTCAGTGAGGCCTTGGGATTGGCCAGGGGAGATGGGCGACCATCACCCCAGGCCGAAAACTTGGTCAAACTTGGTCATTTAGAGGAAGTAAAAGTCGTAACAAGGTTTCCGTA	ASV58	Eukaryota	Opisthokonta	Nucletmycea	Fungi	Trichomeriaceae	NA	NA	NA
CCGCCCGTCGCTCCTACCGATTTCGAGTGGTCCGGTGAACCTTTTGGACGTCGCGTTCGCAAGAGCGCGGTGAAAATCAAGTAAACCATATCACTTAGAGGAAGGAGAAGTCGTAACAAGGTTTCCGTAGGTGAACC	ASV59	Eukaryota	SAR	Alveolata	Hypotrichia	Hypotrichia	NA	NA	NA
CCTACAGATACCGTGTTACGACTTGACCATTCTCTAGATGATTGGGTTTACAAGACTTTCCAGCTCGCGCCAATTTCTTGACGCAAAATAGTCCGAATCATTCACCGAATCATCCAATCGATTGATGCGAC	ASV60	Eukaryota	Opisthokonta	Holozoa	Metazoa_(Animalia)	Ellipura	Collembola	Sminthuridae_environmental_sample	EF024291.1.1787
GGAAACCTTGTTACGACTTTTACTTCCTCTAAATGACCAAGTTTGACCAAGTTTTCGGCCTGGGGTGATGGTCGCCCATCTCCCCTGGCCAATCCCAAGGCCTCACTGAGCCATTCAATCGGTAGTAGCG	ASV61	Eukaryota	Opisthokonta	Nucletmycea	Fungi	Trichomeriaceae	NA	NA	NA
GGAAACCTTGTTACGACTTTACCTTCCTCTAGATGATAAGGTTTGAATAACTTCCCACAGCAACATCACCCCGAAAGGCAACGTTACCACAGTCCGAAATTCTCACCGGACCATCCAATCGGTAGGTGCG	ASV62	Eukaryota	SAR	Stramenopiles	NA	NA	NA	NA	NA
CCTTTGTACACACCGCCCGTCGCTTTTACCGATTGAGTGTCCAGGTGAGTCTTCTTGATAGTTGCAAAATTAAAAATTAAACAAACCTTGGCACTTAGAGGAAAAAGAAGTCGTAACAAGGTTTCCGTAGGTGAACCTGCAGAAGGATC	ASV63	Eukaryota	SAR	Alveolata	Carchesium	Peritrichia	Carchesium	Carchesium_polypinum	AF401522.1.1729
GATCCTTCTGCAGGTTCACCTACGGAAACCTTGTTACGACTTCTTTTTCCTCTAAGTGCCAAGGTTTGTTTAATTTTTAATTTTGCAACTATCAAGAAGACTCACCTGGACACTCAATCGGTAAAAGCGACGGGCGGTGTGTACAAAGG	ASV64	Eukaryota	SAR	Alveolata	Carchesium	Peritrichia	Carchesium	Carchesium_polypinum	AF401522.1.1729
CCTTTGTACACACCGCCCGTCGCTTTTACCGATTGAGTGTTCAGGTGAGTCTTCTTGATAGTTGCAAAATTAAAAATTAAACAAACCTTAGCACTTAGAGGAAAAAGAAGTCGTAACAAGGTTTCCGTAGGTGAACCTGCAGAAGGATC	ASV65	Eukaryota	SAR	Alveolata	Peritrichia	Peritrichia	NA	NA	NA
ACCTACCGATTGGATGGTCCGGTGAGAATTTCGGACTGTGGTAACGTTGCCTTTCGGGGTGATGTTGCTGTGGGAAGTTATTCAAACCTTATCATCTAGAGGAAGGTAAAGTCGTAACAAGGTTTCCGTA	ASV66	Eukaryota	SAR	Stramenopiles	NA	NA	NA	NA	NA
GATCCTTCTGCAGGTTCACCTACGGAAACCTTGTTACGACTTCTTTTTCCTCTAAGTGCTAAGGTTTGTTTAATTTTTAATTTTGCAACTATCAAGAAGACTCACCTGAACACTCAATCGGTAAAAGCGACGGGCGGTGTGTACAAAGG	ASV67	Eukaryota	SAR	Alveolata	Peritrichia	Peritrichia	NA	NA	NA
GCTACTACCGATTGAATGGCTTAGTGAGGCCTCCGGAGCTGCAATCAACAGGGCGACCTGACGATTTGCGGCGAAGCTGGTCAAACTTGGTCATTTAGAGGAAGTAAAAGTCGTAACAAGGTTTCCGTA	ASV68	Eukaryota	Opisthokonta	Nucletmycea	Fungi	NA	NA	NA	NA
CCTTTGTACACACCGCCCGTCACACCATGGGAATTGGGTCTACCCGAAGGTGGTGCGCCAACCAGCAATGGGGGCAGCCAACCACGGTAGGCTCAGTGACTGGGGTGAAGTCGTAACAAGGTAGCCGTAGGTGAACCTGCAGAAGGATC	ASV69	Eukaryota	NA	NA	NA	NA	NA	NA	NA
TACTACCGATTGAATGGTTTAGCGAGATTCTCGGATTGGGCTTCAATCGGCCGCAAGGTTGACTGTAGTCTGAGAAGAAACTCAAGCTTGATCATTTAGAGGAAGTAAAAGTCGTAACAAGGTTTTCGTA	ASV70	Eukaryota	Opisthokonta	Holozoa	Metazoa_(Animalia)	Gastrotricha	Chaetonotida	uncultured_eukaryote	AB901816.1.1818
GATCCTTCTGCAGGTTCACCTACGGCTACCTTGTTACGACTTCACCCCAGTCACTGAGCCTACCGTGGTTGGCTGCCCCCATTGCTGGTTGGCGCACCACCTTCGGGTAGACCCAATTCCCATGGTGTGACGGGCGGTGTGTACAAAGG	ASV71	Eukaryota	NA	NA	NA	NA	NA	NA	NA
TACTATCGATTGAGCGGTTCAGTGAGGGCCTCGGATTGGTCTCGGTCTGGCACGCAAGTGCCGGCACCGTTGGCCGAGAAGACGCTCGAACTCGATCGCTTGGAGAAAGTAAAAGTCGTAACAAGGTTTCCGT	ASV72	Eukaryota	Opisthokonta	Holozoa	Metazoa_(Animalia)	Gastropoda	Heterobranchia	NA	NA
ACTACTACCGATTGGTGATTTAGTGAAGTCATTGGAGTGTGTTTTGGAAATGTTAAAGTTTCTAGGACATGTAAAGATGATTGAACTTGATCATTAAAAGGAAGTAAAAGTCGTAACAAGGTTTCCGTA	ASV73	Eukaryota	Opisthokonta	Holozoa	Metazoa_(Animalia)	NA	NA	NA	NA
CCTTTGTACACACCGCCCGTCGCTTTTACCGATTGAGTGTTCAGGTGAGTCTTCTTGATAGTTGCAAAACTAAAAATTAAACAAACCTTAGCACTTAGAGGAAAAAGAAGTCGTAACAAGGTTTCCGTAGGTGAACCTGCAGAAGGATC	ASV74	Eukaryota	SAR	Alveolata	Vorticella	Peritrichia	Vorticella	Vorticella_fusca	DQ190468.1.1733
CCTTTGTACACACCGCCCGTCGCTATTACCGATTGGGTGTATAGGTGAACCTTCTCGATAGTCGCAAGACTAGAAATTAAGTAAACCTTTGCACCTAGAGGAAATAAAAGTCGTAACAAGGTTTCCGTAGGTGAACCTGCAGAAGGATC	ASV75	Eukaryota	SAR	Alveolata	Telotrichidium	Peritrichia	Telotrochidium	uncultured_eukaryote	AB902003.1.1732
CCTTTGTACACACCGCCCGTCACACCATGGGAGTTGGCTTTACCCGAAGGCGGTGCGCTAACCAGCAATGGAGGCAGCCGACCACGGTAGGGTCAGCGACTGGGGTGAAGTCGTAACAAGGTAGCCGTAGGTGAACCTGCAGAAGGATC	ASV76	Eukaryota	NA	NA	NA	NA	NA	NA	NA
ACGGAAACCTTGTTACGACTTTTACTTCCTCTAAATGACCAAGTTTGACCAGCTTCGCCGCAAATCGTCAGGTCGCCCTGTTGATTGCAGCTCCGGAGGCCTCACTAAGCCATTCAATCGGTAGTAGCG	ASV77	Eukaryota	Opisthokonta	Nucletmycea	Fungi	NA	NA	NA	NA
ACGGAAACCTTGTTACGACTTTTACTTCCTTTTAATGATCAAGTTCAATCATCTTTACATGTCCTAGAAACTTTAACATTTCCAAAACACACTCCAATGACTTCACTAAATCACCAATCGGTAGTAGTG	ASV78	Eukaryota	Opisthokonta	Holozoa	Metazoa_(Animalia)	NA	NA	NA	NA
GATCCTTCTGCAGGTTCACCTACGGAAACCTTGTTACGACTTTTATTTCCTCTAGGTGCAAAGGTTTACTTAATTTCTAGTCTTGCGACTATCGAGAAGGTTCACCTATACACCCAATCGGTAATAGCGACGGGCGGTGTGTACAAAGG	ASV79	Eukaryota	SAR	Alveolata	Telotrichidium	Peritrichia	Telotrochidium	uncultured_eukaryote	AB902003.1.1732
TACTACCGATTGAATGGCTCAGTGAGGCCTTGGGATTGGCTTAGGAGGGTTGGCAACGACCCCCCAGAGCCGAAAACTTGGTCAAACTCGGTCATTTAGAGGAAGTAAAAGTCGTAACAAGGTTTCCGTA	ASV80	Eukaryota	Opisthokonta	Nucletmycea	Fungi	Aspergillaceae	Penicillium	NA	NA
ATCCTTCTGCAGGTTCACCTACGGAAACCTTGTTACGACTTTTACCCAATCTAGCTGCCTTGGCTCATCCCTCCCCGCCCCTCTCGGTGGCTAGGAAACGACTCACCAGTGCCTCCATCTCAGATAGCGACGGGCGGTGTGTACAAAGG	ASV81	Eukaryota	NA	NA	NA	NA	NA	NA	NA
ACACCGCCCGTCGCTTCAACCGATTGGATGGCCCGGCGAATTTCACGGACGGTGGTTCTTCGGAACCTGCTGGAAGTGACGTAAGCCACGCTATCTAGAGGATGAAGAAGTCGTAACACGGTATCCGTAGGTGAACCTGC	ASV82	Eukaryota	SAR	Alveolata	Apicomplexa	NA	NA	NA	NA
GATCCTTCTGCAGGTTCACCTACGGCTACCTTGTTACGACTTCACCCCAGTCGCTGACCCTACCGTGGTCGGCTGCCTCCATTGCTGGTTAGCGCACCGCCTTCGGGTAAAGCCAACTCCCATGGTGTGACGGGCGGTGTGTACAAAGG	ASV83	Eukaryota	NA	NA	NA	NA	NA	NA	NA
CACCTACCGATTGGATGATTCGGTGAAACTTTCGGACTGTGATCAAGACGCTCTCGGGCGACTCGGTCGCGGGAAGTTATTTAAACCTCATCATCTAGAGGAAGGTGAAGTCGTAACAAGGTTTCCGTA	ASV84	Eukaryota	SAR	Stramenopiles	Ochrophyta	Chromulinales	Poterioochromonas	NA	NA
GCAGGTTCACCTACGGATACCGTGTTACGACTTCTTCATCCTCTAGATAGCGTGGCTTACGTCACTTCCAGCAGGTTCCGAAGAACCACCGTCCGTGAAATTCGCCGGGCCATCCAATCGGTTGAAGCGACGGGCGGTGT	ASV85	Eukaryota	SAR	Alveolata	Apicomplexa	Gregarinasina	Eugregarinorida	NA	NA
TACTACCGATTGAATGGCTTAGTGAGGCTTCCGGATTGGTTTAGAGAAGGGGGCAACTCCATCTTGGAACCGAGAAGCTAGTCAAACTTGGTCATTTAGAGGAAGTAAAAGTCGTAACAAGGTTTCCGTA	ASV86	Eukaryota	Opisthokonta	Nucletmycea	Fungi	Debaryomycetaceae	Candida-Lodderomyces_clade	NA	NA
CGGAAACCTTGTTACGACTTCACCTTCCTCTAGATGATGAGGTTTAAATAACTTCCCGCGACCGAGTCGCCCGAGAGCGTCTTGATCACAGTCCGAAAGTTTCACCGAATCATCCAATCGGTAGGTGCG	ASV87	Eukaryota	SAR	Stramenopiles	Ochrophyta	Chromulinales	Poterioochromonas	NA	NA
GATCCTTCTGCAGGTTCACCTACGGAAACCTTGTTACGACTTCTTTTTCCTCTAAGTGCTAAGATTTGTTTAATTTTTAGTTTTGACACTATCAAGAAGACTCACCTGAACACTCAATCGGTAAAAGCGACGGGCGGTGTGTACAAAGG	ASV88	Eukaryota	SAR	Alveolata	Pseudovorticella	Peritrichia	Pseudovorticella	Pseudovorticella_sinensis	DQ845295.1.1650
GAAACCTTGTTACGACTTTTACTTTCTCCAAGCGATCGAGTTCGAGCGTCTTCTCGGCCAACGGTGCCGGCACTTGCGTGCCAGACCGAGACCAATCCGAGGCCCTCACTGAACCGCTCAATCGATAGTAGCG	ASV89	Eukaryota	Opisthokonta	Holozoa	Metazoa_(Animalia)	Gastropoda	Heterobranchia	NA	NA
CCTTTGTACACACCGCCCGTCGCTTTTACCGATTGAGTGTTCAGGTGAGTCTTCTTGATAGTGTCAAAACTAAAAATTAAACAAATCTTAGCACTTAGAGGAAAAAGAAGTCGTAACAAGGTTTCCGTAGGTGAACCTGCAGAAGGATC	ASV90	Eukaryota	SAR	Alveolata	Pseudovorticella	Peritrichia	Pseudovorticella	NA	NA
GGAAACCTTGTTACGACTTTTACTTCCTCTAAATGACCGAGTTTGACCAAGTTTTCGGCTCTGGGGGGTCGTTGCCAACCCTCCTAAGCCAATCCCAAGGCCTCACTGAGCCATTCAATCGGTAGTAGCG	ASV91	Eukaryota	Opisthokonta	Nucletmycea	Fungi	Aspergillaceae	Penicillium	NA	NA
CACCTACGGAAACCTTGTTACGACTTGTACTTCCTCTAAATGACCAAGTTTGAGCAACTTTTCAGCCCAAAGGTGGAAACCAAAGGGCCAATCCGAGGATCTCACTAAGCCATTCAATCGGTAGTAGCGACGG	ASV92	Eukaryota	Opisthokonta	NA	NA	NA	NA	NA	NA
CCTACAGATACCGTGTTACGACTTGACCATTCTCTATGCGTTATGGTTTACAAGACTTCTCAAACTGGAGCTATCGCTAGCAACAATCCAATCCGAATCATTCACCGAAACGCACAATCGATTGATGCGAC	ASV93	Eukaryota	NA	NA	NA	NA	NA	NA	NA
ACTACCGATTGGATGGTTTAGTGAGGCCCTCGGATCGGCCCCGCCGGGGTCGGCCCACGGCCCTGGCGGAGCGCTGAGAAGACGGTCGAACTTGACTATCTAGAGGAAGTAAAAGTCGTAACAAGGTTTCCGTA	ASV94	Eukaryota	Opisthokonta	Holozoa	Metazoa_(Animalia)	Tetrapoda	Mammalia	NA	NA
CACCGCCCGTCGCTTCTACTGACGAATGTTCCGGTGAACCTTCTGGACTGTGCAGGGCTCGACCCATGCCGGGAAGTTATGTAAACCAATGCATTTGGAAGAAGAAGAAGTCGTAACAAGGTATCTGTAGGTGAACCTG	ASV95	Eukaryota	SAR	Alveolata	Cyclidium	Scuticociliatia	Cyclidium	Cyclidium_plouneouri	NA
GGAAACCTTGTTACGACTTTTACTTCCTCTAAATGACCAAGTTTGACTAGCTTCTCGGTTCCAAGATGGAGTTGCCCCCTTCTCTAAACCAATCCGGAAGCCTCACTAAGCCATTCAATCGGTAGTAGCG	ASV96	Eukaryota	Opisthokonta	Nucletmycea	Fungi	Debaryomycetaceae	Candida-Lodderomyces_clade	NA	NA
GTCGCATCAATCGATTGTGCGTTTCGGTGAATGATTCGGATTGGATTGTTGCTAGCGATAGCTCCAGTTTGAGAAGTCTTGTAAACCATAACGCATAGAGAATGGTCAAGTCGTAACACGGTATCTGTAGG	ASV97	Eukaryota	NA	NA	NA	NA	NA	NA	NA
GGAAACCTTGTTACGACTTTTACTTCCTCTAGATAGTCAAGTTCGACCGTCTTCTCAGCGCTCCGCCAGGGCCGTGGGCCGACCCCGGCGGGGCCGATCCGAGGGCCTCACTAAACCATCCAATCGGTAGTAGC	ASV98	Eukaryota	Opisthokonta	Holozoa	Metazoa_(Animalia)	Tetrapoda	Mammalia	NA	NA
TACTACCGATTGAATGGCTCGGTGAGGCCTTCGGACTGGCCCAGGGAGGTCGGCAACGACCACCCAGGGCCGGAAAGTTGGTCAAACCCGGTCATTTAGAGGAAGTAAAAGTCGTAACAAGGTCTCCGTA	ASV99	Eukaryota	Opisthokonta	Nucletmycea	Fungi	NA	NA	NA	NA
CCGTCGCTACTACCGATTGAATGGCTTAGTGAGATCCTCGGATTGGCCCTTTGGTTTCCACCTTTGGGCTGAAAAGTTGCTCAAACTTGGTCATTTAGAGGAAGTACAAGTCGTAACAAGGTTTCCGTAGGTG	ASV100	Eukaryota	Opisthokonta	NA	NA	NA	NA	NA	NA
AAACCTTGTTACGACTTTTACTTCCTCTAAATGATACAGTTTGGACATCTTTCCGAAATACCAACGCAGCCCGAAAGCCGCATTGGACTCAGTCCGAAGTCCTCACTAAATCATTCAATCGGTAGTAGCG	ASV101	Eukaryota	Opisthokonta	Holozoa	Metazoa_(Animalia)	Podocopa	Podocopida	Cypridopsis_japonica	AB086321.1.1803
CGTCGCATCAATCGATTGTGCGTTTCGGTGAATGGTTCGGATTGGGTGACATTAGAAATAATGTCGATCCAAGAAGTTCCGTGAACCATAATGCATAGAGAATGGTCAAGTCGTAACATGGTATCTGTAGGT	ASV102	Eukaryota	SAR	Alveolata	Apicomplexa	Eugregarinorida	Prismatospora	Prismatospora_evansi	FJ459756.1.1703
GAAAACCTTGTTACGACTTTTACTTCCTCTAAATGATCAAGCTTGAGTTTCTTCTCAGACTACAGTCAACCTTGCGGCCGATTGAAGCCCAATCCGAGAATCTCGCTAAACCATTCAATCGGTAGTAGCG	ASV103	Eukaryota	Opisthokonta	Holozoa	Metazoa_(Animalia)	Gastrotricha	Chaetonotida	uncultured_eukaryote	AB901816.1.1818
CAGGTTCACCTACAGATACCTTGTTACGACTTCTTCTTCTTCCAAATGCATTGGTTTACATAACTTCCCGGCATGGGTCGAGCCCTGCACAGTCCAGAAGGTTCACCGGAACATTCGTCAGTAGAAGCGACGGGCGGTG	ASV104	Eukaryota	SAR	Alveolata	Cyclidium	Scuticociliatia	Cyclidium	Cyclidium_plouneouri	NA
GGAGACCTTGTTACGACTTTTACTTCCTCTAAATGACCGGGTTTGACCAACTTTCCGGCCCTGGGTGGTCGTTGCCGACCTCCCTGGGCCAGTCCGAAGGCCTCACCGAGCCATTCAATCGGTAGTAGCG	ASV105	Eukaryota	Opisthokonta	Nucletmycea	Fungi	NA	NA	NA	NA
GGAAACCTTGTTACGACTTTTACTTCCTCTAAAGGATCAAGTTCGGACATCTTTCAGTCCCGCCGTGGATAGCCTCAGCCTCCGAGAGTTGCCCCCCGAAAGCCGGAAGCCCGACGGGCCCGTCCGAAGGCCTCACTAAAGCATTCAATCGGTAGTAGCG	ASV106	Eukaryota	NA	NA	NA	NA	NA	NA	NA
CGCCCGTCGCTGCTACCGATTGAATGATCCGGTGAATATTCGGGACTGCACGATTCCTTGAGAATCGAGCGGGAACTTAAGTGAACCTTATCATTTAGAGGAAGCAAAAGTCGTAACAAGGTTTCCGTAGGTGAAC	ASV107	Eukaryota	NA	NA	NA	NA	NA	NA	NA
TACTACCGATTGAATGATTTAGTGAGGACTTCGGACTGAGTCCAATGCGGCTTTCGGGCTGCGTTGGTATTTCGGAAAGATGTCCAAACTGTATCATTTAGAGGAAGTAAAAGTCGTAACAAGGTTTCCG	ASV108	Eukaryota	Opisthokonta	Holozoa	Metazoa_(Animalia)	Podocopa	Podocopida	Cypridopsis_japonica	AB086321.1.1803
AGAAACCTTGTTACGACTTTTACTTCCTCTAAATGACCAAGTTTGCCTAAGTTTTCAGCGGCCTGCTACCGTTGCCGGTACAAGCTGCCGATCCCAAAGGCTCACTAAGCCATTCAATCGGTAGTAGCG	ASV109	Eukaryota	Opisthokonta	Nucletmycea	Fungi	Malasseziaceae	Malassezia	uncultured_fungus	NA
GTTCACCTACGGAAACCTTGTTACGACTTTTGCTTCCTCTAAATGATAAGGTTCACTTAAGTTCCCGCTCGATTCTCAAGGAATCGTGCAGTCCCGAATATTCACCGGATCATTCAATCGGTAGCAGCGACGGGCG	ASV110	Eukaryota	NA	NA	NA	NA	NA	NA	NA
ACCTACAGATACCATGTTACGACTTGACCATTCTCTATGCATTATGGTTCACGGAACTTCTTGGATCGACATTATTTCTAATGTCACCCAATCCGAACCATTCACCGAAACGCACAATCGATTGATGCGACG	ASV111	Eukaryota	SAR	Alveolata	Apicomplexa	Eugregarinorida	Prismatospora	Prismatospora_evansi	FJ459756.1.1703
CCGATTGGATGGTTTAGTGAGATCCTCGGATTGGGCCCTGCGCGGCGGGCAACCGTTGTGCCGGTGTTCCGAAAAGACGATCAAACTTGATCATCTAGAGGAAGTAAAAGTCGTAACAAGGTTTCCGTAGGTGAACCTGC	ASV112	Eukaryota	Opisthokonta	Holozoa	Metazoa_(Animalia)	Oligochaeta	Haplotaxida	Paranais_litoralis	AF411864.1.1720
CACCTACGGAAACCTTGTTACGACTTATCCTTCCTCTAAGTGATAAGGTTTACGAAACTTCCCGCACTTACCCATTGCTGGATTAGTACAGTCCGAGTCATTCACCGGATCACTCAATCGGTAGGAGCGACGG	ASV113	Eukaryota	SAR	Alveolata	Protalveolata	Perkinsidae	A31	NA	NA
TACTACCGATTGAATGGCTCAGTGAGGCCTTCGGACTGGCTCGGAGAGGTTGGCAACGACCACTCCGAGCCGGAAAGTTCGTCAAACTCGGTCATTTAGAGGAAGTAAAAGTCGTAACAAGGTTTCCGTA	ASV114	Eukaryota	Opisthokonta	NA	NA	NA	NA	NA	NA
GCTACTACCGATTGAATGGCTTAGTGAGCCTTTGGGATCGGCAGCTTGTACCGGCAACGGTAGCAGGCCGCTGAAAACTTAGGCAAACTTGGTCATTTAGAGGAAGTAAAAGTCGTAACAAGGTTTCTG	ASV115	Eukaryota	Opisthokonta	Nucletmycea	Fungi	Malasseziaceae	Malassezia	uncultured_fungus	NA
GTTCACCTACGGAAACCTTGTTACGACTTCTCCTTCCTCTAAGTGTTATGGTTTACTAGATTTTCCACACAGCCACGAGGGCCGCACGGTCCAAATGATTCACCGGAACACTCGAAATCGGTAGGAGCGACGGGCG	ASV116	Eukaryota	SAR	Alveolata	Stylonychia	Hypotrichia	Stylonychia	invertebrate_environmental_sample	NA
CGCCCGTCGCTCCTACCGATTTCGAGTGTTCCGGTGAATCATTTGGACCGTGCGGCCCTCGTGGCTGTGTGGAAAATCTAGTAAACCATAACACTTAGAGGAAGGAGAAGTCGTAACAAGGTTTCCGTAGGTGAAC	ASV117	Eukaryota	SAR	Alveolata	Stylonychia	Hypotrichia	Stylonychia	invertebrate_environmental_sample	NA
TAGTACCGATTGAATGGCTTAGTGAGACCCTCGGATTAGCGGTTCTAAGGTGGCAACACCTTTAAACTGCCGAGAAGTTGGTCAAACTTGGTCATTTAGAGGAACTAAAAGTCGTAACAAGGTAACCGTA	ASV118	Eukaryota	Opisthokonta	Nucletmycea	Fungi	Rhizophydiaceae	Rhizophydium	Rhizophydium_patellarium	KF160860.1.1230
GCAGGTTCACCTACGGAAACCTTGTTACGACTTTTACTTCCTCTAGATGATCAAGTTTGATCGTCTTTTCGGAACACCGGCACAACGGTTGCCCGCCGCGCAGGGCCCAATCCGAGGATCTCACTAAACCATCCAATCGG	ASV119	Eukaryota	Opisthokonta	Holozoa	Metazoa_(Animalia)	Oligochaeta	Haplotaxida	Paranais_litoralis	AF411864.1.1720
CCGTCGCTCCTACCGATTGAGTGATCCGGTGAATGACTCGGACTGTACTAATCCAGCAATGGGTAAGTGCGGGAAGTTTCGTAAACCTTATCACTTAGAGGAAGGATAAGTCGTAACAAGGTTTCCGTAGGTG	ASV120	Eukaryota	SAR	Alveolata	Protalveolata	Perkinsidae	A31	NA	NA
CGGAAACCTTGTTACGACTTCACCTTCCTCTAAATGATGAGGTTTAAACAACTTCCCACAGCTCAGTCGCCCGAAAGCGTCCGAACCACAGTCCGAAGAATTCACCGAATCATTCAATCGGTAGGTGCG	ASV121	Eukaryota	SAR	Stramenopiles	Ochrophyta	Ochromonadales	Ochromonas	NA	NA
GTCGCATCAATCGATTGAGTGATTCGGTGAATGATTCGGACCGAGTCGCAGCTGGCAACAGTTGCGATTTGGAAAGTCTTGTAAACCATATCACTTAGAGAATGGTCAAGTCGTAACACGGTATCTGTAGG	ASV122	Eukaryota	NA	NA	NA	NA	NA	NA	NA
CGGAAACCTTGTTACGACTTCACCTTCCTCTAAATGATGAGATTTAAATAACTTCCCACGACCTGGTCGCCCGAGAGCGTCCTGATCACAGTCCGAAAGTTTCATCGAATCATTCAATCGGTAGGTGCG	ASV123	Eukaryota	SAR	Stramenopiles	Ochrophyta	NA	NA	NA	NA
GCTACTACCGATTGAATGGCTTAGTGAGCCTTTGGGATTGGCAGCTTGTACCGGCAACGGTAGCAGGCAGCCGAAAACTTAGGCAAACTTGGTCATTTAGAGGAAGTAAAAGTCGTAACAAGGTTTCTG	ASV124	Eukaryota	Opisthokonta	Nucletmycea	Fungi	Malasseziaceae	Malassezia	NA	NA
TCCTACCGATTGAATGGTCCGGTGAGAACTCGGGATGGCGGGTTTCCTGGCGGGCAACCGTCGTGGAGCCATGTCAGAACTTGTTCAAACCTTACCATTTAGAGGAAGGAGAAGTCGTAACAAGGTTTCCGTA	ASV125	Eukaryota	Amoebozoa	Tubulinea	Arcellinida	Echinamoebida	uncultured_Euamoebida	uncultured_Euamoebida	AB520718.1.1702
GGAAACCTTGTTACGACTTTTACTTCCTCTAAATGACCGAGTTTGACGAACTTTCCGGCTCGGAGTGGTCGTTGCCAACCTCTCCGAGCCAGTCCGAAGGCCTCACTGAGCCATTCAATCGGTAGTAGCG	ASV126	Eukaryota	Opisthokonta	Nucletmycea	Fungi	NA	NA	NA	NA
GTCGCATCAATCGATTGAGTGATTCGGTGAATGATTCGGACCGAGTCGCAGCTGGCAACAGTTGTGATTTGGGAAGTCTTGTAAACCATATCACTTAGAGAATGGTCAAGTCGTAACACGGTATCTGTAGG	ASV127	Eukaryota	SAR	Alveolata	Apicomplexa	Eugregarinorida	Syncystis	Syncystis_mirabilis	DQ176427.1.1772
GGAAACCTTGTTACGACTTCTCCTTCCTCTAAATGGTAAGGTTTGAACAAGTTCTGACATGGCTCCACGACGGTTGCCCGCCAGGAAACCCGCCATCCCGAGTTCTCACCGGACCATTCAATCGGTAGGAGCG	ASV128	Eukaryota	Amoebozoa	Tubulinea	Arcellinida	Echinamoebida	uncultured_Euamoebida	uncultured_Euamoebida	AB520718.1.1702
CCTACAGATACCGTGTTACGACTTGACCATTCTCTAAGTGATATGGTTTACAAGACTTCCCAAATCACAACTGTTGCCAGCTGCGACTCGGTCCGAATCATTCACCGAATCACTCAATCGATTGATGCGAC	ASV129	Eukaryota	SAR	Alveolata	Apicomplexa	Eugregarinorida	Syncystis	Syncystis_mirabilis	DQ176427.1.1772
CGGAAACCTTGTTACGACTTCACCTTCCTCTAAATGATAAGGTTTAGACAAGTTCTCGCAGCCAACTCCCAATAAAGTGAACTGGCCACAATCCCGAGGCTTCACCGGACCATTCAATCGGTAGGTGCG	ASV130	Eukaryota	SAR	Stramenopiles	Bacillariophyceae	Bacillariophyceae	NA	NA	NA
CGGAAACCTTGTTACGACTTCACCTTCCTCTAAATGATGAGGTTTAAATAACTTCCCATGGTCAAGTCGCCGTGAGGCGTCCTGTCCTCGGTCCGAAAGTTTCACCGAATCATTCAATCGGTAGGTGCG	ASV131	Eukaryota	SAR	Stramenopiles	Ochrophyta	NA	NA	NA	NA
CACCTACCGATTGAATGATTCGGTGAAACTTTCGGACCGAGGACAGGACGCCTCACGGCGACTTGACCATGGGAAGTTATTTAAACCTCATCATTTAGAGGAAGGTGAAGTCGTAACAAGGTTTCCGTA	ASV132	Eukaryota	SAR	Rhizaria	Cercozoa	Thecofilosea	metagenome	metagenome	FPLS01062653.3.1391
CCTACAGATACCGTGTTACGACTTGACCATTCTCTAAGTGATATGGTTTACAAGACTTTCCAAATCGCAACTGTTGCCAGCTGCGACTCGGTCCGAATCATTCACCGAATCACTCAATCGATTGATGCGAC	ASV133	Eukaryota	NA	NA	NA	NA	NA	NA	NA
CACCTACCGATTGAATGATTCGGTGAATTCTTCGGACTGTGGTTCGGACGCTTTCGGGCGACTGAGCTGTGGGAAGTTGTTTAAACCTCATCATTTAGAGGAAGGTGAAGTCGTAACAAGGTTTCCGTA	ASV134	Eukaryota	SAR	Stramenopiles	Ochrophyta	NA	NA	NA	NA
GGTTACCTTGTTACGACTTTTAGTTCCTCTAAATGACCAAGTTTGACCAACTTCTCGGCAGTTTAAAGGTGTTGCCACCTTAGAACCGCTAATCCGAGGGTCTCACTAAGCCATTCAATCGGTACTAGCG	ASV135	Eukaryota	Opisthokonta	Nucletmycea	Fungi	Rhizophydiaceae	Rhizophydium	Rhizophydium_patellarium	KF160860.1.1230
CCTTTGTACACACCGCCCGTCGCTTTTACCGATTGAGTGTTCAGGTGAGTCTTCTTGATAATGTCAAAGTTAGAAATTAAACAAACCTTAGCACTTAGAGGAAAAAGAAGTCGTAACAAGGTTTCCGTAGGTGAACCTGCAGAAGGATC	ASV136	Eukaryota	SAR	Alveolata	Vorticella	Peritrichia	Vorticella	NA	NA
CACCTACCGATTGAATGATTCGATGAAACTTTCGGACTGTGATCAGGACGCTCTCGGGCGACCAGGTCGTGGGAAGTTATTTAAATCTCATCATTTAGAGGAAGGTGAAGTCGTAACAAGGTTTCCGTA	ASV137	Eukaryota	SAR	Stramenopiles	Ochrophyta	NA	NA	NA	NA
TACTACCGATTGGATGTTTTAGTGAGGTCTTCGGACAGGCCAACGTAGCCATCCTCGTGGTGGCCATGTTCGGCCGGAAAGATGACCAAACTTGAACATCTAGAGGAAGTAAAAGTCGTAACAAGGTTTCCGTA	ASV138	Eukaryota	Opisthokonta	Holozoa	Metazoa_(Animalia)	Arachnida	Acari	Dermatophagoides_farinae_(American_house_dust_mite)	NBAF01001530.105784.107591
GATCCTTCTGCAGGTTCACCTACGGAAACCTTGTTACGACTTCTTTTTCCTCTAAGTGCTAAGGTTTGTTTAATTTCTAACTTTGACATTATCAAGAAGACTCACCTGAACACTCAATCGGTAAAAGCGACGGGCGGTGTGTACAAAGG	ASV139	Eukaryota	SAR	Alveolata	Vorticella	Peritrichia	Vorticella	NA	NA
CGGAAACCTTGTTACGACTTCACCTTCCTCTAAATGATGAGGTTTAAATAACTTCCCACGGTAGAGTCGCCCGAAGGCGTCTCTGCCACGGTCCGAAAGTTTCACCGAATCATTCAATCGGTAGGTGCG	ASV140	Eukaryota	SAR	Stramenopiles	Ochrophyta	Chrysophyceae	uncultured	Chrysophyceae_sp._CCMP2296	EU247834.1.1720
CACCTACCGATTGAATGATTCGGTGAAACTTTCGGACCGTGGCAGAGACGCCTTCGGGCGACTCTACCGTGGGAAGTTATTTAAACCTCATCATTTAGAGGAAGGTGAAGTCGTAACAAGGTTTCCGTA	ASV141	Eukaryota	SAR	Stramenopiles	Ochrophyta	Chrysophyceae	uncultured	Chrysophyceae_sp._CCMP2296	EU247834.1.1720
CCTTTGTACACACCGCCCGTCGCTCCTACCGATTTTGAGTGATCTGGTGAACCTTCTGGACCGGTTTATCCGGGAAGTTAAGTAAACCTGATCACTTAGAGGAAGGAGAAGTCGTAACAAGGTTTCCGTAGGTGAACCTGCAGAAGGAT	ASV142	Eukaryota	SAR	Alveolata	Trichodina	Peritrichia	Trichodina	NA	NA
CACCTACCGATCGAATGGTTCGGTGAAAATTTCAGACCTAGGCAAAGAGGCCCTCGGGCAACTTCGCCAGGGAAAGTTATTTAAACCTCATCATTTAGAGGAAGGTGAAGTCGTAACAAGGTTTCCGTA	ASV143	Eukaryota	SAR	Stramenopiles	NA	NA	NA	NA	NA
CACCTACCGATTGAATGATTCGGTGAAACTCTCGGACCTGAGCTCTGACGCCCTCGGGTGACGGAGTCTGGGGAAGTTATTTAAACCTAATCATTTAGAGGAAGGTGAAGTCGTAACAAGGTTTCCGTA	ASV144	Eukaryota	SAR	Stramenopiles	Ochrophyta	NA	NA	NA	NA
TACTACCGATTGAACGTTTTAGTGAGGTATTTGGACTGGACCTCCGGAGGTTCGCGCCTCCGGTGCTGTTCGGGAAGACTCCCAAACTTGAGCGTTTAGAGGAAGTAAAAGTCGTAACAAGGTTACCGTA	ASV145	Eukaryota	Opisthokonta	NA	NA	NA	NA	NA	NA
CGGAAACCTTGTTACGACTTCACCTTCCTCTAAATGATAAGGTTTAGACAAGTTCTCGCAACCAACTCACAATAAAGCAAACTGGTCACAATCCCGAGGCTTCACCGGACCATTCAATCGGTAGGTGCG	ASV146	Eukaryota	SAR	Stramenopiles	Bacillariophyceae	Bacillariophyceae	Navicula	NA	NA
CGGAAACCTTGTTACGACTTCACCTTCCTCTAAATGATTAGGTTTAAATAACTTCCCCAGACTCCGTCACCCGAGGGCGTCAGAGCTCAGGTCCGAGAGTTTCACCGAATCATTCAATCGGTAGGTGCG	ASV147	Eukaryota	NA	NA	NA	NA	NA	NA	NA
CGGAAACCTTGTTACGACTTCACCTTCCTCTAAATGATGAGGTTTAAATAACTTTCCCTGGCGAAGTTGCCCGAGGGCCTCTTTGCCTAGGTCTGAAATTTTCACCGAACCATTCGATCGGTAGGTGCG	ASV148	Eukaryota	SAR	Stramenopiles	NA	NA	NA	NA	NA
TACTACCGATTGAATGGCTCAGTGAGGCCTCCGGACTGGCTCGAAGAGGTTGGCAACGACCACTTCGAGCCGGAAAGCTGGTCAAACTCGGTCATTTAGAGGAAGTAAAAGTCGTAACAAGGTTTCCGTA	ASV149	Eukaryota	Opisthokonta	Nucletmycea	Fungi	Didymellaceae	NA	NA	NA
CACCTACCGATTGAATGGTCCGGTGAAGCCTCGGGATTGTGACCAGTTTGCTTTATTGTGAGTTGGTTGCGAGAACTTGTCTAAACCTTATCATTTAGAGGAAGGTGAAGTCGTAACAAGGTTTCCGTA	ASV150	Eukaryota	SAR	Stramenopiles	Bacillariophyceae	Bacillariophyceae	Navicula	NA	NA
TACTACCGATTGAATGGCTGAGTGAGGCCTTCGGACTGGCCCAGGGAGGTCGGCAACGACCACCCAGGGCCGGAAAGTTGGTCAAACTCCGTCATTTAGAGGAAGTAAAAGTCGTAACAAGGTTTCCGTA	ASV151	Eukaryota	Opisthokonta	Nucletmycea	Fungi	Aureobasidiaceae	NA	NA	NA
TACTACCGATTGAATGGCTCAGTGAGGCCTTGGGACTGGCTCAGAGAGGTCGGCAACGACCACTCAGAGCCGGAAACTTGGTCAAACTTGGTCATTTAGAGGAAGTAAAAGTCGTAACAAGGTTTCCGTA	ASV152	Eukaryota	Opisthokonta	Nucletmycea	Fungi	NA	NA	NA	NA
CACCTACCGATTGAATGGTCCGGTGAAGCCTCGGGATTGTGGCCAGTTCACTTTATTGGGAGTTGGCTGCGAGAACTTGTCTAAACCTTATCATTTAGAGGAAGGTGAAGTCGTAACAAGGTTTCCGTA	ASV153	Eukaryota	SAR	Stramenopiles	Bacillariophyceae	Bacillariophyceae	NA	NA	NA
GGTAACCTTGTTACGACTTTTACTTCCTCTAAACGCTCAAGTTTGGGAGTCTTCCCGAACAGCACCGGAGGCGCGAACCTCCGGAGGTCCAGTCCAAATACCTCACTAAAACGTTCAATCGGTAGTAGCG	ASV154	Eukaryota	Opisthokonta	NA	NA	NA	NA	NA	NA
AGAAACCTTGTTACGACTTTTACTTCCTCTAAATGACCAAGTTTGCCTAAGTTTTCGGCTGCCTGCTACCGTTGCCGGTACAAGCTGCCAATCCCAAAGGCTCACTAAGCCATTCAATCGGTAGTAGCG	ASV155	Eukaryota	Opisthokonta	Nucletmycea	Fungi	Malasseziaceae	Malassezia	NA	NA
GGAAACCTTGTTACGACTTTTACTTCCTCTAGATGTTCAAGTTTGGTCATCTTTCCGGCCGAACATGGCCACCACGAGGATGGCTACGTTGGCCTGTCCGAAGACCTCACTAAAACATCCAATCGGTAGTAGCG	ASV156	Eukaryota	Opisthokonta	Holozoa	Metazoa_(Animalia)	Arachnida	Acari	NA	NA
ATCCTTCTGCAGGTTCACCTACGGAAACCTTGTTACGACTTCTCCTTCCTCTAAGTGATCAGGTTTACTTAACTTCCCGGATAAACCGGTCCAGAAGGTTCACCAGATCACTCAAAATCGGTAGGAGCGACGGGCGGTGTGTACAAAGG	ASV157	Eukaryota	SAR	Alveolata	Trichodina	Peritrichia	Trichodina	NA	NA
GGAAACCTTGTTACGACTTTTACTTCCTCTAAATGACCGAGTTTGACCAGCTTTCCGGCTCGAAGTGGTCGTTGCCAACCTCTTCGAGCCAGTCCGGAGGCCTCACTGAGCCATTCAATCGGTAGTAGCG	ASV158	Eukaryota	Opisthokonta	Nucletmycea	Fungi	Didymellaceae	NA	NA	NA
GGAAACCTTGTTACGACTTTTACTTCCTCTAAATGACGGAGTTTGACCAACTTTCCGGCCCTGGGTGGTCGTTGCCGACCTCCCTGGGCCAGTCCGAAGGCCTCACTCAGCCATTCAATCGGTAGTAGCG	ASV159	Eukaryota	NA	NA	NA	NA	NA	NA	NA
CACCTACGGAAACCTTGTTACGACTTATCCTTCCTCTAAGTGATAAGGTTTACGAAACTTTCTGCAAATGTCCATTGCTGGTCGAGCGCAGTCTGAGTCATTCACCGGACCACTCAATCGGTAGGAGCGACGG	ASV160	Eukaryota	SAR	Alveolata	Protalveolata	NA	NA	NA	NA
GGAAACCTTGTTACGACTTCACCTTCCTCTAAATGGCGAGGTTAAAGAAAGTTCCCACGAATCGATTCGCAATGAAGCAAATTGATTCACGGTCCCAATATTTCACCGAGTCATTCAATCGGTAGGTGCG	ASV161	Eukaryota	SAR	Stramenopiles	Peronosporomycetes	NA	NA	NA	NA
CCTTGTTACGACTTTTACTTCCTCTAGATGATCAAGTTTGATCGTCTTTTCGGAACACCGGCACGACGGTTGCCCGTCGCGCCGGGCCCAATCCGAGGATCTCACTAAACCATCCAATCGGTAGTAGCGACGGGCGGTGT	ASV162	Eukaryota	Opisthokonta	Holozoa	Metazoa_(Animalia)	Oligochaeta	Haplotaxida	Vejdovskyella_comata	AF411877.1.1765
CCGTCGCTCCTACCGATTGAGTGGTCCGGTGAATGACTCAGACTGCGCTCGACCAGCAATGGACATTTGCAGAAAGTTTCGTAAACCTTATCACTTAGAGGAAGGATAAGTCGTAACAAGGTTTCCGTAGGTG	ASV163	Eukaryota	SAR	Alveolata	Protalveolata	Perkinsidae	A31	NA	NA
GTCGCATCAATCGATTGGGTGATTCGGTGAATGATTCGGACCGAGTCGTAGCTAGCAATAGCTATGATTTGGAAAGTCTTGTAAACCATATCACCTAGAGAATGGTCAAGTCGTAACACGGTTTCTGTAGG	ASV164	Eukaryota	SAR	Alveolata	Apicomplexa	Eugregarinorida	NA	NA	NA
TACTACCGATTGAATGGTTTAGTGAGATCTTCGGATCGGACCCGCTACGTCCGGCAACGGGCGTGGCGGACACCTGAGAAGTCGATCAAACTTGATCATTTAGAGGAAGTAAAAGTCGTAACAAGGTTTCCGTA	ASV165	Eukaryota	Opisthokonta	Holozoa	Metazoa_(Animalia)	Demospongiae	Spongillida	NA	NA
GATCCTTCTGCAGGTTCACCTACGGAAACCTTGTTACGACTTCTTTTTCCTCTAAGTGCTAAGGTTTGTTTAATTTCTAGCTTTGACACTATCGAGAAGACTCACCTGAACACTCAATCGGTAAAAGCGACGGGCGGTGTGTACAAAGG	ASV166	Eukaryota	SAR	Alveolata	Vorticella	Peritrichia	Vorticella	NA	NA
CCTACAGATACCGTGTTACGACTTGACCATTCTCTAGATGATTGGGTTTACAAGACTTTCCAGTTCGCAGCTATTGCTAACTGCGATCCAGTCCGAATCATTCACCGAATCATCCAATCGATTGATGCGAC	ASV167	Eukaryota	Opisthokonta	Holozoa	Metazoa_(Animalia)	Ellipura	Collembola	Sminthuridae_environmental_sample	EF024291.1.1787
TACTACCGATTGAATGGCTCAGTGAGGCTTTCGGACTGGCCCAGGGAGGTTGGCAACGACCACCCAGGGCCGGAAAGTTGTTCAAACTCGGTCATTTAGAGGAAGTAAAAGTCGTAACAAGGTCTCCGTA	ASV168	Eukaryota	Opisthokonta	Nucletmycea	Fungi	Leotiomycetes	uncultured	uncultured_fungus	NA
GGAAACCTTGTTACGACTTTTACTTCCTCTAAATGATCAAGTTTGATCGACTTCTCAGGTGTCCGCCACGCCCGTTGCCGGACGTAGCGGGTCCGATCCGAAGATCTCACTAAACCATTCAATCGGTAGTAGCG	ASV169	Eukaryota	Opisthokonta	Holozoa	Metazoa_(Animalia)	Demospongiae	Spongillida	NA	NA
CCTTTGTACACACCGCCCGTCGCTTTTACCGATTGAGTGTTCAGGTGAGTCTTCTCGATAGTGTCAAAGCTAGAAATTAAACAAACCTTAGCACTTAGAGGAAAAAGAAGTCGTAACAAGGTTTCCGTAGGTGAACCTGCAGAAGGATC	ASV170	Eukaryota	SAR	Alveolata	Vorticella	Peritrichia	Vorticella	NA	NA
GGAAACCTTGTTACGACTTTTACTTCCTCTAGATGATCAAGTTTGATCGTCTTTTCGGAACACCGGCACCACGGTTGCCCGCCGCGCAGGGCCCAATCCGAGGATCTCACTAAACCATCCAATCGGTAGTAGCG	ASV171	Eukaryota	Opisthokonta	Holozoa	Metazoa_(Animalia)	Oligochaeta	Haplotaxida	Paranais_litoralis	AF411864.1.1720
GTCGCATCAATCGATTGGATGATTCGGTGAATGATTCGGACTGGATCGCAGTTAGCAATAGCTGCGAACTGGAAAGTCTTGTAAACCCAATCATCTAGAGAATGGTCAAGTCGTAACACGGTATCTGTAGG	ASV172	Eukaryota	Opisthokonta	Holozoa	Metazoa_(Animalia)	Ellipura	Collembola	Sminthuridae_environmental_sample	EF024291.1.1787
GGAAACCTTGTTACGACTTTTACTTCCTCTAAATGACCAAGTTTGACCAAGTTTCCGGCTCTGAGTGGTCGTTGCCGACCTCTCTGAGCCAGTCCCAAGGCCTCACTGAGCCATTCAATCGGTAGTAGCG	ASV173	Eukaryota	Opisthokonta	Nucletmycea	Fungi	NA	NA	NA	NA
CAGATACCGTGTTACGACTTGACCATTCTCTAGATGATTGGGTTTACAACAATTCTCGGCGAAATAGCTTTTTGCAAAGCTAATACGTCAATCCTTGCAATTCACCGAATCATCCAATCGATTGATGCG	ASV174	Eukaryota	NA	NA	NA	NA	NA	NA	NA
CATCAATCGATTGGATGATTCGGTGAATTGCAAGGATTGACGTATTAGCTTTGCAAAAAGCTATTTCGCCGAGAATTGTTGTAAACCCAATCATCTAGAGAATGGTCAAGTCGTAACACGGTATCTGTA	ASV175	Eukaryota	NA	NA	NA	NA	NA	NA	NA
ACCTACGGAAACCTTGTTACGACTTCTTCTTCCTCTAAATGATAAGGTTTAATCGACTTCCCCAACCACATACCCGAAAGCATGAGCCGAGTCCGTCGATTTCACCGGACCATTCAATCGGTAGAAGCGACG	ASV176	Eukaryota	NA	NA	NA	NA	NA	NA	NA
CCGTCGCTACTACCGATTGAATGGCTTAGTGAGCCTTTGGGATCGGCAGCTTGTACCGGCAACGGTAGCAGGCCGCTGAAAACTTAGGCAAACTTGGTCATTTAGAGGAAGTAAAAGTCGTAACAAGGTTTCT	ASV177	Eukaryota	Opisthokonta	Nucletmycea	Fungi	Malasseziaceae	Malassezia	uncultured_fungus	NA
ACCTACCGATTGAATGACTCGGTGAAATATTGGGACCGTGAATCAATTTGCTTCATTGCGAATCGATTCGTGGGAACTTTCTTTAACCTCGCCATTTAGAGGAAGGTGAAGTCGTAACAAGGTTTCCGTA	ASV178	Eukaryota	SAR	Stramenopiles	Peronosporomycetes	NA	NA	NA	NA
CGTCGCTTCTACCGATTGAATGGTCCGGTGAAATCGACGGACTCGGCTCATGCTTTCGGGTATGTGGTTGGGGAAGTCGATTAAACCTTATCATTTAGAGGAAGAAGAAGTCGTAACAAGGTTTCCGTAGGT	ASV179	Eukaryota	NA	NA	NA	NA	NA	NA	NA
ACACCGCCCGTCGCTACTACCGATTGGATGGTTTAGTGAGATCCTCGGATTGGGCCCGGCGCGACGGGCAACCGTCGTGCCGGTGTTCCGAAAAGACGATCAAACTTGATCATCTAGAGGAAGTAAAAGTCGTAACAAGG	ASV180	Eukaryota	Opisthokonta	Holozoa	Metazoa_(Animalia)	Oligochaeta	Haplotaxida	Vejdovskyella_comata	AF411877.1.1765
TACTACCGATTGGATGGTCCGGTGAGAATTTCGGATCGTGAGTTCTAGCCCTTTATTGGGCAAGGTCTCGTGAGAAGTTGTTCAAACCTTATTATCTAGAGGAAGTAAAAGTCGTAACAAGGTTTCCGTA	ASV181	Eukaryota	SAR	Stramenopiles	MAST-12	MAST-12C	uncultured_Eimeriidae	uncultured_Eimeriidae	NA
GTCGCATCAATCGATTGGATGTTTCGGTGAATGATTCGGACTGGACTGCCGGTAGCAATACCGACGATCTGGAAAGTCTTGTAAACCCAAATATCTAGAGAATGGTCAAGTCGTAACACGGTATCTGTAGG	ASV182	Eukaryota	NA	NA	NA	NA	NA	NA	NA
CACCTACAGCAACCTTGTTACGACTTTTGCCTCTTCTAGATAGAGAGTATCGACAAATTTTGGATCGTCCACGATTGCTCGAAGACAAATCCTCCAAATGGCTTTACTCACTACCCATCACAGGCAACGACGG	ASV183	Eukaryota	Excavata	Discoba	Discicristata	Heteronematina	Petalomonas	uncultured_Sphenomonadales	AY821957.1.1956
CCTACAGAAACCGTGTTACGACTTGACCATTCTCTAGGTGATATGGTTTACAAGACTTTCCAAATCATAGCTATTGCTAGCTACGACTCGGTCCGAATCATTCACCGAATCACCCAATCGATTGATGCGAC	ASV184	Eukaryota	SAR	Alveolata	Apicomplexa	Eugregarinorida	NA	NA	NA
CCTACAGATACCGTGTTACGACTTGACCATTCTCTAGATAATTGGGTTTACAAGACTTCTTAAGTCGACGCTATTGCTAGCTACAACTCAATCCGAATCATTCACCGAATCATCCAATCGATTGATGCGAC	ASV185	Eukaryota	SAR	Alveolata	Apicomplexa	Eugregarinorida	uncultured	uncultured_alveolate	AY179988.1.1779
CGGAAACCTTGTTACGACTTCACCTTCCTCTAAATGATGAGGTTTAAACAACTTTCCACAACTCAGCTGCCCGAAAGCAACCAAATCACAGTCCGAAATTTTCACCGAACCATTCAATCGGTAGGTGCG	ASV186	Eukaryota	SAR	Stramenopiles	Ochrophyta	Ochromonadales	Paraphysomonas	eukaryotic_picoplankton_environmental_sample	AY642717.1.1718
CCTACAGATACCGTGTTACGACTTGACCATTCTCTAGATATTTGGGTTTACAAGACTTTCCAGATCGTCGGTATTGCTACCGGCAGTCCAGTCCGAATCATTCACCGAAACATCCAATCGATTGATGCGAC	ASV187	Eukaryota	NA	NA	NA	NA	NA	NA	NA
AACTACCGATTGGATGGTTTAGTGAGATCCTCGGATTGGGCCCGGCGCGGCGGGCAACCGTTGTGCCGGTGTTCAGAAAAGACGATCAAACTTGATCATCTAGAGGAAGTAAAAGTCGTAACAAGGTTTCCGTA	ASV188	Eukaryota	Opisthokonta	Holozoa	Metazoa_(Animalia)	Oligochaeta	Haplotaxida	NA	NA
GTCGCATCAATCGATTGGATGATTCGGTGAATGATTCGGACTATTTTGTGCCAAGTAATTGGTGCGAGATGGAAAGTCTTGTAAACCCAATCATCTAGAGAATGGTCAAGTCGTAACACGGTATCTGTAGG	ASV189	Eukaryota	Opisthokonta	NA	NA	NA	NA	NA	NA
GGAAACCTTGTTACGACTTTTACTTCCTCTAGATGATCAAGTTTGATCGTCTTTTCTGAACACCGGCACAACGGTTGCCCGCCGCGCCGGGCCCAATCCGAGGATCTCACTAAACCATCCAATCGGTAGTTGCG	ASV190	Eukaryota	Opisthokonta	Holozoa	Metazoa_(Animalia)	Oligochaeta	Haplotaxida	NA	NA
TACTACCGATTGGATGGTTTAGTGAGATCCTCGGATTGGGCCCGGCGCGGCGGGCAACCGTTGTGCCGGTGTTTCGAAAAGACCATCAAACTTGATCATCTAGAGGAAGTAAAAGTCGTAACAAGGTTTCCGTA	ASV191	Eukaryota	Opisthokonta	Holozoa	Metazoa_(Animalia)	Oligochaeta	Haplotaxida	NA	NA
ACCATTACCTTGTTTCAACTTCATCCAAATTACTAAAGAACAATTAGCTTAAGCTGCTCGAGTTTTTTAAAATAATTTAAAAACTTCGTTCAATCTTGTGCCTTCATGCCCCTCAATTCTTCGGACGTG	ASV192	Eukaryota	NA	NA	NA	NA	NA	NA	NA
TAGTACCGATTGAATGGCTTAGTGAGACCTCCGGATTGACGGTTTCTTGGTGGCAACACCATAAAGCTGTTGAAAAGCTGGTCAAACTTGGTCATTTAGAGGAACTAAAAGTCGTAACAAGGTAACCGTA	ASV193	Eukaryota	Opisthokonta	Nucletmycea	Fungi	Rhizophydiales	uncultured	NA	NA
GGAAACCTTGTTACGACTTTTACTTCCTCTAGATAATAAGGTTTGAACAACTTCTCACGAGACCTTGCCCAATAAAGGGCTAGAACTCACGATCCGAAATTCTCACCGGACCATCCAATCGGTAGTAGCG	ASV194	Eukaryota	SAR	Stramenopiles	MAST-12	MAST-12C	uncultured_Eimeriidae	uncultured_Eimeriidae	NA
CCGTCGTTGCCTGTGATGGGTAGTGAGTAAAGCCATTTGGAGGATTTGTCTTCGAGCAATCGTGGACGATCCAAAATTTGTCGATACTCTCTATCTAGAAGAGGCAAAAGTCGTAACAAGGTTGCTGTAGGTG	ASV195	Eukaryota	Excavata	Discoba	Discicristata	Heteronematina	Petalomonas	uncultured_Sphenomonadales	AY821957.1.1956
TACTACCGATTGGATGTTTTAGTGAGGTCTTCGGACAGGCCAACGTAGCCATCCTCGTGGTGGCAATGTTCGGCCGGAAAGATGACCAAACTTGAACATCTAGAGGAAGTAAAAGTCGTAACAAGGTTTCCGTA	ASV196	Eukaryota	Opisthokonta	Holozoa	Metazoa_(Animalia)	Arachnida	Acari	NA	NA
CGGAAACCTTGTTACGACTTCACCTTCCTCTAAATGATGAGGTTTAAATAACTTCCCAACATTAAGTAGCCCGAGGGCCACTTAGCGTCAGTCCGAAAGTTTCACCGAATCATTCAATCGGTAGGTGCG	ASV197	Eukaryota	SAR	Stramenopiles	Ochrophyta	Chrysophyceae	P34.45	NA	NA
CCTACAGATACCGTGTTACGACTTGACCATTCTCTAGATGATTGGGTTTACAAGACTTTCCATCTCGCACCAATTACTTGGCACAAAATAGTCCGAATCATTCACCGAATCATCCAATCGATTGATGCGAC	ASV198	Eukaryota	Opisthokonta	NA	NA	NA	NA	NA	NA
CCTTTGTACACACCGCCCGTCGCTTTTACCGATTGAGTGTTCAGGTGAATCTTCTTGATAGTGTCACAACTAAAAATTAAATAAACCTTAGCACTTAGAGGAAAAAGAAGTCGTAACAAGGTTTCCGTAGGTGAACCTGCAGAAGGATC	ASV199	Eukaryota	SAR	Alveolata	Peritrichia	Peritrichia	NA	NA	NA
AACTACCTTGTTACGACTTCACCCCAGTCCTCAACACCAATCTAACTGATATGTAGAAGAAACTTTGTTTCATCAGCCTGACAACAAGCTAAAAAAACAAATTAAATCAAATACAAAATTTTGTTTCAACTGAAGCCGATTTCCATGGCGTG	ASV200	Eukaryota	SAR	NA	NA	NA	NA	NA	NA
CACCGCCCGTCGTTGTTACCGATGCTAGTGGGATACAGGTTAAGGGATGTAACCGGGCCCTGCCCGGCCGCAAAACTTAACCCATGTTCCACTAGTAGAGGAAGCAAAAGTCGTAACAAGGTAGCTGTAGGTGAACCTG	ASV201	Eukaryota	Excavata	Discoba	Discicristata	Prokinetoplastina	Ichthyobodo	NA	NA
ACCTACAGATACCATGTTACGACTTGACCATTCTCTATGCATTATGGTTCACGGAACTTCTTGGATTGACATTATTTCTAATGTCACCCAATCCGAACCATTCACCGAAACGCACAATCGATTGATGCGACG	ASV202	Eukaryota	SAR	Alveolata	Apicomplexa	Eugregarinorida	Prismatospora	Prismatospora_evansi	FJ459756.1.1703
GCCATGGAAATCGGCTTCAGTTGAAACAAAATTTTGTATTTGATTTAATTTGTTTTTTTAGCTTGTTGTCAGGCTGATGAAACAAAGTTTCTTCTACATATCAGTTAGATTGGTGTTGAGGACTGGGGTGAAGTCGTAACAAGGTAGTTGTA	ASV203	Eukaryota	NA	NA	NA	NA	NA	NA	NA
ACGTCCGAAGAATTGAGGGGCATGAAGGCACAAGATTGAACGAAGTTTTTAAATTATTTTAAAAAACTCGAGCAGCTTAAGCTAATTGTTCTTTAGTAATTTGGATGAAGTTGAAACAAGGTAATGGTA	ASV204	Eukaryota	NA	NA	NA	NA	NA	NA	NA
CCTTTGTACACACCGCCCGTCGCTATTACCGATTGGGTGTATAGGTGAACCTTCTCGATAGTCGCAAGACTAGAAATTAAGTAAACCTTTACACCTAGAGGAAATAAAAGTCGTAACAAGGTTTCCGTAGGTGAACCTGCAGAAGGATC	ASV205	Eukaryota	SAR	Alveolata	Epistylis	Peritrichia	Epistylis	NA	NA
GGAGACCTTGTTACGACTTTTACTTCCTCTAAATGACCGAGTTTGAACAACTTTCCGGCCCTGGGTGGTCGTTGCCAACCTCCCTGGGCCAGTCCGAAAGCCTCACTGAGCCATTCAATCGGTAGTAGCG	ASV206	Eukaryota	Opisthokonta	Nucletmycea	Fungi	Leotiomycetes	uncultured	uncultured_fungus	NA
GTCGCATCAATCGATTGGATGATTCGGTGAATGATTCGGATTGAGTTGTAGCTAGCAATAGCGTCGACTTAAGAAGTCTTGTAAACCCAATTATCTAGAGAATGGTCAAGTCGTAACACGGTATCTGTAGG	ASV207	Eukaryota	SAR	Alveolata	Apicomplexa	Eugregarinorida	uncultured	uncultured_alveolate	AY179988.1.1779
GGAAACCTTGTTACGACTTTTACTTCCTCTAGATGATCAAGTTTGATGGTCTTTTCGAAACACCGGCACAACGGTTGCCCGCCGCGCCGGGCCCAATCCGAGGATCTCACTAAACCATCCAATCGGTGGTTGCG	ASV208	Eukaryota	Opisthokonta	Holozoa	Metazoa_(Animalia)	Oligochaeta	Haplotaxida	NA	NA
CGCCCGTCGCTCCTACCGATTGAGTGATCAGGTGAACCTTCTGGACTGCGTCTGGACTTGAGCCAGATGCGGGAAGTTATGTAAACCTTATTACTTAGAGGAAGGATAAGTCGTAACAAGGTTTCCGTAGGTGAAC	ASV209	Eukaryota	SAR	Alveolata	Stokesia	Peniculia	Stokesia	NA	NA
CGTCGCATCAATCGATTGTGCGTTTCGGTGAATGGTTCGGATTGGGTGACATTAGAAATAATGTCAATCCAAGAAGTTCCGTGAACCATAATGCATAGAGAATGGTCAAGTCGTAACATGGTATCTGTAGGT	ASV210	Eukaryota	SAR	Alveolata	Apicomplexa	Eugregarinorida	Prismatospora	Prismatospora_evansi	FJ459756.1.1703
CACCTACCGATTGAATGGTTCGGTGAAAATTTCGGACTGTGATTTGGTTGCTTTCGGGCAGCTGAGTTGTGGAAAGTTGTTTAAACCTCATCATTTAGAGGAAGGTGAAGTCGTAACAAGGTTTCCGTA	ASV211	Eukaryota	SAR	Stramenopiles	Ochrophyta	Ochromonadales	Paraphysomonas	eukaryotic_picoplankton_environmental_sample	AY642717.1.1718
CACCTACGGAAACCTTGTTACGACTTATCCTTCCTCTAAGTCATAAGGTTTACGAAACTTCCCGCGAAATACCATTACTGATAAACCGCAGTCCGAATCATTCACCGGATCACTCAATCGGTAGGAGCGACGG	ASV212	Eukaryota	SAR	Alveolata	Protalveolata	Perkinsidae	A31	uncultured_alveolate	DQ244038.1.1775
GATCCTTCTGCAGGTTCACCTACGGAAACCTTGTTACGACTTTTATTTCCTCTAGGTGTAAAGGTTTACTTAATTTCTAGTCTTGCGACTATCGAGAAGGTTCACCTATACACCCAATCGGTAATAGCGACGGGCGGTGTGTACAAAGG	ASV213	Eukaryota	SAR	Alveolata	Epistylis	Peritrichia	Epistylis	NA	NA
ACCTACCGATTGGATGGCTCGGTGAAATCTTCGGATCGGCGCGACGCGTGGGGCTTGCCTCACTGTCGCTCGAGAAGTTGAGTAAACCTCGTCATCTAGAGGAAGGTGAAGTCGTAACAAGGTTTCCGTA	ASV214	Eukaryota	SAR	Stramenopiles	Bicosoecida	CH1-2B-3	Bicosoecida_gen._2_sp._EK-2010a	Bicosoecida_gen._2_sp._EK-2010a	FJ971853.1.1729
GATCCTTCTGCAGGTTCACCTACGGAAACCTTGTTACGACTTCTTTTTCCTCTAAGTGCTAAGGTTTATTTAATTTTTAGTTGTGACACTATCAAGAAGATTCACCTGAACACTCAATCGGTAAAAGCGACGGGCGGTGTGTACAAAGG	ASV215	Eukaryota	SAR	Alveolata	NA	Peritrichia	NA	NA	NA
CAGGTTCACCTACAGCTACCTTGTTACGACTTTTGCTTCCTCTACTAGTGGAACATGGGTTAAGTTTTGCGGCCGGGCAGGGCCCGGTTACATCCCTTAACCTGTATCCCACTAGCATCGGTAACAACGACGGGCGGTG	ASV216	Eukaryota	Excavata	Discoba	Discicristata	Prokinetoplastina	Ichthyobodo	NA	NA
TACTACCGATTGAATGGCTCAGTGAGGCCTTCGGACTGGCTCGAGGAGGTTGGCAACGACCACCTCAAGCCGGAAAGTTGGTCAAACTCGGTCATTTAGAGGAAGTAAAAGTCGTAACAAGGTTTCCGTA	ASV217	Eukaryota	Opisthokonta	Nucletmycea	Fungi	NA	NA	NA	NA
GTTCACCTACGGAAACCTTGTTACGACTTATCCTTCCTCTAAGTAATAAGGTTTACATAACTTCCCGCATCTGGCTCAAGTCCAGACGCAGTCCAGAAGGTTCACCTGATCACTCAATCGGTAGGAGCGACGGGCG	ASV218	Eukaryota	SAR	Alveolata	Stokesia	Peniculia	Stokesia	NA	NA
TACTACCGATTGAATGGCTTAGTGAGGTCTTGGGATTGGCTTCGGGGAGCCGGCAACGGCACCCTGTTGCTGAGAACTTGATCAAACTTGGTCATTTAGAGGAAGTAAAAGTCGTAACAAGGTTTCCGTA	ASV219	Eukaryota	Opisthokonta	Nucletmycea	Fungi	NA	NA	NA	NA
GGAAACCTTGTTACGACTTTTACTTCCTCTAAATGACCAAGTTTGATCAAGTTCTCAGCAACAGGGTGCCGTTGCCGGCTCCCCGAAGCCAATCCCAAGACCTCACTAAGCCATTCAATCGGTAGTAGCG	ASV220	Eukaryota	Opisthokonta	Nucletmycea	Fungi	NA	NA	NA	NA
TACTACCGATTGAATGGCTCAGTGAGGCCTTCGGACTGGCTCGAGGAGGTTGGCAACGACCACCTCAAGCCGGAAAGTTCGTCAAACTCGGTCATTTAGAGGAAGTAAAAGTCGTAACAAGGTCTCCGTA	ASV221	Eukaryota	Opisthokonta	Nucletmycea	Fungi	Pleosporaceae	Alternaria	NA	NA
GGAAACCTTGTTACGACTTTTACTTCCTCTAAATGACCGAGTTTGACCAACTTTCCGGCTTGAGGTGGTCGTTGCCAACCTCCTCGAGCCAGTCCGAAGGCCTCACTGAGCCATTCAATCGGTAGTAGCG	ASV222	Eukaryota	Opisthokonta	Nucletmycea	Fungi	NA	NA	NA	NA
CCTACAGCAACCTTGTTACGACTTTTGCCTCTTCTAGATAGTGAGTATCGACAAATTTTGGATCGTCCAGGAGTAAACTCGAAGACAAATCCTCCAAATGGCTTTACTCACTACCCATCACAGGCAACGAC	ASV223	Eukaryota	Excavata	Discoba	Discicristata	Heteronematina	Petalomonas	uncultured_Sphenomonadales	AY821957.1.1956
CCGTCGCTCCTACCGATTGAGTGTTCCGGTGAATAATTCGGATTTCAAAGATGCATTTATGCATCGAAGAAAAAAGTCTCGTGAACCTTAACACTTAGAGGAAGGAGAAGTCGTAACAAGGTTTCCGTAGGTG	ASV224	Eukaryota	SAR	Alveolata	NA	NA	NA	NA	NA
GGAAACCTTGTTACGACTTTTACTTCCTCTAGATGATCAAGTTTGATGGTCTTTTCGAAACACCGGCACAACGGTTGCCCGCCGCGCCGGGCCCAATCCGAGGATCTCACTAAACCATCCAATCGGTAGTAGCG	ASV225	Eukaryota	Opisthokonta	Holozoa	Metazoa_(Animalia)	Oligochaeta	Haplotaxida	NA	NA
CGGAAACCTTGTTACGACTTCACCTTCCTCTAAATGATAAGGTTTAGACAAGTTCTCGCGACAAACTCCCAATAAAGGAAACTCATCACAATCCCGAGGCTTCACCGGACCATTCAATCGGTAGGTGCG	ASV226	Eukaryota	SAR	Stramenopiles	Ochrophyta	NA	NA	NA	NA
GGAAACCTTGTTACGACTTTTACTTCCTCTAGATGTTCAAGTTTGGTCATCTTTCCGGCCGAACATTGCCACCACGAGGATGGCTACGTTGGCCTGTCCGAAGACCTCACTAAAACATCCAATCGGTAGTAGCG	ASV227	Eukaryota	Opisthokonta	Holozoa	Metazoa_(Animalia)	Arachnida	Acari	NA	NA
TACTACCGATTGAATGCTTTAGTGAGGACTTGGGACGGGCCCGTCGGGGTGTTCCGGCTCGGGGGCGCAAGCTTTCGGGTATCGGGCTCCTATTCACGGCGGGACTGAAACATGTCCGAACTTGATCCTTTAGAGGAAGTAAAAGTCGTAACAAGGTTTCCGTA	ASV228	Eukaryota	Opisthokonta	NA	NA	NA	NA	NA	NA
GGAAACCTTGTTACGACTTTTACTTCCTCTAAATGACCAAGTTTGACGAACTTTCCGGCTCTGGGTGGTCGTTGCCGACCTCCCTGAGCCAGTCCGAAGGCCTCACTGAGCCATTCAATCGGTAGTAGCG	ASV229	Eukaryota	Opisthokonta	Nucletmycea	Fungi	NA	NA	NA	NA
AACCACCGATTGGATGGTTTAGTGAGATCCTCGGATTGGGCCCGGCGCGGCGGGCAACCGTTGTGCCGGTGTTTCGAAAAGACCATCAAACTTGATCATCTAGAGGAAGTAAAAGTCGTAACAAGGTTTCCGTA	ASV230	Eukaryota	Opisthokonta	Holozoa	Metazoa_(Animalia)	Oligochaeta	Haplotaxida	NA	NA
CCGTCGCTCCTACCGATTGAGCGGTCCGGTGAATCACTCGGACCGGTAGTGCACTTTCGAGAGCGCTGTTGGAAAGTTTTGTAAACCTTATCGCTTAGAGGAAGGAGAAGTCGTAACAAGGTTTCCGTAGGTG	ASV231	Eukaryota	SAR	Alveolata	NA	NA	NA	NA	NA
CCTTTGTACACACCGCCCGTCACACCATGGGAGTTGGGTTCACCCGAAGGCGTTGCGCTAACTCGCAAGAGAGGCAGGCGACCACGGTGGGCTTAGCGACTGGGGTGAAGTCGTAACAAGGTAGCCGTAGGTGAACCTGCAGAAGGATC	ASV232	Eukaryota	NA	NA	NA	NA	NA	NA	NA
CACCTACGGAAACCTTGTTACGACTTCTCCTTCCTCTAAGCGATAAGGTTTACAAAACTTTCCAACAGCGCTCTCGAAAGTGCACTACCGGTCCGAGTGATTCACCGGACCGCTCAATCGGTAGGAGCGACGG	ASV233	Eukaryota	SAR	Alveolata	NA	NA	NA	NA	NA
TACTACCGATTGAATGGCTTAGTGAGGTCTTGGGATCGGCTTCGGGAAGCCGGCAACGGCATCCTGTTGCTGAAAACTTGATCAAACTTGGTCATTTAGAGGAAGTAAAAGTCGTAACAAGGTTTCCGTA	ASV234	Eukaryota	NA	NA	NA	NA	NA	NA	NA
GGAGACCTTGTTACGACTTTTACTTCCTCTAAATGACCGAGTTTGACGAACTTTCCGGCTTGAGGTGGTCGTTGCCAACCTCCTCGAGCCAGTCCGAAGGCCTCACTGAGCCATTCAATCGGTAGTAGCG	ASV235	Eukaryota	Opisthokonta	Nucletmycea	Fungi	Pleosporaceae	Alternaria	Alternaria_alternata	NA
CACCTACCGATTGAATGATTCGGTGAAACTTTCGGACTGACGCTAAGTGGCCCTCGGGCTACTTAATGTTGGGAAGTTATTTAAACCTCATCATTTAGAGGAAGGTGAAGTCGTAACAAGGTTTCCGTA	ASV236	Eukaryota	SAR	Stramenopiles	Ochrophyta	Chrysophyceae	P34.45	NA	NA
GGAAACCTTGTTACGACTTTTACTTCCTCTAAATGACCAAGTTTGATCAAGTTCTCAGCGACAGGGTGCCGTTGCCGGCTCCCCGAAGCCAATCCCAAGACCTCACTAAGCCATTCAATCGGTAGTAGCG	ASV237	Eukaryota	Opisthokonta	Nucletmycea	Fungi	NA	NA	NA	NA
GGTTACCTTGTTACGACTTTTAGTTCCTCTAAATGACCAAGTTTGACCAGCTTTTCAACAGCTTTATGGTGTTGCCACCAAGAAACCGTCAATCCGGAGGTCTCACTAAGCCATTCAATCGGTACTAGCG	ASV238	Eukaryota	Opisthokonta	Nucletmycea	Fungi	Rhizophydiales	uncultured	NA	NA
GGAAACCTTGTTACGACTTTTACTTCCTCTAAATGACCAAGTTTGATCAAGTTTTCAGCAACAGGATGCCGTTGCCGGCTTCCCGAAGCCGATCCCAAGACCTCACTAAGCCATTCAATCGGTAGTAGCG	ASV239	Eukaryota	NA	NA	NA	NA	NA	NA	NA
ACCTACGGAAACCTTGTTACGACTTCTCCTTCCTCTAAGTGATAAGGTTTACTTAACTTCCCATAATATGGCACAAGACCATATCACAGTCCAAAAGGTTCACCGGATCACTCAAAATCGGTAGGAGCGACG	ASV240	Eukaryota	SAR	Alveolata	NA	NA	NA	NA	NA
GGAAACCTTGTTACGACTTTTACTTCCTCTAAATGACCAAGTTCGTACAACTTCTCGGCAGTCGGGTGCTCTCGCGAGCTCCCAATAGCCAATCCGGAGGCCTCACTAAGCCATTCAATCGGTAGTAGCG	ASV241	Eukaryota	Opisthokonta	Nucletmycea	Fungi	Sporidiobolaceae	Rhodotorula	NA	NA
TACTACCGATTGAATGATTTAGTGAGGTCTTCGGACTGGCCCGTCTAGCTGCTTCACGGCATGCAAGACTGGGCCGGAAAGATGACCAAACTTGATCATTTAGAGGAAGTAAAAGTCGTAACAAGGTTTCCGTA	ASV242	Eukaryota	Opisthokonta	Holozoa	Metazoa_(Animalia)	NA	NA	NA	NA
GGAAACCTTGTTACGACTTTTACTTCCTCTAAATGACCAAGTTTGACCAACTTCTCAGCAATAGGGTGTCGTTGCCGACTCCCCAAAGCCAATCCGGAGGTCTCACTAAGCCATTCAATCGGTAGTAGCG	ASV243	Eukaryota	Opisthokonta	Nucletmycea	Fungi	NA	NA	NA	NA
ACCTACCGATTGAATGACTCGGTGAGAAATCGGGACCGTGAATCCGTTTGCTTCATTGCGAGTGGATTTATGGGAACTTTTTCTAACCTCGCCATTTAGAGGAAGGTGAAGTCGTAACAAGGTTTCCGTA	ASV244	Eukaryota	SAR	Stramenopiles	Peronosporomycetes	Pythium	NA	NA	NA
GGAAACCTTGTTACGACTTCACCTTCCTCTAGACGATAAGGTTTGAGGAGCTTTGTCGCATAAGTCAGACCCGAGAGCCCAACAAACGCAACTCCGAACATCTTGCCGGATCGTCCAATCGGTAGGTGCG	ASV245	Eukaryota	SAR	Stramenopiles	Labyrinthulomycetes	Sorodiplophrys	uncultured_freshwater_eukaryote	uncultured_freshwater_eukaryote	AB721051.1.1697
TACTACCGATTGAATGGCTTAGTGAGACCTCCGGATTGGCTTTGGGGAGTCGGCAACGACACCCTATTGCTGAGAAGTTGGTCAAACTTGGTCATTTAGAGGAAGTAAAAGTCGTAACAAGGTTTCCGTA	ASV246	Eukaryota	Opisthokonta	Nucletmycea	Fungi	NA	NA	NA	NA
CACCTACGGAAACCTTGTTACGACTTCTCCTTCCTCTAAGTGTTAAGGTTCACGAGACTTTTTTCTTCGATGCATAAATGCATCTTTGAAATCCGAATTATTCACCGGAACACTCAATCGGTAGGAGCGACGG	ASV247	Eukaryota	SAR	Alveolata	NA	NA	NA	NA	NA
CACCTACCGATTGAATGGTCCGGTGAAGCCTCGGGATTGTGGCCAGTTCACTTTATTGGGAGTTGGCTGTGAGAACTTGTCTAAACCTTATCATTTAGAGGAAGGTGAAGTCGTAACAAGGTTTCCGTA	ASV248	Eukaryota	SAR	Stramenopiles	Bacillariophyceae	Bacillariophyceae	NA	NA	NA
TACTACCGATTGAATGGCTTAGTGAGGCCTCCGGATTGGCTATTGGGAGCTCGCGAGAGCACCCGACTGCCGAGAAGTTGTACGAACTTGGTCATTTAGAGGAAGTAAAAGTCGTAACAAGGTTTCCGTA	ASV249	Eukaryota	Opisthokonta	Nucletmycea	Fungi	Sporidiobolaceae	Rhodotorula	NA	NA
TACTACCGATTGAATGGCTTAGTGAGGTCTTGGGATTGGCTTCGGGGAGCCGGCAACGGCACCCTGTCGCTGAAAACTTGATCAAACTTGGTCATTTAGAGGAAGTAAAAGTCGTAACAAGGTTTCCGTA	ASV250	Eukaryota	Opisthokonta	Nucletmycea	Fungi	NA	NA	NA	NA
TACTACCGATTGAATGGCTTAGTGAGGTCTCCGGATTGGCTTTGGGGAACCGGCAACGGCGCCCTATTGCTGAGAAGCTGATCAAACTTGGTCATTTAGAGGAAGTAAAAGTCGTAACAAGGTTTCCGTA	ASV251	Eukaryota	Opisthokonta	Nucletmycea	Fungi	Agaricaceae	Agaricus	NA	NA
GGAAACCTTGTTACGACTTCACCTTCCTCTAGATGACGAGGTTTACTCAACTTCTCGAGCGACAGTGAGGCAAGCCCCACGCGTCGCGCCGATCCGAAGATTTCACCGAGCCATCCAATCGGTAGGTGCG	ASV252	Eukaryota	SAR	Stramenopiles	Bicosoecida	CH1-2B-3	Bicosoecida_gen._2_sp._EK-2010a	Bicosoecida_gen._2_sp._EK-2010a	FJ971853.1.1729
CGTCGCTCCTACCGATTTTGAGTGATCCGGTGAACCTTTTGGACTGTGATATGGTCTTGTGCCATATTATGGGAAGTTAAGTAAACCTTATCACTTAGAGGAAGGAGAAGTCGTAACAAGGTTTCCGTAGGT	ASV253	Eukaryota	SAR	Alveolata	NA	NA	NA	NA	NA
ACCTACCGATTGGACGATCCGGCAAGATGTTCGGAGTTGCGTTTGTTGGGCTCTCGGGTCTGACTTATGCGACAAAGCTCCTCAAACCTTATCGTCTAGAGGAAGGTGAAGTCGTAACAAGGTTTCCGTA	ASV254	Eukaryota	SAR	Stramenopiles	Labyrinthulomycetes	Sorodiplophrys	uncultured_freshwater_eukaryote	uncultured_freshwater_eukaryote	AB721051.1.1697
GGAAACCTTGTTACGACTTTTACTTCCTCTAAATGATCAAGTTTGGTCATCTTTCCGGCCCAGTCTTGCATGCCGTGAAGCAGCTAGACGGGCCAGTCCGAAGACCTCACTAAATCATTCAATCGGTAGTAGCG	ASV255	Eukaryota	Opisthokonta	Holozoa	Metazoa_(Animalia)	NA	NA	NA	NA
GTCGTTGCCTGTGATGGGTAGTGAGTAAAGCCATTTGGAGGATTTGTCTTCGAGTTTACTCCTGGACGATCCAAAATTTGTCGATACTCACTATCTAGAAGAGGCAAAAGTCGTAACAAGGTTGCTGTAGG	ASV256	Eukaryota	Excavata	Discoba	Discicristata	Heteronematina	Petalomonas	uncultured_Sphenomonadales	AY821957.1.1956
GTCGCTACTACCGATTGAATGAATTAGTGAGCTCCAGGGATCGAGCTGTCTCGGGCAACCGGAACAGTTTGAGAACTGGATCAAACTTGCTCATTTAGAGGAAGTAAAAGTCGTAACAAGGTTTCCGTAGG	ASV257	Eukaryota	SAR	Rhizaria	Cercozoa	Glissomonadida	uncultured	NA	NA
CCGTCGCTCCTACCGATTGAGTGATCCGGTGAATGATTCGGACTGCGGTTTATCAGTAATGGTATTTCGCGGGAAGTTTCGTAAACCTTATGACTTAGAGGAAGGATAAGTCGTAACAAGGTTTCCGTAGGTG	ASV258	Eukaryota	SAR	Alveolata	Protalveolata	Perkinsidae	A31	uncultured_alveolate	NA
TCCTACCGATTGAATGGTCCGGTGAAGTGTTCGGATCGCGGCGACGCGGGCGGTTCGCTGCCTGCGACGTCGCGAGAAGTCCACTGAACCTTATCATTTAGAGGAAGGAGAAGTCGTAACAAGGTTTCCG	ASV259	Eukaryota	Archaeplastida	Chloroplastida	Charophyta	NA	NA	NA	NA
TACTACCGATTGAATGGCTTAGTGAGGTCTTGGGATTGGCTTCGGGGAGCCGGCAACGGCACCCTGTCGCTGAGAACTTGATCAAACTTGGTCATTTAGAGGAAGTAAAAGTCGTAACAAGGTTTCCGTA	ASV260	Eukaryota	Opisthokonta	Nucletmycea	Fungi	NA	NA	NA	NA
GGAAACCTTGTTACGACTTTTACTTCCTCTAAATGACCAAGTTTGATCAGCTTTTCAGCAATAGGTAGCCGTTGCCAGCTTCCCAAAGCCAATCCGGAGATCTCACTAAGCCATTCAATCGGTAGTAGCG	ASV261	Eukaryota	Opisthokonta	Nucletmycea	Fungi	Filobasidiaceae	NA	NA	NA
GGTATTTCCGATTGAATGGCTTAGTGAGCCCTTCAGATTGTTTTATAGGACCGCAAGGTTTTATTTAAGCGAAAAGTTGGTCAAACTTGGTCATTTAGAGGAAGTAAAAGTCGTAACAAGGTTTCCGTA	ASV262	Eukaryota	Opisthokonta	Nucletmycea	Fungi	NA	NA	NA	NA
GCCCGTCGCTCCTACCGATTTCGAGTGGTCCGGTGAACCTTTTGGACTGCGCGGGCCCCGTGCCTCGTGCGGAAAATCAAGTAAACCATATCACTTAGAGGAAGGAGAAGTCGTAACAAGGTTTCCGTAGGTGAAC	ASV263	Eukaryota	SAR	Alveolata	Hypotrichia	Hypotrichia	NA	NA	NA
GGAAACCTTGTTACGACTTTTACTTCCTCTAAATGACCGAGTTTGACGAACTTTCCGGCTCAAGGTGGTCGTTGCCAACCTCCTCAAGCCAGTCCGGAGGCCTCACTGAGCCATTCAATCGGTAGTAGCG	ASV264	Eukaryota	Opisthokonta	Nucletmycea	Fungi	NA	NA	NA	NA
ACGGAAACCTTGTTACGACTTTTACTTCCTCTAAATGACCAAGTTTGACCAACTTTTCGCTTAAATAAAACCTTGCGGTCCTATAAAACAATCTGAAGGGCTCACTAAGCCATTCAATCGGAAATACCG	ASV265	Eukaryota	Opisthokonta	Nucletmycea	Fungi	NA	NA	NA	NA
CCTACAGATACCGTGTTACGACTTGACCATTCTCTAGATATTTGGGTTTACAAGACTTTCTAGATCGTCGGTATTGCTACCGGCAGTCCAGTCCGAATCATTCACCGAAACATCCAATCGATTGATGCGAC	ASV266	Eukaryota	NA	NA	NA	NA	NA	NA	NA
CGGAAACCTTGTTACGACTTCACCTTCCTCTAAATGATAAGGTTTAGACAAGTTCTTGTAACAAGCCCCCAGTAAAGGAGACAAGTCACAATCCCGAGGCTTCACCGGACCATTCAATCGGTAGGTGCG	ASV267	Eukaryota	SAR	Stramenopiles	Bacillariophyceae	Fragilariales	Ulnaria	NA	NA
CGGAAACCTTGTTACGACTTCACCTTCCTCTAAATGATGAGGTTTAAATAACTTTCCACGATTCTCGCCACCGAAGTGGCAAGGACCACAGTCCGAAAGTTTCACCGAATCATTCAATCGGTAGGTGCG	ASV268	Eukaryota	SAR	Stramenopiles	Ochrophyta	Ochromonadales	Ochromonas	NA	NA
CGGAAACCTTGTTACGACTTCACCTTCCTCTAAATGATAAGGTTTAGACAAGTTCTCGCGACAAATCCCCAATAAAGGAGACAAATCACAATCCCGAGGCTTCACCGGACCATTCAATCGGTAGGTGCG	ASV269	Eukaryota	SAR	Stramenopiles	Bacillariophyceae	Fragilariales	Fragilaria	NA	NA
CACCTACCGATTGAATGATTCGGTGAAACTTTCGGACTGTGGTCCTTGCCACTTCGGTGGCGAGAATCGTGGAAAGTTATTTAAACCTCATCATTTAGAGGAAGGTGAAGTCGTAACAAGGTTTCCGTA	ASV270	Eukaryota	SAR	Stramenopiles	Ochrophyta	Ochromonadales	Ochromonas	Ochromonas_danica	M32704.1.1789
CACCTACCGATTGAATGGTCCGGTGAAGCCTCGGGATTGTGATGAGTTTCCTTTATTGGGAGTTTGTCGCGAGAACTTGTCTAAACCTTATCATTTAGAGGAAGGTGAAGTCGTAACAAGGTTTCCGTA	ASV271	Eukaryota	SAR	Stramenopiles	Ochrophyta	NA	NA	NA	NA
TACTACCGATTGAATGGCTCAGTGAGGCCTTCGGACTGGCTCAGGGAGGTCGGCAACGACCACCCAGAGCCGGAAAGTTCGTCAAACTTGGTCATTTAGAGGAAGTAAAAGTCGTAACAAGGTTTCCGTA	ASV272	Eukaryota	Opisthokonta	Nucletmycea	Fungi	NA	NA	NA	NA
CCTTTGTACACACCGCCCGTCGCTATCTGAGATGGAGGCACTGGTGAGTCGTTTCCTAGCCACCGAGAGGGGCGGGGAGGGATGAGCCAAGGCAGCTAGATTGGGTAAAAGTCGTAACAAGGTTTCCGTAGGGGAACCTGCAGAAGGAT	ASV273	Eukaryota	NA	NA	NA	NA	NA	NA	NA
TACTACCGATTGAACGTTTTAGTGAGGTATTTGGACTGGGCCTCTGGTGGTTAACCCCTCCAGTGTTGCCCGGGAAGACTCCCAAACTTGAGCGTTTAGAGGAAGTAAAAGTCGTAACAAGGTTACTGTA	ASV274	Eukaryota	Opisthokonta	Holozoa	Metazoa_(Animalia)	Copepoda	Cyclopoida	invertebrate_environmental_sample	NA
GGAAACCTTGTTACGACTTCACCTTCCTCTAAATGGCGAGGTTAGAAAAAGTTCCCATAAATCCACTCGCAATGAAGCAAACGGATTCACGGTCCCGATTTCTCACCGAGTCATTCAATCGGTAGGTGCG	ASV275	Eukaryota	SAR	Stramenopiles	Peronosporomycetes	Pythium	NA	NA	NA
GTCGCATCAATCGATTGGATGTTTCGGTGAATGATTCGGACTGGACTGCCGGTAGCAATACCGACGATCTAGAAAGTCTTGTAAACCCAAATATCTAGAGAATGGTCAAGTCGTAACACGGTATCTGTAGG	ASV276	Eukaryota	NA	NA	NA	NA	NA	NA	NA
CACCGCCCGTCGCTGTTACCGATTGAATGGTTCAATGAGTAGTAAGGAGTTTGGTTTAGTAATAGACCGTTCGAATTACCTCAAATTGTATCATTTAGAGGAAGCAAAAGTCGTAACAAGGTATCGGTAGGTGAACCTG	ASV277	Eukaryota	NA	NA	NA	NA	NA	NA	NA
GTTCACCTACGGAAACCTTGTTACGACTTCTCCTTCCTCTAAGTGATATGGTTTACTTGATTTTCCGCACGAGGCACGGGGCCCGCGCAGTCCAAAAGGTTCACCGGACCACTCGAAATCGGTAGGAGCGACGGGC	ASV278	Eukaryota	SAR	Alveolata	NA	NA	NA	NA	NA
GGAAACCTTGTTACGACTTTTACTTCCTCTAAATGACCAAGTTTGATCAGCTTCTCAGCAATGAGAGGCCGTTGCCAGCTTCTCAAAGCCAATCCGGAGATCTCACTAAGCCATTCAATCGGTAGTAGCG	ASV279	Eukaryota	Opisthokonta	Nucletmycea	Fungi	NA	NA	NA	NA
CGGAAACCTTGTTACGACTTCACCTTCCTCTAAATGATAAGGTTTAGACAAGTTCTCGCAACCAACTCACAATAAAGCAAACTGGTCACAATCTCGAGGCTTCACCGGACCATTCAATCGGTAGGTGCG	ASV280	Eukaryota	SAR	Stramenopiles	Bacillariophyceae	Bacillariophyceae	Navicula	NA	NA
GGAAACCTTGTTACGACTTTTACTTCCTCTAAATGACCAAGTTTGATCAGCTTCTCAGCAATAGGGCGCCGTTGCCGGTTCCCCAAAGCCAATCCGGAGACCTCACTAAGCCATTCAATCGGTAGTAGCG	ASV281	Eukaryota	Opisthokonta	Nucletmycea	Fungi	NA	NA	NA	NA
ACCTACCGATTGAATGACTCGGTGAGAAATCGGGACCGTGAATCTGTTTGCTTCATTGCGAGTGGACTTATGGGAACTTTTTCTAACCTCGCCATTTAGAGGAAGGTGAAGTCGTAACAAGGTTTCCGTA	ASV282	Eukaryota	SAR	Stramenopiles	Peronosporomycetes	Pythium	NA	NA	NA
TAGTACCGATTGAATGGCTTAGTGAGACCCTCGGATTAGCGGCTCTAGGGTGGCAACACCCTTAAGCTGCCGAGAAGTTGGTCAAACTTGGTCATTTAGAGGAACTAAAAGTCGTAACAAGGTAACCGTA	ASV283	Eukaryota	Opisthokonta	Nucletmycea	Fungi	NA	NA	NA	NA
CACCTACCGATTGAATGGTCCGGTGAAGCCTCGGGATTGTGATTTGTCTCCTTTATTGGGGATTTGTCGCGAGAACTTGTCTAAACCTTATCATTTAGAGGAAGGTGAAGTCGTAACAAGGTTTCCGTA	ASV284	Eukaryota	NA	NA	NA	NA	NA	NA	NA
GATCCTTCTGCAGGTTCACCTACGGCTACCTTGTTACGACTTCACCCCAGTCGCTAAGCCCACCGTGGTCGCCTGCCTCTCTTGCGAGTTAGCGCAACGCCTTCGGGTGAACCCAACTCCCATGGTGTGACGGGCGGTGTGTACAAAGG	ASV285	Eukaryota	NA	NA	NA	NA	NA	NA	NA
TACTACCGATTGAATGGCTTAGTGAGACCTCCGGATTGGCTTTGGGGAGCCGGCAACGGCACCTTATTGCTGAGAAGTTGGTCAAACTTGGTCATTTAGAGGAAGTAAAAGTCGTAACAAGGTTTCCGTA	ASV286	Eukaryota	Opisthokonta	Nucletmycea	Fungi	NA	NA	NA	NA
GGAAACCTTGTTACGACTTTTACTTCCTCTAAATGACCAAGTTTGATCAAGTTTTCAGCGACAGGGTGCCGTTGCCGGCTCCCCGAAGCCAATCCCAAGACCTCACTAAGCCATTCAATCGGTAGTAGCG	ASV287	Eukaryota	Opisthokonta	Nucletmycea	Fungi	NA	NA	NA	NA
CCGTCGCTTCAACCGATTGGATGATCCGGTAAATTATGTGGACAAGATATAAGTACCTGTACTTATATCTTGGAAGCAGCGTGAGCCTTATCATCTAGAGGATGAAAAAGTCGTAACACGGTATCCGTAGGTG	ASV288	Eukaryota	SAR	Alveolata	Apicomplexa	Eugregarinorida	NA	NA	NA
TACTACCGATTGAATGGCTCAGTGAGGCCTCCGGACTGGCTTGAGGAGGTTGGCAACGACCACCTTGAGCCGGAAAGTTCGTCAAACTCGGTCATTTAGAGGAAGTAAAAGTCGTAACAAGGTTTCCGTA	ASV289	Eukaryota	NA	NA	NA	NA	NA	NA	NA
CCTACGGAAACCTTGTTACGACTTTTACTTCCTCTAAATGAGCAAGTTTGATCCAGTTCTCAAACTGTTCCGGTTGCCCGAGACAGCTCGATCCCTGGAGCTCACTAATTCATTCAATCGGTAGTAGCGAC	ASV290	Eukaryota	SAR	Rhizaria	Cercozoa	Glissomonadida	uncultured	NA	NA
GGAAACCTTGTTACGACTTTTACTTCCTCTAAATGACCAAGTTCGTTCAACTTCTCAGCGACTAGGTGCCGTTGCCGGCTCCCAGAAGCCAATCCGGAGACCTCACTAAGCCATTCAATCGGTAGTAGCG	ASV291	Eukaryota	NA	NA	NA	NA	NA	NA	NA
TAGTACCGATTGAATGGCTTAGTGAGACCTCCGGATTAGTGATTCATTGGGGGCAACCCTGAAGAATTATTGAGAAGCTGGTCAAACTTGGTCATTTAGAGGAACTAAAAGTCGTAACAAGGTAACCGTA	ASV292	Eukaryota	Opisthokonta	Nucletmycea	Fungi	Chytridiomycetes	Rhizophydiales	uncultured_eukaryote	AB901696.1.1796
GTCGCTACTACCGATTGAATGAATTAGTGAGCTTCAGAGATCGAGCTGTTTCGGGCAACCGGGTCAGTTTGAGAACTGAATCAAACTTGCTCATTTAGAGGAAGTAAAAGTCGTAACAAGGTTTCCGTAGG	ASV293	Eukaryota	SAR	Rhizaria	Cercozoa	Glissomonadida	uncultured	uncultured_eukaryote	AB695526.1.1759
TACTACCGATTGAATGGCTTAGTGAGGCCTCCGGATTGGCTTCGGGGAGCCGGCAACGGCACCTCGTCGCTGAGAAGCTGGTCAAACTTGGTCATTTAGAGGAAGTAAAAGTCGTAACAAGGTTTCCGTA	ASV294	Eukaryota	NA	NA	NA	NA	NA	NA	NA
GGAAACCTTGTTACGACTTCACCTTCCTCTAAATGGCGAGGTTAGAAAAAGTTCCCATAAGTCCACTCGCAATGAAGCAAACAGATTCACGGTCCCGATTTCTCACCGAGTCATTCAATCGGTAGGTGCG	ASV295	Eukaryota	SAR	Stramenopiles	Peronosporomycetes	Pythium	NA	NA	NA
TACTACCGATTGAATGGCTCGGTGAGGCCTTCGGACTGGCTCAGGAGGGTTGGCAACGACCCCCCAGAGCCGGAAAGTTGGTCAAACCCGGTCATTTAGAGGAAGTAAAAGTCGTAACAAGGTTTCCGTA	ASV296	Eukaryota	NA	NA	NA	NA	NA	NA	NA
TACTACCGATTGAATGGCTTAGTGAGATCTCCGGATTGGCTTTGGGAAGCTGGCAACGGCTACCTATTGCTGAGAAGCTGATCAAACTTGGTCATTTAGAGGAAGTAAAAGTCGTAACAAGGTTTCCGTA	ASV297	Eukaryota	NA	NA	NA	NA	NA	NA	NA
CGGAAACCTTGTTACGACTTCACCTTCCTCTAAATGATAAGGTTTAGACAAGTTCTCGCGATCAACTCCCAATAAAGGGAACTCACCACAATCCCGAGGCTTCACCGGACCATTCAATCGGTAGGTGCG	ASV298	Eukaryota	SAR	Stramenopiles	Bacillariophyceae	Bacillariophyceae	NA	NA	NA
CGGAAACCTTGTTACGACTTCACCTTCCTCTAAATGATAAGGTTTAGACAAGTTCTCACAGCCAACTCCCAATAAAGTGAACTGGCCACAATCCCGAGGCTTCACCGGACCATTCAATCGGTAGGTGCG	ASV299	Eukaryota	SAR	Stramenopiles	Bacillariophyceae	Bacillariophyceae	NA	NA	NA
GTTCACCTACGGAAACCTTGTTACGACTTATCCTTCCTCTAAGTAATAAGGTTTACATAACTTCCCGCGCCAACCTCATGTGAAGTCGCAGTCCAGAAGGTTCACCTGATCACTCAATCGGTAGGAGCGACGGGCG	ASV300	Eukaryota	SAR	Alveolata	Stokesia	Peniculia	Stokesia	NA	NA
TACTACCGATTGAATGGCTTAGTGAGATCTCCGGATTGGCTTTGGGAAGCTGGCAACGGCTACCTATTGCTGAAAAGCTGATCAAACTTGGTCATTTAGAGGAAGTAAAAGTCGTAACAAGGTTTCCGTA	ASV301	Eukaryota	Opisthokonta	NA	NA	NA	NA	NA	NA
CGGAAACCTTGTTACGACTTCACCTTCCTCTAGATGACGAGGTTTACTCAACTTCTCGAGCCACCCTCATGCAAGCACGAAGGAAGCCCGATCCGGAGATTTCACCGAGCCATCCAATCGGTAGGTGCG	ASV302	Eukaryota	SAR	Stramenopiles	Bicosoecida	uncultured_stramenopile	uncultured_stramenopile	uncultured_stramenopile	HM135093.1.1713
CCTACAGATACCGTGTTACGACTTGACCATTCTCTAGATAATTGGGTTTACAAGACTTCTTAAGTCGACGCTATTGCTAGCTATAACTCAATCCGAATCATTCACCGAATCATCCAATCGATTGATGCGAC	ASV303	Eukaryota	NA	NA	NA	NA	NA	NA	NA
GGTTACCTTGTTACGACTTTTAGTTCCTCTAAATGACCAAGTTTGACCAGCTTTTCCGCAGTCTAATGATGTTGCCACCAAAAAACCGCAAATCCGGAGGTCTCACTAAGCCATTCAATCGGTACTAGCG	ASV304	Eukaryota	Opisthokonta	Nucletmycea	Fungi	Rhizophydiales	uncultured	NA	NA
GGAAACCTTGTTACGACTTTTACTTCCTCTAAATGACCAAGTTTGACCAACTTCTCAGCAATAAGGTGCCGTTGCCGGCTCCCCAAAGCCAATCCGGAGGTCTCACTAAGCCATTCAATCGGTAGTAGCG	ASV305	Eukaryota	Opisthokonta	Nucletmycea	Fungi	NA	NA	NA	NA
CACCTACCGATTGAATGGTCCGGTGAAGCCTCGAGATTGTGACCAGTTTGCTTTATTGTGAGTTGGTTGCGAGAACTTGTCTAAACCTTATCATTTAGAGGAAGGTGAAGTCGTAACAAGGTTTCCGTA	ASV306	Eukaryota	SAR	Stramenopiles	Bacillariophyceae	Bacillariophyceae	Navicula	NA	NA
CCTTTGTACACACCGCCCGTCACACCATGGGAATTGGATTGACCCGAAGACAGTGAGCTAACCTGCAAAGGAGGCAGCTGGCCACGGTCGGTTCAGTGACTGGGGTGAAGTCGTAACAAGGTAGCCGTAGGTGAACCTGCAGAAGGATC	ASV307	Eukaryota	NA	NA	NA	NA	NA	NA	NA
GGTTACCTTGTTACGACTTTTAGTTCCTCTAAATGACCAAGTTTGACCAACTTCTCGGCAGCTTAAGGGTGTTGCCACCCTAGAGCCGCTAATCCGAGGGTCTCACTAAGCCATTCAATCGGTACTAGCG	ASV308	Eukaryota	Opisthokonta	Nucletmycea	Fungi	NA	NA	NA	NA
GGAAACCTTGTTACGACTTTTACTTCCTCTAAATGACCAAGTTTGACCAGCTTCTCAGCGACGAGGTGCCGTTGCCGGCTCCCCGAAGCCAATCCGGAGGCCTCACTAAGCCATTCAATCGGTAGTAGCG	ASV309	Eukaryota	Opisthokonta	Nucletmycea	Fungi	NA	NA	NA	NA
GATCCTTCTGCAGGTTCACCTACGGCTACCTTGTTACGACTTCACCCCAGTCACTGAACCGACCGTGGCCAGCTGCCTCCTTTGCAGGTTAGCTCACTGTCTTCGGGTCAATCCAATTCCCATGGTGTGACGGGCGGTGTGTACAAAGG	ASV310	Eukaryota	NA	NA	NA	NA	NA	NA	NA
TAGTACCGATTGAATGGCTTAGTGAGACCTCCGGATTTGCGGTTTTTTGGTGGCAACATCATTAGACTGCGGAAAAGCTGGTCAAACTTGGTCATTTAGAGGAACTAAAAGTCGTAACAAGGTAACCGTA	ASV311	Eukaryota	Opisthokonta	Nucletmycea	Fungi	Rhizophydiales	uncultured	NA	NA
GGAAACCTTGTTACGACTTTTACATCCTCTAAATGACCAAGTTTGACGAACTTTCCGGGCCTGGGTGGTCGTTTCCGACCTCCCTGGCCCAGTCCGAAGGCCTCACTAAGCCATTCAATCGGTTGTAGCG	ASV312	Eukaryota	Opisthokonta	Nucletmycea	Fungi	NA	NA	NA	NA
CCGTCGCTCCTACCGATTGAGTGATCCGGTGAATGATTCGGACTGCGGTTTATCAGTAATGGTGTTTCGCGGGAAGTTTCGTAAACCTTATCACTTAGAGGAAGGATAAGTCGTAACAAGGTTTCCGTAGGTG	ASV313	Eukaryota	SAR	Alveolata	Protalveolata	Perkinsidae	A31	NA	NA
GTCGCATCAATCGATTGGATGATTCGGTGAATGATTCGGATTGAGTCGTTGCTAGCAATAGCTTCGATTTGAGAAGTCTTGTAAACCCAATTATCTAGAGAATGGTCAAGTCGTAACACGGTATCTGTAGG	ASV314	Eukaryota	Opisthokonta	Holozoa	Metazoa_(Animalia)	Ellipura	Collembola	Sminthuridae_environmental_sample	EF024291.1.1787
CCTACGGAAACCTTGTTACGACTTTTACTTCCTCTAAATGAGCAAGTTTGATTCAGTTCTCAAACTGACCCGGTTGCCCGAAACAGCTCGATCTCTGAAGCTCACTAATTCATTCAATCGGTAGTAGCGAC	ASV315	Eukaryota	SAR	Rhizaria	Cercozoa	Glissomonadida	uncultured	uncultured_eukaryote	AB695526.1.1759
GCAGGTTCACCTACAGCTACCTTGTTACGACTTTTGCTTCCTCTATTGAAGAAATGTCGGTGAACTTCCGAGACAAACTAAAAGTTCGCTCGTCCAATCACCTGCATTGCGCCATCATCGGAAACAACGACGGGCGGTGT	ASV316	Eukaryota	NA	NA	NA	NA	NA	NA	NA
CACCTACCGATTGAATGGTTCGGTGAAAATCTCGGACTGTGGCTTGGATATCTTCGGATAACCAGGCTGTGGAAAGTTGTTTAAACCTCATCATTTAGAGGAAGGTGAAGTCGTAACAAGGTTTCCGTA	ASV317	Eukaryota	SAR	NA	NA	NA	NA	NA	NA
GTCGCATCAATCGATTGGATGATTCGGTGAATGATTCGGATTGAGTTATAGCTAGCAATAGCGTCGACTTAAGAAGTCTTGTAAACCCAATTATCTAGAGAATGGTCAAGTCGTAACACGGTATCTGTAGG	ASV318	Eukaryota	NA	NA	NA	NA	NA	NA	NA
CCGCCCGTCGCTGCTACCGATTGAATGATCCGGTGAATATTCGGGACTGCTGATTCCTAGAGAATCGAGCGGGAACTTAAGTGAACCTTATCATTTAGAGGAAGCAAAAGTCGTAACAAGGTTTCCGTAGGTGAACC	ASV319	Eukaryota	NA	NA	NA	NA	NA	NA	NA
ACGGAAACCTTGTTACGACTTCTCCTTCCTCTAAATGATAAGGTTCAAGCAACTTCTCGCAGATAGGTAACTTGCGAAACCTACCCAGCAATCCGAAGATTTCACCGGACCATTCAATCGGTAGGAGCG	ASV320	Eukaryota	Cryptophyceae	Cryptomonadales	Plagioselmis	NA	NA	NA	NA
CCTACAGATACCGTGTTACGACTTGACCATTCTCTAGATAATTGGGTTTACAAGACTTCTCAAATCGAAGCTATTGCTAGCAACGACTCAATCCGAATCATTCACCGAATCATCCAATCGATTGATGCGAC	ASV321	Eukaryota	Opisthokonta	Holozoa	Metazoa_(Animalia)	Ellipura	Collembola	Sminthuridae_environmental_sample	EF024291.1.1787
TACTACCGATTGAATGGCTTAGTGAGATCTCCGGATTGGCTTTGAGAAGCTGGCAACGGCCTCTTATTGCTGAGAAGCTGATCAAACTTGGTCATTTAGAGGAAGTAAAAGTCGTAACAAGGTTTCCGTA	ASV322	Eukaryota	NA	NA	NA	NA	NA	NA	NA
TACTACCGATTGGAAGTTTTAGTGAGGCATTTGGACCTGTTGTTTATAGAATGGGTAACCATTTTCGAACGACGGGGAAGTCTGTCGAACTCAAATTTCTAGAGGAAGTAAAAGTCGTAACAAGGTTTCCGTA	ASV323	Eukaryota	Opisthokonta	Holozoa	Metazoa_(Animalia)	NA	NA	NA	NA
CAGGTTCACCTACCGATACCTTGTTACGACTTTTGCTTCCTCTAAATGATACAATTTGAGGTAATTCGAACGGTCTATTACTAAACCAAACTCCTTACTACTCATTGAACCATTCAATCGGTAACAGCGACGGGCGGTG	ASV324	Eukaryota	NA	NA	NA	NA	NA	NA	NA
GATCCTTCTGCAGGTTCACCTACGGAAACCTTGTTACGACTTCTTTTTCCTCTAAGTGCTAAGGTTTGTTTAATTTCTAGCTTTGCAACTATCAAGAAGACTCACCTGAACACTCAATCGGTAAAAGCGACGGGCGGTGTGTACAAAGG	ASV325	Eukaryota	SAR	Alveolata	Vorticella	Peritrichia	Vorticella	NA	NA
TACTACCGATTGAATGGCTTAGTGAGGTCTCCGGATTGGCTTCTGGGAGCCGGCAACGGCACCTAGTCGCTGAGAAGTTGAACGAACTTGGTCATTTAGAGGAAGTAAAAGTCGTAACAAGGTTTCCGTA	ASV326	Eukaryota	NA	NA	NA	NA	NA	NA	NA
CGTCGCTCCTACCGATTGGGTGTGCTGGTGAAATGTTCGGATTGGTAGCCTTTCCGTAAGGGAGGCTCCTGAGAAGTTCACTGAACCCTCTCATCTAGAGGAAGGAGAAGTCGTAACAAGGTCTCCGTAGGT	ASV327	Eukaryota	Archaeplastida	Chloroplastida	Chlorophyta	Cladophorales	Cladophora	Cladophora_vagabunda	NA
ACGGAAACCTTGTTACGACTTTTACTTCCTCTAAATGATCAAGTTTGATCTCCTTCCCATTTGCGTGTTGAGTTGCCCCAACACGCAACAGTCCAGAGAGCTCACTAAGCCATTCAATCGGTAGTAGCG	ASV328	Eukaryota	SAR	Rhizaria	Cercozoa	Rhizaspididae	Rhogostoma	NA	NA
TACAACCGATTGAATGGCTTAGTGAGGCCTTCGGACTGGGCCAGGGAGGTCGGAAACGACCACCCAGGCCCGGAAAGTTCGTCAAACTTGGTCATTTAGAGGATGTAAAAGTCGTAACAAGGTTTCCGTA	ASV329	Eukaryota	NA	NA	NA	NA	NA	NA	NA
ACACCGCCCGTCGTTGTTTCCGATGATGGCGCAATGCAGGTGATTGGACGAGCGAACTTTTAGTTTGTCTCGGAAGTTCACCGACATTTCTTCAATAGAGGAAGCAAAAGTCGTAACAAGGTAGCTGTAGGTGAACCTGC	ASV330	Eukaryota	Excavata	Discoba	Discicristata	Neobodonida	NA	NA	NA
CGCCCGTCGTTGCTACCGATGGTGGCAGGATAGAGCCATCAGGAGGCCACGGATCCCTCGTGGGTCCAAGTCAAAATTGGGCAATGTCCTGCCACTAGAGGAAGCAAAAGTCGTAACAAGGTTGTTGTAGGTGAAC	ASV331	Eukaryota	Excavata	Discoba	Discicristata	Euglenaceae	Colacium	Colacium_sp._Songjanggol033107B	FJ719604.1.2141
GGAAACCTTGTTACGACTTTTACTTCCTCTAAATGACCAAGTTCGTACAACTTCTCAGCGACTAGGTGCCGTTGCCGGCTCCCAGAAGCCAATCCGGAGGCCTCACTAAGCCATTCAATCGGTAGTAGCG	ASV332	Eukaryota	Opisthokonta	Nucletmycea	Fungi	NA	NA	NA	NA
GTTCACCTACGGAAACCTTGTTACGACTTCTCCTTCCTCTAAGTGATAAGGTTTACTTAACTTCCTAAAACAGCATGAAGCTGCCTCAGTCCAGAAGGTTCACCGGATCACTCGAAATCGGTAGGAGCGACGGGCG	ASV333	Eukaryota	SAR	Alveolata	NA	NA	NA	NA	NA
GGAAACCTTGTTACGACTTTTACTTCCTCTAAATGACCAAGTTTGACTAACTTTCCGGCTCTGGGTGGATGTTGCCATCCTCCTGGAGCCAGTCCGAAAGCCTCACTGAGCCATTCAATCGGTAGTAGCG	ASV334	Eukaryota	Opisthokonta	NA	NA	NA	NA	NA	NA
CGGAAACCTTGTTACGACTTCACCTTCCTCTAAATGATAAGGTTTAGACAAGTTCCCGCGGTCAAGCCCCAATAAAGGAGCCAGACCACAGTCTCGAGTCTTCACCGGACCATTCAATCGGTAGGTGCG	ASV335	Eukaryota	SAR	Stramenopiles	Mediophyceae	Mediophyceae	NA	NA	NA
CGGAAACCTTGTTACGACTTCACCTTCCTCTAAATGATAAGGTTTAGACAAGTTCTCGCGACTAATCCCCAATAAAGGAGACTAATCACAATCCCGAGGCTTCACCGGACCATTCAATCGGTAGGTGCG	ASV336	Eukaryota	SAR	Stramenopiles	Fragilariales	Fragilariales	Fragilaria	Fragilaria_crotonensis	AF525662.1.1741
ACCTACGGAAGCCTTGTTACGACTTGTCCTTCCTCTAAGTGATAAGGTTTGCGAAACTTCCCGCAGCGAAGCCATTGCTGGATCGCCGCAGTCCGAATTACTCACCGGACCACTCAATCGGTAGGAACGACG	ASV337	Eukaryota	SAR	Alveolata	Protalveolata	Perkinsidae	A31	uncultured_eukaryote	JN090897.1.1770
TACTACCGATTGAATGGCTCAGTGAGGCCTTCGGACTGGCTTGGGGAGGTTGGCAACGACCACCCTAAGCCGGAAAGTTCGTCAAACTCGGTCATTTAGAGGAAGTAAAAGTCGTAACAAGGTTTCCGTA	ASV338	Eukaryota	Opisthokonta	Nucletmycea	Fungi	Phaeosphaeriaceae	Ophiosphaerella	NA	NA
CGCCCGTCGCTCCTACCGATTTCGAGTGATCCGGTGAACCTTCTGGACTGAGGCAGCTTCATGCTGTTTTAGGAAGTTAAGTAAACCTTATCACTTAGAGGAAGGAGAAGTCGTAACAAGGTTTCCGTAGGTGAAC	ASV339	Eukaryota	SAR	Alveolata	NA	NA	NA	NA	NA
TACTACCGATTGAATGGCTTAGTGAGGCCTCCGGATCGACTTCGAGAAGCCGGCAACGGCATCTTGTTGTTGAGAAGCTGGTCAAACTTGGTCATTTAGAGGAAGTAAAAGTCGTAACAAGGTTTCCGTA	ASV340	Eukaryota	Opisthokonta	Nucletmycea	Fungi	Incertae_Sedis	Trichaptum	uncultured_fungus	NA
TAGTACCGATTGAATGGCTTAGTGAGGCCTCAGGATCTGCTTAGAAGAGGGGGCGACTCCACTTCAGAGCGGAGAATCTGGTCAAACTTGGTCATTTAGAGGAACTAAAAGTCGTAACAAGGTTTCCGTA	ASV341	Eukaryota	Opisthokonta	Nucletmycea	Fungi	Saccharomycetaceae	Nakaseomyces-Candida_clade	NA	NA
TACTACCGATTGAATGGCTCAGTGAGGCGTTCGGACTGGCTCGGGGAGGTTGGCAACGACCACCCCAAGCCGGAAAGTTCGTCAAACTCGGTCATTTAGAGGAAGTAAAAGTCGTAACAAGGTCTCCGTA	ASV342	Eukaryota	Opisthokonta	Nucletmycea	Fungi	Pleosporaceae	NA	NA	NA
CCTTTGTACACACCGCCCGTCACACCATGGGAGTTGGTTTTACCCGAAGGCGCTGCGCTAACCCGCAAGGGAGGCAGGCGACCACGGTAGGGTCAGCGACTGGGGTGAAGTCGTAACAAGGTAGCCGTAGGTGAACCTGCAGAAGGATC	ASV343	Eukaryota	NA	NA	NA	NA	NA	NA	NA
GGTTCACCTACGGAAACCTTGTTACGACTTTTGCTTCCTCTAAATGATAAGGTTCACTTAAGTTCCCGCTCGATTCTCTAGGAATCAGCAGTCCCGAATATTCACCGGATCATTCAATCGGTAGCAGCGACGGGCGG	ASV344	Eukaryota	NA	NA	NA	NA	NA	NA	NA
CCTACGGAAGCCTTGTTACGACTTGTCCTTCCTCTAAGTGATAAGGTTTACTAAACTTCCCGCAGCGAAACCATTAACTGGATCGCCGCAGTCCGAATTATTCACCGGACCACTCAATCGGTAGGAACGAC	ASV345	Eukaryota	SAR	Alveolata	Protalveolata	Perkinsidae	A31	uncultured_eukaryote	HQ191345.1.2345
CCTTTGTACACACCGCCCGTCGCTTTTACCGATTGAGTGTTCAGGTGAGTCTTCTTGATAGTTGCAAAGCTAGAAATTAAACAAACCTTAGCACTTAGAGGAAAAAGAAGTCGTAACAAGGTTTCCGTAGGTGAACCTGCAGAAGGATC	ASV346	Eukaryota	SAR	Alveolata	Vorticella	Peritrichia	Vorticella	NA	NA
CCTACAGATACCGTGTTACGACTTGACCATTCTCTAGATAATTGGGTTTACAAGACTTCTTAAGTCGAAGCTATTGCTAGCTACAACTCAATCCGAATCATTCACCGAATCATCCAATCGATTGATGCGAC	ASV347	Eukaryota	SAR	Alveolata	Apicomplexa	Eugregarinorida	uncultured	NA	NA
TACTACCGATTGAATGGCTTAGTGAGATCTCCGGATTGGCTTTGGGAAGCTGGCAACGGCTACCCATTGCTGAGAAGCTGATCAAACTTGGTCATTTAGAGGAAGTAAAAGTCGTAACAAGGTTTCCGTA	ASV348	Eukaryota	Opisthokonta	Nucletmycea	Fungi	Filobasidiaceae	Naganishia	uncultured_eukaryote	NA
TACTACCGATTGAATGGTTTAGCGAGATTCTCGGATTGGGCCATATTCGCTCGCAAGGGTGAGCATGGTCTGAGAAGAAACTCAAGCTTGATCATTTAGAGGAAGTAAAAGTCGTAACAAGGTTTTCGTA	ASV349	Eukaryota	Opisthokonta	Holozoa	Metazoa_(Animalia)	Gastrotricha	Chaetonotida	Lepidodermella_squamata	KC193102.1.1812
GGAAACCTTGTTACGACTTTTACTTCCTCTAGAAATTTGAGTTCGACAGACTTCCCCGTCGTTCGAAAATGGTTACCCATTCTATAAACAACAGGTCCAAATGCCTCACTAAAACTTCCAATCGGTAGTAGCG	ASV350	Eukaryota	Opisthokonta	Holozoa	Metazoa_(Animalia)	NA	NA	NA	NA
AGTAACCTTGTTACGACTTTTACTTCCTCTAAACGCTCAAGTTTGGGAGTCTTCCCGGGCAACACTGGAGGGGTTAACCACCAGAGGCCCAGTCCAAATACCTCACTAAAACGTTCAATCGGTAGTAGCG	ASV351	Eukaryota	Opisthokonta	Holozoa	Metazoa_(Animalia)	Copepoda	Cyclopoida	invertebrate_environmental_sample	NA
CACCTACCGATTGAATGGTCCGGTGAAGCCTCGGGATTGTGACTTGTCTCCTTTACTGGGGGCTTGTTACAAGAACTTGTCTAAACCTTATCATTTAGAGGAAGGTGAAGTCGTAACAAGGTTTCCGTA	ASV352	Eukaryota	SAR	Stramenopiles	Fragilariales	Fragilariales	Ulnaria	NA	NA
GGAAACCTTGTTACGACTTTTACTTCCTCTAAATGACCAAGTTTGATCAGCTTCTCAGCAATAGGTAGCCGTTGCCAGCTTCCCAAAGCCAATCCGGAGATCTCACTAAGCCATTCAATCGGTAGTAGCG	ASV353	Eukaryota	NA	NA	NA	NA	NA	NA	NA
GGAAACCTTGTTACGACTTTTACTTCCTCTAAATGACCGAGTTTGACGAACTTTCCGGCTTAGGGTGGTCGTTGCCAACCTCCCCAAGCCAGTCCGAAGGCCTCACTGAGCCATTCAATCGGTAGTAGCG	ASV354	Eukaryota	Opisthokonta	Nucletmycea	Fungi	Phaeosphaeriaceae	Ophiosphaerella	NA	NA
CGTCGCACCTACCGATTGAATGATTCGGTGAAGATTTCGGACCGTGCCGCTGGTCTCTGACCGACGATATGGGAAGTTATCTAAACCTCATCATTTAGAGGAAGGTGAAGTCGTAACAAGGTTTCCGTAGGT	ASV355	Eukaryota	SAR	Stramenopiles	Ochrophyta	NA	NA	NA	NA
ACCTACGGAGACCTTGTTACGACTTCTCCTTCCTCTAGATGAGAGGGTTCAGTGAACTTCTCAGGAGCCTCCCTTACGGAAAGGCTACCAATCCGAACATTTCACCAGCACACCCAATCGGTAGGAGCGACG	ASV356	Eukaryota	Archaeplastida	Chloroplastida	Chlorophyta	Cladophorales	Cladophora	NA	NA
CACCTACCGATTGGATGGCTCGGTGAAATCTCCGGATCGGGCTTCCTTCGTGCTTGCATGAGGGTGGCTCGAGAAGTTGAGTAAACCTCGTCATCTAGAGGAAGGTGAAGTCGTAACAAGGTTTCCGTA	ASV357	Eukaryota	SAR	Stramenopiles	Bicosoecida	uncultured_stramenopile	uncultured_stramenopile	uncultured_stramenopile	HM135093.1.1713
TACTACCGATTGAATGGCTCAGTGAGGCCTTCGGACTGGCTCAGGGAGGTTGGCAACGACCACCCCGAGCCGGAAAGTTCGTCAAACTCGGTCATTTAGAGGAAGTAAAAGTCGTAACAAGGTTTCCGTA	ASV358	Eukaryota	Opisthokonta	Nucletmycea	Fungi	NA	NA	NA	NA
GGAAACCTTGTTACGACTTTTACTTCCTCTAAATGACCAAGTTTGACCAGCTTCTCAACAACAAGATGCCGTTGCCGGCTTCTCGAAGTCGATCCGGAGGCCTCACTAAGCCATTCAATCGGTAGTAGCG	ASV359	Eukaryota	Opisthokonta	Nucletmycea	Fungi	Incertae_Sedis	Trichaptum	uncultured_fungus	NA
CACCTACCGATTGAATGGTCCGGTGAAGCCTCGGGATTGTGGTGAGTTCCCTTTATTGGGAGTTGATCGCGAGAACTTGTCTAAACCTTATCATTTAGAGGAAGGTGAAGTCGTAACAAGGTTTCCGTA	ASV360	Eukaryota	SAR	NA	NA	NA	NA	NA	NA
GATACTACCGATTGAATGGCTTAGTGAGGCCTTTGGATGACGCTTCAAGGCCGCAAGGCTCTCGTTGCGACAGAAATTGGACAAACTTGGTCATTTAGAGGAAGTAAAAGTCGTAACAAGGTTTCCGTA	ASV361	Eukaryota	Opisthokonta	Nucletmycea	Fungi	LKM15	uncultured_eukaryote	uncultured_eukaryote	EF100353.1.1221
ACCTACGGAAACCTTGTTACGACTTCTCCTTCCTCTAAGTGATAAGGTTTACTTAACTTCCCACAAAATGGCACAAGACCACTTCACGGTCCAAAAGGTTCACCGGATCACTCAAAATCGGTAGGAGCGACG	ASV362	Eukaryota	SAR	Alveolata	NA	NA	NA	NA	NA
GATCCTTCTGCAGGTTCACCTACGGCTACCTTGTTACGACTTCACCCCAGTCGCTGACCCTACCGTGGTCGCCTGCCTCCCTTGCGGGTTAGCGCAGCGCCTTCGGGTAAAACCAACTCCCATGGTGTGACGGGCGGTGTGTACAAAGG	ASV363	Eukaryota	NA	NA	NA	NA	NA	NA	NA
ACGGAAACCTTGTTACGACTTTTACTTCCTCTAAATGACCAAGTTTGTCCAATTTCTGTCGCAACGAGAGCCTTGCGGCCTTGAAGCGTCATCCAAAGGCCTCACTAAGCCATTCAATCGGTAGTATCG	ASV364	Eukaryota	Opisthokonta	Nucletmycea	Fungi	LKM15	uncultured_eukaryote	uncultured_eukaryote	EF100353.1.1221
GGTTACCTTGTTACGACTTTTAGTTCCTCTAAATGACCAAGTTTGACCAGCTTCTCAATAATTCTTCAGGGTTGCCCCCAATGAATCACTAATCCGGAGGTCTCACTAAGCCATTCAATCGGTACTAGCG	ASV365	Eukaryota	Opisthokonta	Nucletmycea	Fungi	Chytridiomycetes	Rhizophydiales	uncultured_eukaryote	AB901696.1.1796
GTTCACCTACAACAACCTTGTTACGACTTTTGCTTCCTCTAGTGGCAGGACATTGCCCAATTTTGACTTGGACCCACGAGGGATCCGTGGCCTCCTGATGGCTCTATCCTGCCACCATCGGTAGCAACGACGGGCG	ASV366	Eukaryota	Excavata	Discoba	Discicristata	Euglenaceae	Colacium	Colacium_sp._Songjanggol033107B	FJ719604.1.2141
GGAAACCTTGTTACGACTTTTACTTCCTCTAAATGACCAAGTTTGATCAGCTTCTCAGCAATGGGTAGCCGTTGCCAGCTTCCCAAAGCCAATCCGGAGATCTCACTAAGCCATTCAATCGGTAGTAGCG	ASV367	Eukaryota	Opisthokonta	Nucletmycea	Fungi	Filobasidiaceae	Naganishia	uncultured_eukaryote	NA
GGAAACCTTGTTACGACTTTACCTTCCTCTAGATGATAAGGTTTGAATAACTTCCCACAGCAGCATCACCCGTAAAGGCAACATTGCTACAGTCCGAAATTCTCACCGGACCATCCAATCGGTAGGTGCG	ASV368	Eukaryota	SAR	NA	NA	NA	NA	NA	NA
GGAGACCTTGTTACGACTTTTACTTCCTCTAAATGACCGAGTTTGACGAACTTTCCGGCTTGGGGTGGTCGTTGCCAACCTCCCCGAGCCAGTCCGAACGCCTCACTGAGCCATTCAATCGGTAGTAGCG	ASV369	Eukaryota	Opisthokonta	Nucletmycea	Fungi	Pleosporaceae	NA	NA	NA
GCTCCTACCGATTGAATGGTCCGGTGAAATCTTCGGATTGCTGGGTAGGTTTCGCAAGTTACCTATCTGCGAGAAGTTGCTTGAACCTTATCATTTAGAGGAAGGAGAAGTCGTAACAAGGTTTCCGTA	ASV370	Eukaryota	Cryptophyceae	Cryptomonadales	Plagioselmis	NA	NA	NA	NA
CACCTACGGATACCGTGTTACGACTTTTTCATCCTCTAGATGATAAGGCTCACGCTGCTTCCAAGATATAAGTACAGGTACTTATATCTTGTCCACATAATTTACCGGATCATCCAATCGGTTGAAGCGACGG	ASV371	Eukaryota	SAR	Alveolata	Apicomplexa	Eugregarinorida	NA	NA	NA
CACCTACCGATTGAATGGTCCGGTGAAGACTCGAGACTGTGGTCTGGCTCCTTTATTGGGGCTTGACCGCGGGAACTTGTCTAAACCTTATCATTTAGAGGAAGGTGAAGTCGTAACAAGGTTTCCGTA	ASV372	Eukaryota	SAR	Stramenopiles	Mediophyceae	Mediophyceae	NA	NA	NA
GCTACTACCGATTGAATGGCTTAGTGAGCTCTCTGGACTGTTGCGTGTTGGGGCAACTCAACACGCAAATGGGAAGGAGATCAAACTTGATCATTTAGAGGAAGTAAAAGTCGTAACAAGGTTTCCGTA	ASV373	Eukaryota	SAR	Rhizaria	Cercozoa	Rhizaspididae	Rhogostoma	NA	NA
TACTACCGATTGAATGGCTTAGTGAGATCTCCGGATTGGCTTTGAGAAGCTGGCAACGGCCTCTCATTGCTGAGAAGCTGATCAAACTTGGTCATTTAGAGGAAGTAAAAGTCGTAACAAGGTTTCCGTA	ASV374	Eukaryota	Opisthokonta	Nucletmycea	Fungi	NA	NA	NA	NA
CGGAAACCTTGTTACGACTTCACCTTCCTCTAAATGATGAGGTTTAAATAACTTCCTACGATCTAGTCGCCGTGAGGCGTCCAGACCACAGTCCGAAAGTTTCACCGAATCATTCAATCGGTAGGTGCG	ASV375	Eukaryota	SAR	Stramenopiles	Ochrophyta	Chromulinales	Spumella	Spumella_sp._37G	AJ236858.1.1711
CGGAAACCTTGTTACGACTTCACCTTCCTCTAAATGATGAGATTTAAATAACTTCCCGTCATCGGGTCGCCCGAAAGCGTCCCAATAACAGTCCGAAAGTTTCATCGAATCATTCAATCGGTAGGTGCG	ASV376	Eukaryota	SAR	Stramenopiles	Ochrophyta	Ochromonadales	Ochromonas	NA	NA
GGAAACCTTGTTACGACTTTTAGTTCCTCTAAATGACCAAGTTTGACCAGATTCTCCGCTCTGAAGTGGAGTCGCCCCCTCTTCTAAGCAGATCCTGAGGCCTCACTAAGCCATTCAATCGGTACTAGCG	ASV377	Eukaryota	NA	NA	NA	NA	NA	NA	NA
CACCTACCGATTGAATGATTCGATGAAACTTTCGGACTGTTATTGGGACGCTTTCGGGCGACCCGATGACGGGAAGTTATTTAAATCTCATCATTTAGAGGAAGGTGAAGTCGTAACAAGGTTTCCGTA	ASV378	Eukaryota	SAR	Stramenopiles	Ochrophyta	Ochromonadales	Ochromonas	NA	NA
GGAAACCTTGTTACGACTTTTACTTCCTCTAAATGATCAAGTTTGAACAACTTCTCGGCAGCCGACACAGCCGTTGCCGGCCGCGATGGCGCCAATCAGAAGGTCTCACTAAACCATTCAATCGGTAGTAGCG	ASV379	Eukaryota	Opisthokonta	Holozoa	Metazoa_(Animalia)	Trachylinae	Limnomedusae	Craspedacusta_sowerbyi	AF358057.1.1823
CGCCCGTCGCTCCTACCGATTGAGTGATCAGGTGAACCTTCTGGACTGCGACTTCACATGAGGTTGGCGCGGGAAGTTATGTAAACCTTATTACTTAGAGGAAGGATAAGTCGTAACAAGGTTTCCGTAGGTGAAC	ASV380	Eukaryota	SAR	Alveolata	Stokesia	Peniculia	Stokesia	NA	NA
GATACTACCGATTGAATGGCTTAGTGAGGCCTTTGGATCAGGCTGCATGGTCGAAAGGCCGGTGCGGACTGAGAAATTGGTCAAACTTGGTCATTTAGAGGAAGTAAAAGTCGTAACAAGGTTTCCGTA	ASV381	Eukaryota	Opisthokonta	Nucletmycea	Fungi	NA	NA	NA	NA
GGAGACCTTGTTACGACTTTTACTTCCTCTAAATGACCGAGTTTGACCAACTTTCCGGCCCTGGGTGGTCGTTGCCGACCTCCCTGGGCCAGTCCGAAGGCCTCACTGAGCCATTCAATCGGTAGTAGCG	ASV382	Eukaryota	Opisthokonta	Nucletmycea	Fungi	NA	NA	NA	NA
CCTTTGTACACACCGCCCGTCACCATGGGAGTTGGTTTTACCTTAAGATGGTGTACTAACCTAGCAATAGGAAGAAGCCAGCCACGGTAAGATCAGTGACTGGGGTGAAGTCGTAACAAGGTAGCTGTAGGTGAACCTGCAGAAGGATC	ASV383	Eukaryota	Excavata	NA	NA	NA	NA	NA	NA
CAGGTTCACCTACAGCTACCTTGTTACGACTTTTGCTTCCTCTACTAGTTAAACATGGGTCAACTTCCCCCCAAACCGCGAACGGAAGAGAGTCCGTTGACCTGTATCCAACTGGCATCGGTAGCAACGACGGGCGGTG	ASV384	Eukaryota	Excavata	Discoba	Discicristata	Prokinetoplastina	Ichthyobodo	uncultured_eukaryote	NA
CGCCCGTCGCTCCTACCGATTGAACGATCCGGTGAAGTATTGAGAGAGTTGGAGGGCTTGCTCTCTATGCTCAAACTTTACTAAACCATATTGTTTAGAGGAAGGAGAAGTCATAACAAGGTCTCCGTAGGTGAAC	ASV385	Eukaryota	NA	NA	NA	NA	NA	NA	NA
GTCGCATCAATCGATTGGATGATTCGGTGAATGATTCGGATTGAGTTGTAGCTAGCAATAGCTTCGACTTAAGAAGTCTTGTAAACCCAATTATCTAGAGAATGGTCAAGTCGTAACACGGTATCTGTAGG	ASV386	Eukaryota	SAR	Alveolata	Apicomplexa	Eugregarinorida	uncultured	NA	NA
GATCCTTCTGCAGGTTCACCTACAGCTACCTTGTTACGACTTCACCCCAGTCACTGATCTTACCGTGGCTGGCTTCTTCCTATTGCTAGGTTAGTACACCATCTTAAGGTAAAACCAACTCCCATGGTGACGGGCGGTGTGTACAAAGG	ASV387	Eukaryota	NA	NA	NA	NA	NA	NA	NA
TACTACCGATTGAATGGTTTAGTGAGATCTTCGGATTAGTCCGGAAGTGGCCGCAAGGTTGCCTCTAGGTTCTGAGAAGATGATCAAACTTGATCATTTAGAGGAAGTAAAAGTCGTAACAAGGTTTCCG	ASV388	Eukaryota	Opisthokonta	Holozoa	Metazoa_(Animalia)	Monogononta	Ploimida	NA	NA
TACTACCGATTGAATGGTTTAGTGAGACCTTCTGATTGGCGCCATCGCGGCCGGCAACGGCTGTGTCGGCTGCCGAGAAGTTGTTCAAACTTGATCATTTAGAGGAAGTAAAAGTCGTAACAAGGTTTCCGTA	ASV389	Eukaryota	Opisthokonta	Holozoa	Metazoa_(Animalia)	Trachylinae	Limnomedusae	Craspedacusta_sowerbyi	AF358057.1.1823
CACCTACCGATTGAATGATTCGGTGAAACTTTCGGACTGTGGTCTGGACGCCTCACGGCGACTAGATCGTAGGAAGTTATTTAAACCTCATCATTTAGAGGAAGGTGAAGTCGTAACAAGGTTTCCGTA	ASV390	Eukaryota	SAR	Stramenopiles	Ochrophyta	Chromulinales	Spumella	Spumella_sp._37G	AJ236858.1.1711
CACCTACCGATTGAATGGTCCGGTGAAGCCTCGGGATTGTGATTAGTCTCCTTTATTGGGGATTAGTCGCGAGAACTTGTCTAAACCTTATCATTTAGAGGAAGGTGAAGTCGTAACAAGGTTTCCGTA	ASV391	Eukaryota	SAR	Stramenopiles	Fragilariales	Fragilariales	Fragilaria	Fragilaria_crotonensis	AF525662.1.1741
CGGAAACCTTGTTACGACTTCACCTTCCTCTAAATGATGAGGTTTAAACAACTTTCCACAGCCTGGTTATCCGAAGATATCCAAGCCACAGTCCGAGATTTTCACCGAACCATTCAATCGGTAGGTGCG	ASV392	Eukaryota	SAR	Rhizaria	Retaria	Spumellaria	uncultured	uncultured_Rhizaria	GU821610.1.1407
GGAAACCTTGTTACGACTTCTCCTTCCTCTAAATGTTAAGGTTTACACAACTTTCCAAGACTTCAAGCAATGAGTTGCCCCACTGCTGAAATTAGGTCCGGAGGATTCACCGGAACATTCAATCGGTAGGAGCG	ASV393	Eukaryota	SAR	Rhizaria	Cercozoa	Vampyrellidae	NA	NA	NA
TACTACCGATTGAATGGCTTAGTGAGGCCTCCGGATTGGCTTCTGGGAGCCGGCAACGGCACCTAGTCGCTGAGAAGTTGTACGAACTTGGTCATTTAGAGGAAGTAAAAGTCGTAACAAGGTTTCCGTA	ASV394	Eukaryota	Opisthokonta	Nucletmycea	Fungi	NA	NA	NA	NA
CACCGCCCGTCGTTGCTACCGATGCCAGTTGGATACAGGTCAACGGACTCTCTTCCGTTCGCGGTTTGGGGGGAAGTTGACCCATGTTTAACTAGTAGAGGAAGCAAAAGTCGTAACAAGGTAGCTGTAGGTGAACCTG	ASV395	Eukaryota	Excavata	Discoba	Discicristata	Prokinetoplastina	Ichthyobodo	uncultured_eukaryote	AY753948.1.2001
AGGTTCACCTACAGCTACCTTGTTACGACTTTTGCTTCCTCTACTAATGAAACATGGGTCAACTTTCACGGACGAAGCGAACTAAGTCTATGTCTGTTGACCTGTGTCCCATTAGCATCGGTAGCAACGACGGGCGGT	ASV396	Eukaryota	Excavata	Discoba	Discicristata	Prokinetoplastina	Ichthyobodo	NA	NA
GTCGTTCCTACCGATTGAGTGGTCCGGTGAATAATTCGGACTGCGGCGATCCAGTTAATGGTTTCGCTGCGGGAAGTTTAGTAAACCTTATCACTTAGAGGAAGGACAAGTCGTAACAAGGCTTCCGTAGG	ASV397	Eukaryota	SAR	Alveolata	Protalveolata	Perkinsidae	A31	uncultured_eukaryote	HQ191345.1.2345
TAGTACCGATTGAATGGCTTAGTGAGGCCTCAGGATTTGCTTAGAGAAGGGGGCAACTCCATCTCAGAGCGGAGAATCTGGTCAAACTTGGTCATTTAGAGGAACTAAAAGTCGTAACAAGGTTTCCGTA	ASV398	Eukaryota	NA	NA	NA	NA	NA	NA	NA
CGGAAACCTTGTTACGACTTCACCTTCCTCTAAATGATGAGGTTTAAATAACTTTCTACAATCAAAATACCCGAAAGTATAATAATCACAGTCCGAAATTTTCACCGAATCATTCAATCGGTAGGTGCG	ASV399	Eukaryota	SAR	Stramenopiles	Ochrophyta	Ochromonadales	Paraphysomonas	uncultured_chrysophyte	NA
TACTACCGATTGAATGTTTTAGTGAGATCTTCGGCTTGGTTTTCCGAATGGCTTTCGGGTCGTTCGGTTTATATCGAAAAGATGCTCAAACTGGATCATTTAGAGGAAGTAAAAGTCGTAACAAGGTATTCGTA	ASV400	Eukaryota	Opisthokonta	Holozoa	Metazoa_(Animalia)	Bdelloidea	NA	NA	NA
CGTCGCATCAATCGATTGTGCGTTTCGGTGAATGGTTCGGATTGGGTGACATTAGAAATAATGTCGTTCCAAGAAGTTCCGTGAACCATAATGCATAGAGAATGGTCAAGTCGTAACATGGTATCTGTAGGT	ASV401	Eukaryota	SAR	Alveolata	Apicomplexa	Eugregarinorida	Prismatospora	Prismatospora_evansi	FJ459756.1.1703
TACTACCGATTGGATGGTTTAGTGAGATCCTCGGATTGGGCCCGGCACGACGGTTGCCCGTCGCGCCGGTGTTCCGAAAAGACGATCAAACTTGATCATCTAGAGGAAGTAAAAGTCGTAACAAGGTTTCCGTA	ASV402	Eukaryota	Opisthokonta	Holozoa	Metazoa_(Animalia)	Oligochaeta	Haplotaxida	NA	NA
GGAAACCTTGTTACGACTTTTACTTCCTCTAAATGACCGAGTTTGACGAACTTTCCGGCTCGGGGTGGTCGTTGCCAACCTCCCTGAGCCAGTCCGAAGGCCTCACTGAGCCATTCAATCGGTAGTAGCG	ASV403	Eukaryota	Opisthokonta	Nucletmycea	Fungi	NA	NA	NA	NA
GGAAACCTTGTTACGACTTTTACTTCCTCTAAATGACCAAGTTTGACCAAGTTCTCAGCAATAAGGTGCCGTTGCCGGCTCCTCAAAGCCAATCCCAAGGCCTCACTAAGCCATTCAATCGGTAGTAGCG	ASV404	Eukaryota	Opisthokonta	Nucletmycea	Fungi	NA	NA	NA	NA
GTTCACCTACGGAGACCTTGTTATGACTTCTCCTTCCTCTAAACAATATGGTTTAGTAAAGTTTGAGCATAGAGAGCAAGCCCTCCAACTCTCTCAATACTTCACCGGATCGTTCAATCGGTAGGAGCGACGGGCG	ASV405	Eukaryota	NA	NA	NA	NA	NA	NA	NA
CCGTCGCTCCTACCGATTGAGTGTTCCGGTGAATGACTCGGACTGTACAGTTCCAGAAATGGAACAGTGCGGGAAGTTTCGTAAACCTTATCACTTAGAGGAAGGATAAGTCGTAACAAGGTTTCCGTAGGTG	ASV406	Eukaryota	SAR	Alveolata	Protalveolata	NA	NA	NA	NA
TACTACCGATTGAATGGCTTAGTGAGACCTCCGGATCGTCGTTGGGCTGCTGGAAACGGCGGCCCTGTGATGAAAAGCTGGTCAAACTTGGTCATTTAGAGGAAGTAAAAGTCGTAACAAGGTTTCCGTA	ASV407	Eukaryota	Archaeplastida	Chloroplastida	Charophyta	NA	NA	NA	NA
GGAAACCTTGTTACGACTTTTACTTCCTCTAAATGACCAAGTTCGTACAACTTCTCGGCAGTCAGGTTCCCTCGCGGGATCCCAATAGCCAATCCGGAGGCCTCACTAAGCCATTCAATCGGTAGTAGCG	ASV408	Eukaryota	Opisthokonta	Nucletmycea	Fungi	NA	NA	NA	NA
GTTCACCTACGGAAACCTTGTTACGACTTCTCCTTCCTCTAAGTGATGTGGTTTACTTGACTTCCCAGGAGTGGACGAGCCACCCCCGGTCCGAAAGGTTCACCGGACCACTCGAAATCGGTAGGAGCGACGGGCG	ASV409	Eukaryota	SAR	Alveolata	Strobilidium	Choreotrichia	Strobilidium	Choreotrichia_sp._bTS1	LN870064.1.1534
GGAAACCTTGTTACGACTTTTACTTCCTCTAAATGACCAAGTTTGACGAACTTTCCGGCTCTGGGTGGTCGTTGCCGACCTCCCTGAGCCAGTCCGAACGCCTCACTAAGCCATTCAATCGGTAGTAGCG	ASV410	Eukaryota	NA	NA	NA	NA	NA	NA	NA
GGAAACCTTGTTACGACTTCTCCTTCCTCTAGATGTTAAGGTTTACGCAACTTCCTCATTGATCAGGACTAGATTGCTCCAGTCAAGACCACGAGTCCGAAGAATTCACCGGAACATCCAATCGGTAGGAGCG	ASV411	Eukaryota	SAR	NA	NA	NA	NA	NA	NA
ACACCGCCCGTCGCTCCTACCGACTTGGGTGTTTTGGCGAGTTGTCTGGAGATAGCACCCCACGGTTCTGTCGAAGTTCTGCAAGCCTAAATGCCTGGAGGAAGGAGAAGTCGTAACAAGGCTGCTGTAGGTGAACCTGC	ASV412	Eukaryota	NA	NA	NA	NA	NA	NA	NA
CACCTACCGATTGAATGGTCCGGTGAAGCCTCGGGATTGTGGCCAGTTTCCTTTATTGGGAGTTGGTCGCGAGAACTTGTCTAAACCTTATCATTTAGAGGAAGGTGAAGTCGTAACAAGGTTTCCGTA	ASV413	Eukaryota	NA	NA	NA	NA	NA	NA	NA
CAGGTTCACCTACGGAAACCTTGTTACGACTTCTCCTTCCTCTAAGTGATAAGGTTTACTTAACTTCCCGCTCACGCAAGCGTGCTCAGTCCAGAAGGTTCACCGGATCACTCGAAATCGGTAGGAGCGACGGGCGGTG	ASV414	Eukaryota	SAR	Alveolata	Homalogastra	Scuticociliatia	Homalogastra	Orchitophryidae_environmental_sample	EF024585.1.1749
CGATTGGATGGTTTAGTGAGGCCCTCGGATCGGCCCCGCCGGGGTCGGCCCACGGCCCTGGCGGAGCGCTGAGAAGACGGTCGAACTTGACTATCTAGAGGAAGTAAAAGTCGTAACAAGGTTTCCGTAGGTGAACCTG	ASV415	Eukaryota	Opisthokonta	Holozoa	Metazoa_(Animalia)	Tetrapoda	Mammalia	NA	NA
TGCCCGGAACTGAGCCATTTCGAGAAAATTGGGGACCGATGACTTGAGGCCTTCACGGGTTTCTTGTCAATGGAAACCGCTTTGATCGCAGTGGCTTGAACCGGGCAAAAGTCGTAACAAGGTTTCCGTA	ASV416	Eukaryota	Opisthokonta	Holozoa	Metazoa_(Animalia)	Chromadorea	Monhysterida	Eumonhystera_filiformis	KJ636238.1.1694
CGTCGCTCCTACCGATTTTGAGTGATCCGGTGAACCTTTTGGACCGTGAAGTGGTCTTGTGCCATTTTGTGGGAAGTTAAGTAAACCTTATCACTTAGAGGAAGGAGAAGTCGTAACAAGGTTTCCGTAGGT	ASV417	Eukaryota	SAR	Alveolata	NA	NA	NA	NA	NA
TACTACCGATTGAATGGCTTAGTGAGGCCTTGGGATTGGCTTTGAGGAGCCGGCAACGGCACCTTATTGCTGAGAACTTGGTCAAACTTGGTCATTTAGAGGAAGTAAAAGTCGTAACAAGGTTTCCGTA	ASV418	Eukaryota	Opisthokonta	Nucletmycea	Fungi	NA	NA	NA	NA
GATCCTTCTGCAGGTTCACCTACGGCTACCTTGTTACGACTTCACCCCAGTCGCTGACCCTACCGTGGTCGGCTCTCTCCCTTTCGGGTTAAGGCACCGGCTTAAGGTAAAACCAACTCCCATGGTGTGACGGGCGGTGTGTACAAAGG	ASV419	Eukaryota	NA	NA	NA	NA	NA	NA	NA
CGCCCGTCGCTCCTACCGATTGAATTGTCCGATGAGTTGCAAAGAGAAAAAGAAATGAATAATTAATTTATCAAATTGCAACAAATCTTATAATTTAGAGGAAGGAGAAGTCGTAACAAGGTAATCGTAGGTGAAC	ASV420	Eukaryota	NA	NA	NA	NA	NA	NA	NA
GGAAACCTTGTTACGACTTTTACTTCCTCTAGATGATCAAGTTTGATCGTCTTTTCGGAACACCGGCGCGACGGGCAACCGTCGTGCCGGGCCCAATCCGAGGATCTCACTAAACCATCCAATCGGTAGTAGCG	ASV421	Eukaryota	Opisthokonta	Holozoa	Metazoa_(Animalia)	Oligochaeta	Haplotaxida	NA	NA
TACTACCGATTGAATGGCTCAGTGAGGCCTTCGGACTGGCCCAGGGAGGTCGGCAACGACCACCCAGGGCCGGAAAGTTGGTCAAACTCGGTCATTTAGAGGAAGTAAAAGTCGTAACAAGGTCTCCGTA	ASV422	Eukaryota	NA	NA	NA	NA	NA	NA	NA
ACCTACGGAAACCTTGTTACGACTTCACCTTCCTCTAAATGATGAGGTTTAGATAACTTCCCATATCGTCGGTCAGAGACCAGCGGCACGGTCCGAAATCTTCACCGAATCATTCAATCGGTAGGTGCGACG	ASV423	Eukaryota	SAR	NA	NA	NA	NA	NA	NA
GAAAACCTTGTTACGACTTTTACTTCCTCTAAATGATCAAGCTTGAGTTTCTTCTCAGACCATGCTCACCCTTGCGAGCGAATATGGCCCAATCCGAGAATCTCGCTAAACCATTCAATCGGTAGTAGCG	ASV424	Eukaryota	Opisthokonta	Holozoa	Metazoa_(Animalia)	Gastrotricha	Chaetonotida	Lepidodermella_squamata	KC193102.1.1812
TACTACCGATTGAATGGCTCAGTGAGGCCTTCGGACTGGCTCAGGGAGGTCGGCAACGACCACCCAGGGCCGGAAAGTTCGTCAAACTTGGTCATTTAGAGGAAGTAAAAGTCGTAACAAGGTTTCCGTA	ASV425	Eukaryota	NA	NA	NA	NA	NA	NA	NA
TACTACCGATTGAATGGTTTAGTGAGATCTTCGGATTGGGCCCGGCGCGACGGGCAACCGTCGTGCCGGTGTTCCGAAAAGACGATCAAACTTGATCATCTAGAGGAAGTAAAAGTCGTAACAAGGTTTCCGTA	ASV426	Eukaryota	Opisthokonta	Holozoa	Metazoa_(Animalia)	Oligochaeta	Haplotaxida	NA	NA
GCAGGTTCACCTACAGCAGCCTTGTTACGACTTCTCCTTCCTCCAGGCATTTAGGCTTGCAGAACTTCGACAGAACCGTGGGGTGCTATCTCCAGACAACTCGCCAAAACACCCAAGTCGGTAGGAGCGACGGGCGGTGT	ASV427	Eukaryota	NA	NA	NA	NA	NA	NA	NA
CACCTACCGATTGAATGATTCGGTGAAACTCTCAGACCATAGCTAAGACACCCTCGGGTGACTTTTCCGTGGGAAGTTATTTAAACCTCATCATTTAGAGGAAGGTGAAGTCGTAACAAGGTTTCCGTA	ASV428	Eukaryota	NA	NA	NA	NA	NA	NA	NA
CGGAAACCTTGTTACGACTTCACCTTCCTCTAAATGATGAGGTTTAAATAACTTCCTAAAACAAGGTCGCCCGAGGGCGTCTTTATCTCAGTCCGAAAGTTTCACCGAATCATTCAATCGGTAGGTGCG	ASV429	Eukaryota	SAR	Stramenopiles	Ochrophyta	NA	NA	NA	NA
GGAAACCTTGTTACGACTTTTGCCCGGTTCAAGCCACTGCGATCAAAGCGGTTTCCATTGACAAGAAACCCGTGAAGGCCTCAAGTCATCGGTCCCCAATTTTCTCGAAATGGCTCAGTTCCGGGCAGCG	ASV430	Eukaryota	Opisthokonta	Holozoa	Metazoa_(Animalia)	Chromadorea	Monhysterida	Eumonhystera_filiformis	KJ636238.1.1694
ACCGCCCGTCGTTGCCTGTGATGGATTGTAAGTAGAGCTTTCTGGAGATTATCCGGGGTTCTCGGTATAGTCGAAATTAAGCAATACTTGCAATCTAGAAGAGGCAAAAGTCGTAACAAGGTACTTGTAGGTGAACCT	ASV431	Eukaryota	Excavata	Discoba	Discicristata	Heteronematina	Petalomonas	NA	NA
GATCCTTCTGCAGGTTCACCTACGGCTACCTTGTTACGACTTCACCCCAGTCGCTGAACCCACCGTGGTCGCCTGCTTCCCTTGCGGGTTGGCGCAACGCCTTCGGGTGAATCCAACTCCCATGGTGTGACGGGCGGTGTGTACAAAGG	ASV432	Eukaryota	NA	NA	NA	NA	NA	NA	NA
CGTCGTTCCTACCGATTGAGTGGTCCGGTGAGTAATTCGGACTGCGGCGATCCAGCAATGGCTTCGCTGCGGGAAGTTTCGCAAACCTTATCACTTAGAGGAAGGACAAGTCGTAACAAGGCTTCCGTAGGT	ASV433	Eukaryota	SAR	Alveolata	Protalveolata	Perkinsidae	A31	uncultured_eukaryote	JN090897.1.1770
CCGTCGCTACTACCGATTGAATGGCTTAGTGAGGCCTCTGGAGCTGGGGTCCCGAGAAATTGGGACTCTGGCAAAACTGGTCAAACTTGGTCATTTAGAGGAAGTAAAAGTCGTAACAAGGTTTCCGTAGGTG	ASV434	Eukaryota	Opisthokonta	Nucletmycea	Fungi	Cryptomycota	LKM11	uncultured_fungus	DQ244016.1.1736
GGAAACCTTGTTACGACTTTTACTTCCTCTAAATGACCAAGTTTGATCAGCTTCTCAGCAATAAGAGGCCGTTGCCAGCTTCTCAAAGCCAATCCGGAGATCTCACTAAGCCATTCAATCGGTAGTAGCG	ASV435	Eukaryota	NA	NA	NA	NA	NA	NA	NA
GGAAACCTTGTTACGACTTCTCCTTCCTCTAAATGGTAAGGTTTGAACAACTTCTCTCGCACTAGTTACCCGGTGAAGGGCATCATGGCGCGTGATCCGACGTTCTCACCGGACCATTCAATCGGTAGGAGCG	ASV436	Eukaryota	Centrohelida	NA	NA	NA	NA	NA	NA
CGGAAACCTTGTTACGACTTCACCTTCCTCTAAATGATGAGGTTTAAATAACTTTCTACAATATAAATACCCGAAAGTATAAATATCACAGTCCGAAATTTTCACCGAATCATTCAATCGGTAGGTGCG	ASV437	Eukaryota	SAR	Stramenopiles	Ochrophyta	Ochromonadales	Paraphysomonas	Paraphysomonas_longispina	KU891599.1.1820
CGGAAACCTTGTTACGACTTCACCTTCCTCTAAATGATAAGGTTTGGACAAGTTCTCACAACCAGCTCACAATGAAGTGAACTGGTCACAATCCCGAGGCCTCACCGGACCATTCAATCGGTAGGTGCG	ASV438	Eukaryota	SAR	Stramenopiles	Bacillariophyceae	Bacillariophyceae	Navicula	Navicula_cryptocephala	HQ912603.1.1738
GGAAACCTTGTTACGACTTTTAGTTCCTCTAAATGACCAAGTTTGACCAGATTCTCCGCTCTGAGATGGAGTTGCCCCCTTCTCTAAGCAAATCCTGAGGCCTCACTAAGCCATTCAATCGGTACTAGCG	ASV439	Eukaryota	Opisthokonta	Nucletmycea	Fungi	Saccharomycetaceae	NA	NA	NA
GGAAACCTTGTTACGACTTTTACTTCCTCTAAATGACCAAGTTTGACCAGCTTCTCAGCAAAGAGGTGCCGTTGCCGGCTCCTCAACGCCAATCCGGAGGCCTCACTAAGCCATTCAATCGGTAGTAGCG	ASV440	Eukaryota	Opisthokonta	Nucletmycea	Fungi	NA	NA	NA	NA
GGAAACCTTGTTACGACTTTTACTTCCTCTAAATGACCAAGTTTGATCAACTTCTCAGCAATGAGGTGCCGTTGCCGGCTCCCCAAAGCCGATCCGAAGACCTCACTAAGCCATTCAATCGGTAGTAGCG	ASV441	Eukaryota	Opisthokonta	Nucletmycea	Fungi	Schizophyllaceae	Schizophyllum	NA	NA
CCTACAGATGCCGTGTTACGACTTGACCATTCTCTATGCGTTATGGTTCACAAGACTTCCCAGATTCAAGCTATCGCTAGCTAGAACCCAGTCCGAATCATTCACCGAAACGCACAATCGATTGATGCGAC	ASV442	Eukaryota	SAR	Alveolata	Apicomplexa	Eugregarinorida	Prismatospora	Prismatospora_evansi	FJ459756.1.1703
GGAAACCTTGTTACGACTTCACCTTCCTCTAAATGGCGAGGTTAGAAAAAGTTCCCATCGTCTCCCTCACAATGAAGCAAGAAAAACAACGGTCCCAATTTCTCACCGAGTCATTCAATCGGTAGGTGCG	ASV443	Eukaryota	SAR	Stramenopiles	Peronosporomycetes	NA	NA	NA	NA
TCCTACCGATTGGATGTTCCGGTGAATTCTTCGGACTCGTGGTCTTGACTGGAGCAATCTAGTCCTGATCAATGAGGAAGTTGCGTAAACCTTAACATCTAGAGGAAGGAGAAGTCGTAACAAGGTTTCCGTA	ASV444	Eukaryota	SAR	NA	NA	NA	NA	NA	NA
CACCTACCGATTGAATGATTCGGTGAAAATTTCGGACTGTGATTATTATACTTTCGGGTATTTTGATTGTAGAAAGTTATTTAAACCTCATCATTTAGAGGAAGGTGAAGTCGTAACAAGGTTTCCGTA	ASV445	Eukaryota	SAR	Stramenopiles	Ochrophyta	Ochromonadales	Paraphysomonas	uncultured_chrysophyte	NA
GGAAACCTTGTTACGACTTTTACTTCCTCTAAATGACCGGGTTTGACCAACTTTCCGGCTCTGGGGGGTCGTTGCCAACCCTCCTGAGCCAGTCCGAAGGCCTCACCGAGCCATTCAATCGGTAGTAGCG	ASV446	Eukaryota	NA	NA	NA	NA	NA	NA	NA
CCTTTGTACACACCGCCCGTCGCTATTACCGATTGAGTGTAAAGGTGAACCTTCTCGATAGACGCAAGTTTAGAAATTAAGTAAACCTTTGCACTTAGAGGAAATAAAAGTCGTAACAAGGTTTCCGTAGGTGAACCTGCAGAAGGATC	ASV447	Eukaryota	SAR	Alveolata	Opisthonecta	Peritrichia	Opisthonecta	NA	NA
CGGAAACCTTGTTACGACTTCACCTTCCTCTAAATGATAAGGTTTAGACAAGTTCTCGCGACCAACTCCCAATAAAGGAAACTGGCCACAATCCCGAGGCTTCACCGGACCATTCAATCGGTAGGTGCG	ASV448	Eukaryota	SAR	Stramenopiles	Ochrophyta	NA	NA	NA	NA
GGTTCACCTACGATAACCTTGTTACGACTTCACCCCAGTTACTACCGTACGAGACCAATTTTTTGACACTTTAATATTACTGCATACTAAACGTAAAAATTTTTACCGCAAAGTAACTCCTAGCGCGTGACGGGCGG	ASV449	Eukaryota	NA	NA	NA	NA	NA	NA	NA
CACCTACCGATTGAATGGTCCGGTGAGGCCTCGGGATTGTGACCAGTTCACTTCATTGTGAGCTGGTTGTGAGAACTTGTCCAAACCTTATCATTTAGAGGAAGGTGAAGTCGTAACAAGGTTTCCGTA	ASV450	Eukaryota	SAR	Stramenopiles	Bacillariophyceae	Bacillariophyceae	Navicula	Navicula_cryptocephala	HQ912603.1.1738
CCTTTGTACACACCGCCCGTCACACCATGGGAGTTGGATTCACCCGAAGGCGTTGCGCCAACCCGCAAGGGAAGCAGGCGACCACGGTGGGTTCAGCGACTGGGGTGAAGTCGTAACAAGGTAGCCGTAGGTGAACCTGCAGAAGGATC	ASV451	Eukaryota	NA	NA	NA	NA	NA	NA	NA
CCTTTGTACACACCGCCCGTCACACCATGGGAATTGGGTCTACCCGAAGGTGGTGCGCCAACCAGCAATGGAGGCAGCCAACCACGGTAGGCTCAGTGACTGGGGTGAAGTCGTAACAAGGTAGCCGTAGGTGAACCTGCAGAAGGATC	ASV452	Eukaryota	NA	NA	NA	NA	NA	NA	NA
ACCTACCGATTGAATGACTCGGTGAAAAATTGGGACCGTTAATTCTCTTGCTTCATTGTGAGTCAGTTGATGGGAACTTTTTTTAACCTCGCCATTTAGAGGAAGGTGAAGTCGTAACAAGGTTTCCGTA	ASV453	Eukaryota	SAR	Stramenopiles	Peronosporomycetes	Achlya	Achlya_bisexualis	Achlya_bisexualis	M32705.1.1809
CACCTACGGAAACCTTGTTACGACTTATCCTTCCTCTAAGTGATAAGGTTTACGAAACTTCCCGCACTGTTCCATTTCTGGAACTGTACAGTCCGAGTCATTCACCGGAACACTCAATCGGTAGGAGCGACGG	ASV454	Eukaryota	SAR	Alveolata	NA	NA	NA	NA	NA
GGAAACCTTGTTACGACTTTTACTTCCTCTAAATGACCAAGTTTGATCAACTTCTCAGCAATAAGGTTCCGTTGCCGGATCCCCAAAGCCAATTCGAAGACCTCACTAAGCCATTCAATCGGTAGTAGCG	ASV455	Eukaryota	Opisthokonta	Nucletmycea	Fungi	NA	NA	NA	NA
AGGTTCACCTACAGCTACCTTGTTACGACTTTTGCTTCCTCTACTAGTTAAACATGGGTCAACTTCCCCTGACACACCCGGAGGCAGCAAGGTCCGTTGATCTGTATCCAACTGGCATCGGTAGCAACGACGGGCGGT	ASV456	Eukaryota	Excavata	Discoba	Discicristata	Prokinetoplastina	Ichthyobodo	uncultured_eukaryote	NA
GGAAACCTTGTTACGACTTTTACTTCCTCTAAATGACCGAGTTTGACCAACTTTCCGGCCCTGGGTGGTCGTTGCCGACCTCCCTGGGCCAGTCCGAAGGCCTCACTGAGCCATTCAATCGGTAGTAGCG	ASV457	Eukaryota	NA	NA	NA	NA	NA	NA	NA
ACCTACCGATTGAATGACTCGGTGAGAAATTGGGACCGTTGTTTTTCTTGCTTCATTGTGAGGGAGACGATGGGAACTTTTTCTAACCTCGCCATTTAGAGGAAGGTGAAGTCGTAACAAGGTTTCCGTA	ASV458	Eukaryota	SAR	Stramenopiles	Peronosporomycetes	NA	NA	NA	NA
CACCTACCGATTGAATGATTCGGTGAAACTTTCGGACTGAGATAAAGACGCCCTCGGGCGACCTTGTTTTAGGAAGTTATTTAAACCTCATCATTTAGAGGAAGGTGAAGTCGTAACAAGGTTTCCGTA	ASV459	Eukaryota	SAR	Stramenopiles	Ochrophyta	NA	NA	NA	NA
TACTACCGATTGAATGGCTTAGTGAGGCGTTCGGACTGGCTCAGGGAGGTCGGCAACGACCACCCAGAGCCGGAAAGTTCGTCAAACTTGGTCATTTAGAGGAAGTAAAAGTCGTAACAAGGTTTCCGTA	ASV460	Eukaryota	NA	NA	NA	NA	NA	NA	NA
GGAAACCTTGTTACGACTTTTACTTCCTCTAGATGACCAAGTTTGATTGACTTTTCGCCAAACTCAAGCATTGCTGCTATATTGCCTGGCAATCCGAAAACCTCACTAAGCCATCCAATCGGTAGTAGCG	ASV461	Eukaryota	Opisthokonta	NA	NA	NA	NA	NA	NA
GGAAACCTTGTTACGACTTTTACTTCCTCTAAATGACCAAGTTTGATCAAGTTCTCAGCTCCAGGATGCCGTTGCCGGCTCCCCGGAGCCAATCCCAAGATCTCACTAAGCCATTCAATCGGTAGTAGCG	ASV462	Eukaryota	Opisthokonta	Nucletmycea	Fungi	NA	NA	NA	NA
GATCCTTCTGCAGGTTCACCTACGGCTACCTTGTTACGACTTCACCCCAGTCACTGATCCTACCGTGGTTGGCTGCCTCCATTGCTGGTTGGCGCACCACCTTCGGGTAGAACCAATTCCCATGGTGTGACGGGCGGTGTGTACAAAGG	ASV463	Eukaryota	NA	NA	NA	NA	NA	NA	NA
GATCCTTCTGCAGGTTCACCTACGGCTACCTTGTTACGACTTCACCCCAGTCACTGAGCCTACCGTGGTTGGCTGCCTCCATTGCTGGTTGGCGCACCACCTTCGGGTAGACCCAATTCCCATGGTGTGACGGGCGGTGTGTACAAAGG	ASV464	Eukaryota	NA	NA	NA	NA	NA	NA	NA
CCGCAGGTTCACCTACGGAAACCTTGTTACGACTTTTACTTCCTCGAAATTGCGCCATTCTACGCTGATCGCAGTGCCTTGCGGCATCCGCTCCCAAGGCATTATGACACCATTCACTCGGTAGTAGCGACGGGCGGTGTGT	ASV465	Eukaryota	Opisthokonta	Holozoa	Metazoa_(Animalia)	Myxosporea	Bivalvulida	NA	NA
ACACCGCCCGTCGTTGTTTCCGATGATGGCGCAATGCAGGTGATCGGACAAGCGGGCGCTTGCGCCGGCTTGGAAGTTCACCGACATTTCTTCAATAGAGGAAGCAAAAGTCGTAACAAGGTAGCTGTAGGTGAACCTGC	ASV466	Eukaryota	Excavata	Discoba	Discicristata	Neobodonida	NA	NA	NA
GGAAACCTTGTTACGACTTTTACTTCCTCTAAATGACCGAGTTTGACGAACTTTCCGGCTCTGGGTGGTCGTTGCCGACCTCCCTGAGCCAGTCCGGAGGCCTCACTGAGCCATTCAATCGGTAGTAGCG	ASV467	Eukaryota	Opisthokonta	Nucletmycea	Fungi	NA	NA	NA	NA
CGGAAACCTTGTTACGACTTCACCTTCCTCTAAATGATGAGGTTTAAATAACTTCCCACGGAAAAGTCACCCGAGGGTGTCTTAGCTATGGTCTGAGAGTTTCACCGAATCATTCAATCGGTAGGTGCG	ASV468	Eukaryota	SAR	Stramenopiles	Ochrophyta	NA	NA	NA	NA
ACCTACCGATTGGATGGTCCGGTGAGAATTTCGGACTGTAGCAATGTTGCCTTTACGGGTGATGCTGCTGTGGGAAGTTATTCAAACCTTATCATCTAGAGGAAGGTAAAGTCGTAACAAGGTTTCCGTA	ASV469	Eukaryota	SAR	NA	NA	NA	NA	NA	NA
TACTACCGATTGAATGGCTCAGTGAGGCCTTCGGACTGGCCCAGGGAGGTCGGCAACGACCACCCAGGGCCGGAAAGTTGGTCAAACTCGGTCATTTAGAGGAAGTAAAAGTCGTAACAAGGTTTCCGTA	ASV470	Eukaryota	NA	NA	NA	NA	NA	NA	NA
GGAAACCTTGTTACGACTTTTACTTCCTCTAAATGACCAAGTTTGATCAAGTTCTCAGCAATAAGGTGCCGTTGCCGGCTCCTCAAAGCCAATCCCAAGACCTCACTAAGCCATTCAATCGGTAGTAGCG	ASV471	Eukaryota	Opisthokonta	Nucletmycea	Fungi	NA	NA	NA	NA
TACTACCGATTGAATGGCTTAGTGAGGCCTTCGGACTGGCTCAGGGAGGTCGGCAACGACCACCCAGAGCCGGAAAGTTCGTCAAACTACGTCATTTAGAGGAAGTAAAAGTCGTAACAAGGTTTCCGTA	ASV472	Eukaryota	NA	NA	NA	NA	NA	NA	NA
TACTACCGATTGGATGGTTTAGTGAGGTCCTCGGATCGGCCCCGCTGAGGTCGGTCACGGCCCTGGCGGAGCGCCGAGAAGACGATCAAACTTGACTATCTAGAGGAAGTAAAAGTCGTAACAAGGTTTCCGTA	ASV473	Eukaryota	Opisthokonta	Holozoa	Metazoa_(Animalia)	Neopterygii	Teleostei	Oncorhynchus_mykiss_(rainbow_trout)	AF308735.1.1835
ACCTACAGATACCATGTTACGACTTGACCATTCTCTATGCATTATGGTTCACGGAACTTCTTGGAACGACATTATTTCTAATGTCACCCAATCCGAACCATTCACCGAAACGCACAATCGATTGATGCGACG	ASV474	Eukaryota	SAR	Alveolata	Apicomplexa	Eugregarinorida	Prismatospora	Prismatospora_evansi	FJ459756.1.1703
TACTACCGATTGAATGGCTTAGTGAGGTCTTCGAATTGGCTTTGGGGATCCGGCAACGGAACCTTATTGCTGAGAAGTTGATCAAACTTGGTCATTTAGAGGAAGTAAAAGTCGTAACAAGGTTTCCGTA	ASV475	Eukaryota	Opisthokonta	Nucletmycea	Fungi	NA	NA	NA	NA
GGAAACCTTGTTACGACTTTTACTTCCTCTAAATGACCAAGTTTGATCAGCTTCTCGGCCAAGGGGTGCCGTTGCCGGCTCCCCAACGCCAATCCGGAGATCTCACTAAGCCATTCAATCGGTAGTAGCG	ASV476	Eukaryota	NA	NA	NA	NA	NA	NA	NA
TACTACCGATTGAATGGCTCAGTGAGGCCTTCGGATTGACTCCAGTTGATCGGCAACGTTCTTCAGGAGCCGAGAAGTTGGTCAAACTTGGTCATTTAGAGGAAGTAAAAGTCGTAACAAGGTTTCCGTA	ASV477	Eukaryota	Opisthokonta	Nucletmycea	Fungi	NA	NA	NA	NA
CGGAAACCTTGTTACGACTTCACCTTCCTCTAGATGACGAGGTTTACTCAACTTCTCATACAACCCTCATGCAAGCATGAAGGAAGCAAGATCCGGAGATTTCACCGAGCCATCCAATCGGTAGGTGCG	ASV478	Eukaryota	SAR	Stramenopiles	Bicosoecida	uncultured_stramenopile	uncultured_stramenopile	uncultured_stramenopile	HM135093.1.1713
TACTACCGATTGAATGGCTCAGTGAGGCTTTCGGACTGGCTCCAGGAGGATGGCAACATCCACCCAGAGCCGGAAAGTTAGTCAAACTTGGTCATTTAGAGGAAGTAAAAGTCGTAACAAGGTTTCCGTA	ASV479	Eukaryota	Opisthokonta	Nucletmycea	Fungi	NA	NA	NA	NA
TGCTACCGATTGAATGGTTTAGTGAGTCCCACGGACCGACTGCGGTGGTGGTTTCGGCTGCCGCCGTTGTGGGGAAGTGGTTCAAACTTGACTATTTAGAGGAAGCAAAAGTCGTAACAAGGTTTCCGTA	ASV480	Eukaryota	SAR	Rhizaria	Cercozoa	Athalamea_environmental_sample	Athalamea_environmental_sample	Athalamea_environmental_sample	EF024169.1.1808
TACTACCGATTGAATGATTTAGTGAGGTCTTCGGACTGGTGCGCGGGAACGTATTCTTACGTTTCCGATTGTGCCGGGAAGATGACCAAACTTGATCATTTAGAGGAAGTAAAAGTCGTAACAAGGTTTCCGTA	ASV481	Eukaryota	Opisthokonta	Holozoa	Metazoa_(Animalia)	Neoptera	Hymenoptera	NA	NA
GTTCACCTACGATTACCTTGTTACGACTTCTCCTTCCTCTAAATTATAAGATTTGTTGCAATTTGATAAATTAATTATTCATTTCTTTTTCTCTTTGCAACTCATCGGACAATTCAATCGGTAGGAGCGACGGGCG	ASV482	Eukaryota	NA	NA	NA	NA	NA	NA	NA
CCGCCCGTCACGCGCTAGGAGTTACTTTGCGGTAAAAATTTTTACGTTTAGTATGCAGTAATATTAAAGTGTCAAAAAATTGGTCTCGTACGGTAGTAACTGGGGTGAAGTCGTAACAAGGTTATCGTAGGTGAACC	ASV483	Eukaryota	NA	NA	NA	NA	NA	NA	NA
TACTACCGATTGGATGGCTTAGTGAGGTTTTCGGATTGCCAGGCAATATAGCAGCAATGCTTGAGTTTGGCGAAAAGTCAATCAAACTTGGTCATCTAGAGGAAGTAAAAGTCGTAACAAGGTTTCCGTA	ASV484	Eukaryota	Opisthokonta	NA	NA	NA	NA	NA	NA
GGTTCACCTACGGAAACCTTGTTACGACTTTTGCTTCCTCTAAATGATAAGGTTCACTTAAGTTCCCGCTCGATTCTCTAGGAATCAGCAGTCCCGAATATTTACCGGATCATTCAATCGGTAGCAGCGACGGGCGG	ASV485	Eukaryota	NA	NA	NA	NA	NA	NA	NA
TACTACCGATTGAATGGTTTAGTGAGATCTTCGGATTGGGCCCGGCGCGGCGGGCAACCGTTGTGCCGGTGTTCCGAAAAGACGATCAAACTTGATCATCTAGAGGAAGTAAAAGTCGTAACAAGGTTTCCGTA	ASV486	Eukaryota	Opisthokonta	Holozoa	Metazoa_(Animalia)	Oligochaeta	Haplotaxida	NA	NA
CCTTTGTACACACCGCCCGTCACACCATGGGAGTTGGATTCACTCGAAGGCGTTGAGCTAACCCGCAAGGGAGGCAGGCGACCACAGTGGGTTTAGCGACTGGGGTGAAGTCGTAACAAGGTAGCCGTAGGTGAACCTGCAGAAGGATC	ASV487	Eukaryota	NA	NA	NA	NA	NA	NA	NA
GGAAACCTTGTTACGACTTCACCTTCCTCTAAATGGCGAGGTTAAAAAAAGTTCCCATCAACTGACTCACAATGAAGCAAGAGAATTAACGGTCCCAATTTTTCACCGAGTCATTCAATCGGTAGGTGCG	ASV488	Eukaryota	SAR	Stramenopiles	Peronosporomycetes	Achlya	Achlya_bisexualis	Achlya_bisexualis	M32705.1.1809
CACCGCCCGTCGCTCCTACCGATGGAATGAATAGGTGAATTTGACGGACTCTTTCTTATCCGTAAGATTGGGAAAGTTATTTAAACCTATTTGTTTGTAGGAAGGAAAAGTCGTAACAAGGTCTTCGTAGGTGAACCTG	ASV489	Eukaryota	Excavata	Discoba	Discicristata	Tetramitia	Allovahlkampfia	NA	NA
TACTACCGATTGAATGGCTTAGTGAGACCTCCGGATTGATGGATAGCACCTGGCAACGGGAGCCATCTGTTGAAAAGTTGGTCAAACTTGGTCATTTAGAGGAAGTAAAAGTCGTAACAAGGTAACCGTA	ASV490	Eukaryota	Opisthokonta	Nucletmycea	Fungi	Lobulomycetales	Lobulomycetaceae	uncultured_Chytridiomycota	HQ219419.1.2398
TACTACCGATTGAATGGCTTAGTGAGGCCTCCGGATTGGCGTTGAGGAGCCGGCAACGGCACCTCTTTGCTGAGAAGCTGGTCAAACTTGGTCATTTAGAGGAAGTAAAAGTCGTAACAAGGTTTCCGTA	ASV491	Eukaryota	Opisthokonta	Nucletmycea	Fungi	NA	NA	NA	NA
CACCTACCGATTGGATGGCTCGGTGAAATCTCCGGATCTTGCTTCCTTCATGCTTGCATGAGGGTTGTATGAGAAGTTGAGTAAACCTCGTCATCTAGAGGAAGGTGAAGTCGTAACAAGGTTTCCGTA	ASV492	Eukaryota	SAR	Stramenopiles	Bicosoecida	uncultured_stramenopile	uncultured_stramenopile	uncultured_stramenopile	HM135093.1.1713
CACCGCCCGTCGTTGTTACCGATGCTAGTGGGATACAGGTTGAGGGACGTAACCGGGCTCTGCTCGGCCGCGAAACTCAACCCATGTTTCACTAGTAGAGGAAGCAAAAGTCGTAACAAGGTAGCTGTAGGTGAACCTG	ASV493	Eukaryota	Excavata	Discoba	Discicristata	Prokinetoplastina	Ichthyobodo	NA	NA
CCTACGGAAACCTTGTTACGACTTTTACTTCCTCTAAATGAGCAAGTTTGATCCAGTTCTCTTGCTACCTCGGTTGCCCTAGGCAGCTCGATCCCTGGAGCTCACTAATTCATTCAATCGGTAGTAGCGAC	ASV494	Eukaryota	SAR	NA	NA	NA	NA	NA	NA
GAATACCTTGTTACGACTTTTACTTCCTCTAAATGATCCAGTTTGAGCATCTTTTCGATATAAACCGAACGACCCGAAAGCCATTCGGAAAACCAAGCCGAAGATCTCACTAAAACATTCAATCGGTAGTAGCG	ASV495	Eukaryota	Opisthokonta	Holozoa	Metazoa_(Animalia)	Bdelloidea	NA	NA	NA
GCTCCTACCGATTGGGTGTGCTGGTGAAGTGTTCGGATTGGCTTTAGGGGATGGCAACATTTCCTATCGCTGAGAAGTTCATTAAACCCTCCCACCTAGAGGAAGGAGAAGTCGTAACAAGGTTTCCGT	ASV496	Eukaryota	Archaeplastida	Chloroplastida	Chlorophyta	Chlorophyceae	Chlorophyceae_sp._VPL9-5	Chlorophyceae_sp._VPL9-5	FJ946901.1.1768
TACTACCGATTGAATGGCTCGGTGAGGCCTTCGGACTGGCGCAGGAGGGTTGGCAACGACCCCCCCGCGCCGGAAAGTTGGTCAAACCCGGTCATTTAGAGGAAGTAAAAGTCGTAACAAGGTTTCCGTA	ASV497	Eukaryota	Opisthokonta	Nucletmycea	Fungi	Aspergillaceae	Aspergillus	NA	NA
ACGGAAACCTTGTTACGACTTTTACTTCCTCTAAATGACCAAGTTTGACCAATTTCTCAGTCCGCACCGGCCTTTCGACCATGCAGCCTGATCCAAAGGCCTCACTAAGCCATTCAATCGGTAGTATCG	ASV498	Eukaryota	Opisthokonta	Nucletmycea	Fungi	NA	NA	NA	NA
ACCTACCGATTGAATGACTCGGTGAAAAATTGGGACTGTGGATCAATTTGCTTCATTGCGAATCGATCTGTGGGAACTTTTTTTAACCTCGCCATTTAGAGGAAGGTGAAGTCGTAACAAGGTTTCCGTA	ASV499	Eukaryota	SAR	Stramenopiles	Peronosporomycetes	NA	NA	NA	NA
CACCTACGGAAACCTTGTTACGACTTCTCCTTCCTCTAAACGCTGTGATTTGAGTAAGTTTGAGCACAAAGAGGTCACCCCCTCCACGCTCTCCCAAACCCTCACCGAAGCGTTCAATCGGTAGGAGCGACGG	ASV500	Eukaryota	NA	NA	NA	NA	NA	NA	NA
TACTACCGATTGAATGGCTTAGTGAGGCTTCAAGATTGGCGCCGCGGGAGGGGCAACTTTCCCATGGGGCCGAGAATCTAGTCAAACTTGGTCATTTAGAGGTCGTAAAAGTCGTAACAAGGTTTCCGTA	ASV501	Eukaryota	Opisthokonta	Nucletmycea	Fungi	Pichiaceae	Pichia	Pichia_kudriavzevii	JF274497.1.1675
ACACCGCCCGTCGCTCCTACCGATTCGAGTGTTTCGGCGAGTTCTTCGGATTGGACTTCACCAGAAGACCAAAAAGTTGTGCAAGCCATAACACTTAGAGGAAGGATAAGGCGTAACAAGGTTTCCGTAGGTGAACCTGC	ASV502	Eukaryota	SAR	Alveolata	Stokesia	Peniculia	Stokesia	uncultured_eukaryote	KJ925287.1.1638
GGAAACCTTGTTACGACTTTTACTTCCTCTAAATGACCAAGTTTGACCAACTTCTCGGCTCCTGAAGAACGTTGCCGATCAACTGGAGTCAATCCGAAGGCCTCACTGAGCCATTCAATCGGTAGTAGTG	ASV503	Eukaryota	Opisthokonta	Nucletmycea	Fungi	NA	NA	NA	NA
TCCTACCGATTGAATGTTCCGGTGAATCCTCCGGACCTAATTTCAGCAGTGGGGCAACTCATTGCTTGAAGTCTTGGAAAGTTGTGTAAACCTTAACATTTAGAGGAAGGAGAAGTCGTAACAAGGTTTCCGTA	ASV504	Eukaryota	SAR	Rhizaria	Cercozoa	Vampyrellidae	NA	NA	NA
GGAAACCTTGTTACGACTTCACCTTCCTCTAAATGGCGAGGTTAAAAAAAGTTCCCACAAATCCATTCGCAATAAAGCAAATTGACTCACAGTCCCAATTTTTCACCGAGTCATTCAATCGGTAGGTGCG	ASV505	Eukaryota	SAR	Stramenopiles	Peronosporomycetes	NA	NA	NA	NA
ACCGCCCGTCGTTGCTACCGATGCCAGTTGGATACAGATCAACGGACCTTGCTGCCTCCGGGTGTGTCAGGGGAAGTTGACCCATGTTTAACTAGTAGAGGAAGCAAAAGTCGTAACAAGGTAGCTGTAGGTGAACCT	ASV506	Eukaryota	Excavata	Discoba	Discicristata	Prokinetoplastina	Ichthyobodo	uncultured_eukaryote	NA
GGAAACCTTGTTACGACTTTTACTTCCTCTAGATGTTCAAGTTTGGTCATCTTTCCAGCCGAACATGGCCACCACGAGGATGGCTACGTTGGCCTGTCCGAAGACCTCACTAAAACATCCAATCGGTAGTAGCG	ASV507	Eukaryota	Opisthokonta	Holozoa	Metazoa_(Animalia)	Arachnida	Acari	NA	NA
GATCCTTCTGCAGGTTCACCTACTGCTACCTTGTTACGACTTCACCCCAGTCATGAAACATACCTTAGTAACCGACCCCTCTTGCGAGTTAGTCTAATCACTTCTGGTATCCCCCACTCCCATGGTGTGACGGGCGGTGTGTACAAAGG	ASV508	Eukaryota	NA	NA	NA	NA	NA	NA	NA
TACTACCGATTGAATGGCTCGGTGAGGCCTTCGGACTGGCTCAGGAGGGTTGGCAACGACCCCCCCGAGCCGGAAAGTTGGTCAAACCCGGTCATTTAGAGGAAGTAAAAGTCGTAACAAGGTTTCCGTA	ASV509	Eukaryota	Opisthokonta	Nucletmycea	Fungi	Aspergillaceae	Aspergillus	uncultured_Ascomycota	HM799957.1.1753
TACTACCGATTGAATGGTTTAGTGAGATCTTCGGATTGATCCGGAGGTGATCGCAAGATTGCCTCTAGGTATCGAGAAGATGATCAAACTTGATCATTTAGAGGAAGTAAAAGTCGTAACAAGGTTTCCG	ASV510	Eukaryota	Opisthokonta	Holozoa	Metazoa_(Animalia)	Monogononta	Ploimida	NA	NA
CCTTTGTACACACCGCCCGTCAAGCCACGAAAGTTGGAAGGGCCCGAAGTCAGTGAGCTAACCCGCAAGGGAGGCAGCTGCCGAAGGCCAGTTCGATGATTGGGACTAAGTCGTAACAAGGTAGCCGTAGGTGAACCTGCAGAAGGATC	ASV511	Eukaryota	NA	NA	NA	NA	NA	NA	NA
GGAAACCTTGTTACGACTTCTCCTTCCTCTAAATGATATGGTTTAATGGACTTCGACTAACCACCCCTGAGTTGCCCCAGGGGCGACGGTCAATCTCCGAACATTTCACCGGATCACCCAATCGGTAGGAGCG	ASV512	Eukaryota	NA	NA	NA	NA	NA	NA	NA
CCTTTGTACACACCGCCCGTCACACCATGGGAATTGGTTCTACCCGAAGGTGGTGCGCCAACCAGCAATGGAGGCAGCCAACCACGGTAGGATCAGTGACTGGGGTGAAGTCGTAACAAGGTAGCCGTAGGTGAACCTGCAGAAGGATC	ASV513	Eukaryota	NA	NA	NA	NA	NA	NA	NA
CCTACGGAAACCTTGTTACGACTTTTACTTCCTCTAAATGACCAAGTTTGAACAGTTTCTGGCATGCCATGTCATTGCTGATAGGCAGCCATCCAGAGGTCTCACTAAGCCATTCAATCGGTAGTATCGAC	ASV514	Eukaryota	Opisthokonta	Nucletmycea	Fungi	LKM15	Mitosporidium_daphniae	Mitosporidium_daphniae	JMKJ01000175.369.2181
TACTACCGATTGAATGGCTTAGTGAGGCCTCCGGATTGGCTATTGGGATCCCGCGAGGGAACCTGACTGCCGAGAAGTTGTACGAACTTGGTCATTTAGAGGAAGTAAAAGTCGTAACAAGGTTTCCGTA	ASV515	Eukaryota	Opisthokonta	Nucletmycea	Fungi	NA	NA	NA	NA
ACCGCCCGTCGTTGCTACCGATGTTAGTGGGATACAGGTCAACAGATGTAGGTTGAGTTCGCTCTTCCCGCAAAAGTTGACCCATGTTTTACTAGTAGAGGAAGCAAAAGTCGTAACAAGGTAGCTGTAGGTGAACCT	ASV516	Eukaryota	Excavata	Discoba	Discicristata	Prokinetoplastina	Ichthyobodo	uncultured_marine_eukaryote	DQ310342.1.1563
CACCTACCGATTGAATGGTCCGGTGAAGCCTCGGGATTGTGATGAGGTTCCTTTATTGGGAGTTTGTCGCGAGAACTTGTCTAAACCTTATCATTTAGAGGAAGGTGAAGTCGTAACAAGGTTTCCGTA	ASV517	Eukaryota	SAR	Stramenopiles	Ochrophyta	NA	NA	NA	NA
GGAAACCTTGTTACGACTTCACCTTCCTCTAAATGGCGAGGTTAAAAAAAGTTCCCATCGATTTGCCCACAATGAAGCAGGCTAGTCAACGGTCCCAATTTTTCACCGAGTCATTCAATCGGTAGGTGCG	ASV518	Eukaryota	SAR	Stramenopiles	Peronosporomycetes	Achlya	Achlya_apiculata	Achlya_apiculata	AJ238656.1.1774
TACTACCGATTGAATGATTTAGTGAGGTCTTCGGACTGGCGCTCGGATTGGCTTTCGGGTCGAGCCGACGTGCCGGAAAGATGACCAAACTTGATCATTTAGAGGAAGTAAAAGTCGTAACAAGGTTACTGTA	ASV519	Eukaryota	Opisthokonta	Holozoa	Metazoa_(Animalia)	Arachnida	Opiliones	Frontinella_communis	GU338517.1.1622
TCCTACCGATTGGGTGATCCGGTGAAATGTTCGGAGATTGACCGTCGCCCCTGGGGCAACTCAGGGGTGGTTAGTCGAAGTCCATTAAACCATATCATTTAGAGGAAGGAGAAGTCGTAACAAGGTTTCCGTA	ASV520	Eukaryota	NA	NA	NA	NA	NA	NA	NA
TACTACCGATTGAATGGCTTAGTGAGGCTTTCGGACTGGCTCAGGGAGGTCGGCAACGACCACCCAGAGCCGGAAAGTTTGTCAAACTACGTCATTTAGAGGAAGTAAAAGTCGTAACAAGGTTTCCGTA	ASV521	Eukaryota	Opisthokonta	Nucletmycea	Fungi	Botryosphaeriaceae	Macrophomina	Botryosphaeria_dothidea	NA
TACTACCGATTGGATGGTTCAGTGAGGGCCTCGGACTGGTCTCGGTCTGGCGTGCAAGCGCCGGCACCGTTGGCCGGGAAGACGCTCGAACTCGATCGCTTGGAGAAAGTAAAAGTCGTAACAAGGTTTCCGTA	ASV522	Eukaryota	Opisthokonta	Holozoa	Metazoa_(Animalia)	Gastropoda	Heterobranchia	NA	NA
GGAAACCTTGTTACGACTTTTACTTCCTCTAAATGACCAAGTTTGACCAGCTTTTCATCACAGGGCCGCCGTTTCCAGCAGCCCAACGACGATCCGGAGGTCTCACTAAGCCATTCAATCGGTAGTAGCG	ASV523	Eukaryota	Opisthokonta	Nucletmycea	Fungi	Taphrinaceae	Taphrina	NA	NA
TCCTACCGATTGAATGGTCCGGTGAGAACGTCGGATCACGCGCCATGATGCCCTTCACCGGGTAACTAGTGCGAGAGAAGTTGTTCAAACCTTACCATTTAGAGGAAGGAGAAGTCGTAACAAGGTTTCCGTA	ASV524	Eukaryota	Centrohelida	NA	NA	NA	NA	NA	NA
CACCTACCGATTGAATGATTCGGTGAAAATTCGGGACTGACGCCGAGACACCCTCGGGTGACTTGGTGTTGGGAACCTATTTAAACCTCATCATTTAGAGGAAGGTGAAGTCGTAACAAGGTTTCCGTA	ASV525	Eukaryota	SAR	Stramenopiles	Ochrophyta	NA	NA	NA	NA
CGGAAACCTTGTTACGACTTCACCTTCCTCTAAATGATAAGGTTTGGACAAGTTCTCACGGTCAGGCCCCAGTGAAGGAGCCAGACCACAATCCCGAGTCCTCACCGGACCATTCAATCGGTAGGTGCG	ASV526	Eukaryota	NA	NA	NA	NA	NA	NA	NA
ACCTACCGATTGGATGGCTCGGTGAAATCTTCGGATCGGCGCGACGCGTGGGGCTTGCCTCACTGTCGCCCGAGAAGTTGAGTAAACCTCGTCATCTAGAGGAAGGTGAAGTCGTAACAAGGTTTCCGTA	ASV527	Eukaryota	SAR	Stramenopiles	Bicosoecida	CH1-2B-3	Bicosoecida_gen._2_sp._EK-2010a	Bicosoecida_gen._2_sp._EK-2010a	FJ971853.1.1729
TACTACCGATTGAATGGCTTAGTGAGGTTTTGAGATTGGCTTCGGGGAGCCGGCAACGGCACCCTGTTGCTGAGAACTTAATCAAACTTGGTCATTTAGAGGAAGTAAAAGTCGTAACAAGGTTTCCGTA	ASV528	Eukaryota	Archaeplastida	Chloroplastida	Charophyta	Solanales	Capsicum	Capsicum_annuum	NA
GGAAACCTTGTTACGACTTTTACTTCCTCTAAATGATCAAGTTTGATCATCTTCTCGGAGCCTAGAGGTACCTTGCGGCACTTCCGGACCAATCCGAAGATCTCACTAAACCATTCAATCGGTAGTAGCG	ASV529	Eukaryota	Opisthokonta	Holozoa	Metazoa_(Animalia)	Bilateria	uncultured	uncultured_Glenodinium	NA
TACTACCGATTGAATGGCTTAGTGAGGCCTTCTGATTTGCTGCGGGGAGCCGGAAACGGCATTCTGTGGCGGAGAAGTTGATCGAACTTGGTCATTTAGAGGAAGTAAAAGTCGTAACAAGGTTTCCGTA	ASV530	Eukaryota	NA	NA	NA	NA	NA	NA	NA
ACACACCGCCCGTCGCTACTACCGAGTGAATGGTGTCATAATGCCTTGGGAGCGGATGCCGCAAGGCACTGCGATCAGCGTAGAATGGCGCAATTTCGAGGAAGTAAAAGTCGTAACAAGGTTTCCGTAGGTGAACCTGCTG	ASV531	Eukaryota	Opisthokonta	Holozoa	Metazoa_(Animalia)	Myxosporea	Bivalvulida	NA	NA
GATCCTTCTGCAGGTTCACCTACGGCTACCTTGTTACGACTTCACCCCAGTCGCTAAACCCACTGTGGTCGCCTGCCTCCCTTGCGGGTTAGCTCAACGCCTTCGAGTGAATCCAACTCCCATGGTGTGACGGGCGGTGTGTACAAAGG	ASV532	Eukaryota	NA	NA	NA	NA	NA	NA	NA
CCTTTGTACACACCGCCCGTCGTTGTTTCCGATGGATGGCGAAATACAGGTTGTTGGACTGGCTTTCAGCCGGGAAGATAACCGATATTTAATCATTAGAGGAAGCAAAAGTCGTAACAAGGTAGCTGTAGGTGAACCTGCAGAAGGAT	ASV533	Eukaryota	NA	NA	NA	NA	NA	NA	NA
TACTACCGATTGAATGGCTTAGTGAGATCTTGGGATTGGCTCCGGGGAGCCGGCAACGGCATCCTGGAGCTGAGAACTTGATCAAACTTGGTCATTTAGAGGAAGTAAAAGTCGTAACAAGGTTTCCGTA	ASV534	Eukaryota	Opisthokonta	Nucletmycea	Fungi	NA	NA	NA	NA
CGGAAACCTTGTTACGACTTCACCTTCCTCTAAATGATGAGGTTTAAATAACTTCCCAAAATGAAGTCACCCGAGGGTGTCTTCGCTTCGGTCCGAAAGTTTCACCGAATCATTCAATCGGTAGGTGCG	ASV535	Eukaryota	SAR	Stramenopiles	Ochrophyta	Chrysophyceae	P34.48	uncultured_eukaryote	NA
GGAAACCTTGTTACGACTTTTACTTCCTCTAAATGACCAAGTTTGATCAGCTTCTCGGCCAAGGGATGCCGTTGCCGGCTTCCCAACGCCAATCCGGAGATCTCACTAAGCCATTCAATCGGTAGTAGCG	ASV536	Eukaryota	NA	NA	NA	NA	NA	NA	NA
CCGCCCGTCGCTCCTACCGATTTCGAGTGATCCGGTGAACCTTTTGGACCGCGTGGGCTTGACCTAACGTGGAAAATCAAGTAAACCATATCACTTAGAGGAAGGAGAAGTCGTAACAAGGTTTCCGTAGGTGAACC	ASV537	Eukaryota	SAR	Alveolata	Hypotrichia	Hypotrichia	NA	NA	NA
CCGTCGCTACTACCGATTGAATGGCTTAGTGAGGCCTCTGGAGCTGGTATCCCGAGAAATTGGGACTCTGGCAAAACTGGTCAAACTTGGTCATTTAGAGGAAGTAAAAGTCGTAACAAGGTTTCCGTAGGTG	ASV538	Eukaryota	Opisthokonta	Nucletmycea	Fungi	Cryptomycota	LKM11	uncultured_fungus	DQ244016.1.1736
CCTTTGTACACACCGCCCGTCACACCATGGGAATTGGGTCTACCCGAAGGCGGTGCGCCAACCAGCAATGGAGGCAGCCGACCACGGTAGGCTCAGTGACTGGGGTGAAGTCGTAACAAGGTAGCCGTAGGTGAACCTGCAGAAGGATC	ASV539	Eukaryota	NA	NA	NA	NA	NA	NA	NA
TACTACCGATTGAATGGCTCAGTGAGGCCTCCGGACTGGCTCAGGGAGGTCGGCAACGACCACCCAGAGCCGGAAAGTTCGTCAAACTCGGTCATTTAGAGGAAGTAAAAGTCGTAACAAGGTTTCCGTA	ASV540	Eukaryota	Opisthokonta	Nucletmycea	Fungi	NA	NA	NA	NA
GGAAACCTTGTTACGACTTTTACTTTCTCCAAGCGATCGAGTTCGAGCGTCTTCCCGGCCAACGGTGCCGGCGCTTGCACGCCAGACCGAGACCAGTCCGAGGCCCTCACTGAACCATCCAATCGGTAGTAGCG	ASV541	Eukaryota	Opisthokonta	Holozoa	Metazoa_(Animalia)	Gastropoda	Heterobranchia	NA	NA
TACTACCGATTGAATGGCTTAGTGAGGCGTTCGGACTGGCTTAGGGAGGTCGGCAACGACCACCCCGAGCCGGAAAGTTCGTCAAACTTGGTCATTTAGAGGAAGTAAAAGTCGTAACAAGGTTTCCGTA	ASV542	Eukaryota	Opisthokonta	Nucletmycea	Fungi	NA	NA	NA	NA
TACTACCGATTGAATGGCTTAGTGAGACCTCCGGATTGGCTTGTGGACGGCGGCAACGCTGACTACTTGCTGAGAAGCTGGTCAAACTTGGTCATTTAGAGGAAGTAAAAGTCGTAACAAGGTAACCGTA	ASV543	Eukaryota	NA	NA	NA	NA	NA	NA	NA
CGGAAACCTTGTTACGACTTCACCTTCCTCTAAATGATGAGGTTTAAATAGGTTCCCAACACCAAGTCACCCGAGGGTGTCTCGGCGTCAGTCCCGAATTTTCACCGAATCATTCAATCGGTAGGTGCG	ASV544	Eukaryota	NA	NA	NA	NA	NA	NA	NA
GGAAACCTTGTTACGACTTTTGCTTCCTCTAAATAGTCAAGTTTGAACCACTTCCCCACAACGGCGGCAGCCGAAACCACCACCGCAGTCGGTCCGTGGGACTCACTAAACCATTCAATCGGTAGCAGCG	ASV545	Eukaryota	SAR	Rhizaria	Cercozoa	Athalamea_environmental_sample	Athalamea_environmental_sample	Athalamea_environmental_sample	EF024169.1.1808
GGAAACCTTGTTACGACTTTTACTTCCTCTAAATGATCAAGTTTGGTCATCTTCCCGGCACAATCGGAAACGTAAGAATACGTTCCCGCGCACCAGTCCGAAGACCTCACTAAATCATTCAATCGGTAGTAGCG	ASV546	Eukaryota	Opisthokonta	Holozoa	Metazoa_(Animalia)	Neoptera	Hymenoptera	NA	NA
TCCTACCGATTGAATGGTCCGGTGAAGTGTTCTGATTGCGGCGACGCGGGTGGTTCGCCGCCTGCGACGTCGCGAGAAGTCCACTGAACCTTATCATTTAGAGGAAGGAGAAAAGTCGTAACAAGGTTTCCGTA	ASV547	Eukaryota	Archaeplastida	Chloroplastida	Charophyta	NA	NA	NA	NA
CACCTACGGAAACCTTGTTACGACTTATCCTTCCTCTAAGTGATAAGGTTTAAGAAACTTCCCGCGAAATACCATTACTGATAAACCGCAGTCCGAATCATTCACCGGATCACTCAATCGGTAGGAGCAACGG	ASV548	Eukaryota	SAR	Alveolata	Protalveolata	NA	NA	NA	NA
TACTACCGATTGAATGGTTTAGTGAGATCTTCGGATTGGTCCGGAAGTGACCGCAAGGTTGCCTCTAGGTTCTGAGAAGATGATCAAACTTGATCATTTAGAGGAAGTAAAAGTCGTAACAAGGTTTCCG	ASV549	Eukaryota	Opisthokonta	Holozoa	Metazoa_(Animalia)	Monogononta	Ploimida	NA	NA
GGTTACCTTGTTACGACTTTTACTTCCTCTAAATGACCAAGTTTGACCAACTTTTCAACAGATGGCTCCCGTTGCCAGGTGCTATCCATCAATCCGGAGGTCTCACTAAGCCATTCAATCGGTAGTAGCG	ASV550	Eukaryota	Opisthokonta	Nucletmycea	Fungi	Lobulomycetales	Lobulomycetaceae	uncultured_Chytridiomycota	HQ219419.1.2398
GCAGGTTCACCTACAGCAGCCTTGTTACGACTTCTCCTTCCTCCAGACATTGGGGTTCGCAGGACTTCCCCGCTGCCTTGCGGCTGCAGGTCCGAACAACTCACCAAAACATCCGAGTCGGTAGGAGCGACGGGCGGTGT	ASV551	Eukaryota	NA	NA	NA	NA	NA	NA	NA
AGGTTCACCTACAAGTACCTTGTTACGACTTTTGCCTCTTCTAGATTGCAAGTATTGCTTAATTTCGACTATACCGAGAACCCCGGATAATCTCCAGAAAGCTCTACTTACAATCCATCACAGGCAACGACGGGCGGT	ASV552	Eukaryota	Excavata	Discoba	Discicristata	Heteronematina	Petalomonas	NA	NA
GGAAACCTTGTTACGACTTCACCTTCCTCTAGATGACGAGGTTTACTCAACTTCTCGGGCGACAGTGAGGCAAGCCCCACGCGTCGCGCCGATCCGAAGATTTCACCGAGCCATCCAATCGGTAGGTGCG	ASV553	Eukaryota	SAR	Stramenopiles	Bicosoecida	CH1-2B-3	Bicosoecida_gen._2_sp._EK-2010a	Bicosoecida_gen._2_sp._EK-2010a	FJ971853.1.1729
TACTACCGATTGGATGTTTTAGTGAGGTCTTCGGACAGGCCAACGTAGCCATCCTCGTGGTGGCCATGTTCGGCTGGAAAGATGACCAAACTTGAACATCTAGAGGAAGTAAAAGTCGTAACAAGGTTTCCGTA	ASV554	Eukaryota	Opisthokonta	Holozoa	Metazoa_(Animalia)	Arachnida	Acari	Dermatophagoides_farinae_(American_house_dust_mite)	NBAF01001530.105784.107591
CACCTACCGATTGAATGATTCGGTGAAACTTTCGGACCGAAGCGAAGACACCCTCGGGTGACTTCATTTTGGGAAGTTATTTAAACCTCATCATTTAGAGGAAGGTGAAGTCGTAACAAGGTTTCCGTA	ASV555	Eukaryota	SAR	Stramenopiles	Ochrophyta	Chrysophyceae	P34.48	uncultured_eukaryote	NA
CACCTACGGAAACCTTGTTACGACTTATCCTTCCTCTAAGTGATAAGGTTCACGAAACTTCCCGCACTGATCCATTGCTGGAATCGCACAGTCCGAGTCATTCACCGGTTCACTCAATCGGTAGGAGCGACGG	ASV556	Eukaryota	SAR	Alveolata	Protalveolata	NA	NA	NA	NA
CCTTTGTACACACCGCCCGTCACACCATGGGAGTGGAGGATACCAGAAGTAGCTAGACTAACCAGCAATGGGGGTCGGTTACCACGGTATGTTTCATGACTGGGGTGAAGTCGTAACAAGGTAGCAGTAGGTGAACCTGCAGAAGGATC	ASV557	Eukaryota	NA	NA	NA	NA	NA	NA	NA
TCCTACCGATTGAATGTTCCGATGAACACTTCGGAGCCGTGGTTTCTGCAGGTTCTCCTGCTTAACCAATGACGAAGTTGTGTAAATCTTAACATTTAGAGGAAGGAGAAGTCGTAACAAGGTTTCCGTA	ASV558	Eukaryota	SAR	Rhizaria	Cercozoa	Vampyrellidae	uncultured	uncultured_freshwater_eukaryote	AB622340.1.1685
CAGGTTCACCTACGAAGACCTTGTTACGACTTTTCCTTCCTACAAACAAATAGGTTTAAATAACTTTCCCAATCTTACGGATAAGAAAGAGTCCGTCAAATTCACCTATTCATTCCATCGGTAGGAGCGACGGGCGGTG	ASV559	Eukaryota	Excavata	Discoba	Discicristata	Tetramitia	Allovahlkampfia	NA	NA
CGGAAACCTTGTTACGACTTTTACTTCCTCTAAATGACCAAGTTTGTCCAACTTCTCGTCCCACAACACTCTTGCGAGCAAAGTGGGTCAATCCGAAGGCCTCACTAAGCCATTCAATCGGTAGTACCG	ASV560	Eukaryota	Opisthokonta	Nucletmycea	Fungi	NA	NA	NA	NA
TACTACCGATTGAATGGCTTAGTGAGATCTCCGGATTGGCGTTGGGGAGCCGGCAACGGCACCCCTTGGCCGAGAAGCTGATCAAACTTGGTCATTTAGAGGAAGTAAAAGTCGTAACAAGGTTTCCGTA	ASV561	Eukaryota	Opisthokonta	Nucletmycea	Fungi	NA	NA	NA	NA
GGAAACCTTGTTACGACTTTTACTTCCTCTAAATGACCAAGTTTGACGAACTTTCCGGCTCGGGGTGGTCGTTGCCGACCTCCCTAAGCCAGTCCGAACGCCTCACTAAGCCATTCAATCGGTAGTAGCG	ASV562	Eukaryota	Opisthokonta	Nucletmycea	Fungi	NA	NA	NA	NA
CCTACGGAAACCTTGTTACGACTTCTCCTTCCTCTAAATGCTAAGATTCGTACAAGTTCGGTTCAATGGCATCTTTCGACGCCACCAATCCTCCCAAGTCCTCACCGGAACATTCAATCGGTAGGAGCGAC	ASV563	Eukaryota	NA	NA	NA	NA	NA	NA	NA
TACTACCGATTGAATGGCTTAGTGAGGTCTTGGGATTGGCTTTGAGGAGCCGGCAACGGCACCTTATTGCTGAGAACTTGATCAAACTTGGTCATTTAGAGGAAGTAAAAGTCGTAACAAGGTTTCCGTA	ASV564	Eukaryota	Opisthokonta	Nucletmycea	Fungi	NA	NA	NA	NA
GGAAACCTTGTTACGACTTTTACTTCCTCTAAATGACGTAGTTTGACGAACTTTCCGGCTCTGGGTGGTCGTTGCCGACCTCCCTGAGCCAGTCCGAAGGCCTCACTAAGCCATTCAATCGGTAGTAGCG	ASV565	Eukaryota	NA	NA	NA	NA	NA	NA	NA
GTCGCTACTACCGATTGAATGGCTTAGTGAGGCCTTCGGATTCGACGTCATGCCGCAAGGCGCGATGTTGGAGAAGTTGTACAAACTTGGTCATTTAGAGGAAGTAAAAGTCGTAACAAGGTTTCCGTAGG	ASV566	Eukaryota	Opisthokonta	NA	NA	NA	NA	NA	NA
GGAAACCTTGTTACGACTTTTACTTCCTCTAAATGACCAAGTTTGACGAACTTTCCGGCCCTGGGTGGTCGTTGCCGACCTCCCTGAGCCAGTCCGAAGGCCTCACTGAGCCATTCAATCGGTAGTAGCG	ASV567	Eukaryota	Opisthokonta	Nucletmycea	Fungi	NA	NA	NA	NA
GATCCTTCTGCAGGTTCACCTACTGCTACCTTGTTACGACTTCACCCCAGTCATGAAACATACCGTGGTAACCGACCCCCATTGCTGGTTAGTCTAGCTACTTCTGGTATCCTCCACTCCCATGGTGTGACGGGCGGTGTGTACAAAGG	ASV568	Eukaryota	NA	NA	NA	NA	NA	NA	NA
CGGAAACCTTGTTACGACTTCACCTTCCTCTAAATGATAAGGTTTAGACAAGTTCTCGCGATAAACTCCCAATAAAGGAAACTCACCACAATCCCGAGGCTTCACCGGACCATTCAATCGGTAGGTGCG	ASV569	Eukaryota	SAR	Stramenopiles	Bacillariophyceae	Bacillariophyceae	Nitzschia	uncultured_eukaryote	JN090863.1.1783
TACTACCGATTGAATGGCTTAGTGAGGTCTTCGGATCGGCTTTGGGGAGCCGGCAACGGCACCTCATTGCTGAGAAGTTGATCAAACTTGGTCATTTAGAGGAAGTAAAAGTCGTAACAAGGTTTCCGTA	ASV570	Eukaryota	NA	NA	NA	NA	NA	NA	NA
GGAAACCTTGTTACGACTTTTACTTCCTCTAAATGACCAAGTTTGATTAAGTTCTCAGCAACAGGGTGCCGTTGCCGGCTCCCCGAAGCCAATCTCAAAACCTCACTAAGCCATTCAATCGGTAGTAGCG	ASV571	Eukaryota	Archaeplastida	Chloroplastida	Charophyta	Solanales	Capsicum	Capsicum_annuum	AYRZ01250872.5854.7648
AGGTTCACCTACAGCTACCTTGTTACGACTTTTGCTTCCTCTACTAGTAAAACATGGGTCAACTTTTGCGGGAAGAGCGAACTCAACCTACATCTGTTGACCTGTATCCCACTAACATCGGTAGCAACGACGGGCGGT	ASV572	Eukaryota	Excavata	Discoba	Discicristata	Prokinetoplastina	Ichthyobodo	uncultured_marine_eukaryote	DQ310342.1.1563
CCTTTGTACACACCGCCCGTCACACCATGGGAGTTGGTTTTACCTTAAGCCGGTGCCTTAACCCGAAAGGGAGAGAGCCGACCACGGTAGGGTCAGCGACTGGGGTGAAGTCGTAACAAGGTAGCCGTAGGTGAACCTGCAGAAGGATC	ASV573	Eukaryota	NA	NA	NA	NA	NA	NA	NA
CCTTTGTACACACCGCCCGTCACACCATGGGAGTGGGGGATACCAGAAGTGATTAGACTAACTCGCAAGAGGGGTCGGTTACTAAGGTATGTTTCATGACTGGGGTGAAGTCGTAACAAGGTAGCAGTAGGTGAACCTGCAGAAGGATC	ASV574	Eukaryota	NA	NA	NA	NA	NA	NA	NA
TACTACCGATTGAATGGCTTAGTGAGACCTCCGGATTGTCCTTGAGCTGCCGGCAACGGCGGCTCTGTGATGAAAAGTTGGTCAAACTTGGTCATTTAGAGGAAGTAAAAGTCGTAACAAGGTTTCCGTA	ASV575	Eukaryota	Opisthokonta	NA	NA	NA	NA	NA	NA
GTACTACCGATTGAATGGCTTAGTGAGGCCTTCGGATTGACCCACTTTGCTCGCAAGAGTGTTGTGGGACGAGAAGTTGGACAAACTTGGTCATTTAGAGGAAGTAAAAGTCGTAACAAGGTTTCCGTA	ASV576	Eukaryota	Opisthokonta	Nucletmycea	Fungi	NA	NA	NA	NA
CCGCCCGTCGCTGCTACCGATTGAATGATCCGGTAAATATTCGGGACTGCTGATTCCTAGAGAATCGAGCGGGAACTTAAGTGAACCTTATCATTTAGAGGAAGCAAAAGTCGTAACAAGGTTTCCGTAGGTGAACC	ASV577	Eukaryota	NA	NA	NA	NA	NA	NA	NA
CAGGTTCACCTACAGCTACCTTGTTACGACTTTTGCTTCCTCTACTAGTGAAACATGGGTTGAGTTTCGCGGCCGAGCAGAGCCCGGTTACGTCCCTCAACCTGTATCCCACTAGCATCGGTAACAACGACGGGCGGTG	ASV578	Eukaryota	Excavata	Discoba	Discicristata	Prokinetoplastina	Ichthyobodo	NA	NA
ACCTACGGAAACCTTGTTACGACTTCTCCTTCCTCTAAGTAATATGATTTGAACAGGTTCGAAAACGCAATGGGTCTCCCCAAACGCTCTCTCCCGAGTCCTCACCGGATCACTCAATCGGTAGGAGCGACG	ASV579	Eukaryota	NA	NA	NA	NA	NA	NA	NA
GGAAACCTTGTTACGACTTTTACTTCCTCTAAATGACCGGGTTTGACCAACTTTCCGGCGCGGGGGGGTCGTTGCCAACCCTCCTGCGCCAGTCCGAAGGCCTCACCGAGCCATTCAATCGGTAGTAGCG	ASV580	Eukaryota	Opisthokonta	Nucletmycea	Fungi	Aspergillaceae	Aspergillus	NA	NA
GGAAACCTTGTTACGACTTCACCTTCCTCTAGACGATAAGGTTTGAGGAGCTTTGTCGCATCAGTCAAGCCCGAAAGCCCAACAGACACAACTCCAAACATCTTGCCGGATCGTCCAATCGGTAGGTGCG	ASV581	Eukaryota	SAR	Stramenopiles	Labyrinthulomycetes	Sorodiplophrys	NA	NA	NA
GGAAACCTTGTTACGACTTTTACTTCCTCTAAATGACCAAGTTTGACCAACTTTTCATCACAGAGCCGCCGTTGCCGGCAGCTCAAGGACAATCCGGAGGTCTCACTAAGCCATTCAATCGGTAGTAGCG	ASV582	Eukaryota	Opisthokonta	NA	NA	NA	NA	NA	NA
GGAAACCTTGTTACGACTTTTACTTCCTCTAAATGACGTAGTTTGACAAACTTTCCGGCTCTGGGTGGTCGTTGCCGACCTCCCTGAGCCAGTCCGAAAGCCTCACTAAGCCATTCAATCGGTAGTAGCG	ASV583	Eukaryota	Opisthokonta	Nucletmycea	Fungi	Botryosphaeriaceae	Macrophomina	Botryosphaeria_dothidea	NA
GGAAACCTTGTTACGACTTCACCTTCCTCTAAATGGCGAGGTTTAAAAAAGTTCCCATAAGTCCACTCGCAATTAAGCAAACAGTCTCACGGTCCCAATTTTTCACCGAGTCATTCAATCGGTAGGTGCG	ASV584	Eukaryota	SAR	Stramenopiles	Peronosporomycetes	Phytophthora	NA	NA	NA
GGAAACCTTGTTACGACTTCACCTTCCTCTAAATGGCGAGGTTAGAAAAAGTTCCCATGAATCCACTCGCAATGAAGCAAACAGACTCACGGTCCCGATTTCTCACCGAGTCATTCAATCGGTAGGTGCG	ASV585	Eukaryota	SAR	Stramenopiles	Peronosporomycetes	Pythium	NA	NA	NA
GGTTCACCTACGGAAACCTTGTTACGACTTCTCCTTCCTCTAAGTGATATGGTTTACTTGATTTTCCACGTTAGGTCAAGCCCACGCGGTCCAAAAGGTTCACCGGATCACTCGAAATCGGTAGGAGCGACGGGCGG	ASV586	Eukaryota	SAR	Alveolata	Hypotrichia	Hypotrichia	NA	NA	NA
GATCCTTCTGCAGGTTCACCTACGGAAACCTTGTTACGACTTTTATTTCCTCTAAGTGCAAAGGTTTACTTAATTTCTAAACTTGCGTCTATCGAGAAGGTTCACCTTTACACTCAATCGGTAATAGCGACGGGCGGTGTGTACAAAGG	ASV587	Eukaryota	SAR	Alveolata	Opisthonecta	Peritrichia	Opisthonecta	NA	NA
CCTTTGTACACACCGCCCGTCGCTCCTACCGATACCGGGTGATCCGGTGAACCTTTTGGACCGTTAACGCGGAAATAAACGTAAACCATATCACCTAGAGGAAGGAGAAGTCGTAACAAGGTTTCCGTAGGTGAACCTGCAGAAGGATC	ASV588	Eukaryota	SAR	Alveolata	NA	NA	NA	NA	NA
CACCTACCGATTGAATGATTCGGTGAAACTTTCGGACCGGCGCTGTGAGGCCCTCGGGCTCTGCAGCATTGGGAAGTTATTTAAACCTCATCATTTAGAGGAAGGTGAAGTCGTAACAAGGTTTCCGTA	ASV589	Eukaryota	SAR	Stramenopiles	Ochrophyta	NA	NA	NA	NA
GATCCTTCTGCAGGTTCACCTACGGCTACCTTGTTACGACTTAGTCCCAATCATCGAACTGGCCTTCGGCAGCTGCCTCCCTTGCGGGTTAGCTCACTGACTTCGGGCCCTTCCAACTTTCGTGGCTTGACGGGCGGTGTGTACAAAGG	ASV590	Eukaryota	NA	NA	NA	NA	NA	NA	NA
ACACCGCCCGTCGCTCCTACCGATTCGAGTGTTTCGGCGAGTTCTTCGGATTGGTCCCCCCCAGGGGACCAAAAAGTCGTGCAAGCCATAACACTTAGAGGAAGGATAAGGCGTAACAAGGTTTCCGTAGGTGAACCTGC	ASV591	Eukaryota	SAR	Alveolata	Stokesia	Peniculia	Stokesia	uncultured_eukaryote	KJ925287.1.1638
TACTACCGATTGGAAGTTTTAGTGAGGCATCTGGACCTGCTGTCCAGGAGAGGGGCAACTCTCTCAGGCTGGCGGGGAAGTTTGTCGAACTCAAATTTCTAGAGGAAGTAAAAGTCGTAACAAGGTTTCCGTA	ASV592	Eukaryota	Opisthokonta	NA	NA	NA	NA	NA	NA
CACCGCCCGTCGCTCCTACCGATTGAATAAAGAGGTGAAATTCTAGGATTGTTTTTGAGCAATTGAAAATGAAAATAGATGTGAACCTCCTTATTTAGAGGAAGGAGAAGTCGTAACAAGGTTTCCGTAGGTGAACCTG	ASV593	Eukaryota	Amoebozoa	Archamoebae	Entamoebida	Entamoeba	Entamoeba_gingivalis	Entamoeba_gingivalis	D28490.1.1918
GTTCACCTACGATTACCTTGTTACGACTTCTTGTTCTTCTAAATCTAAAAATTTACATTTCTTCATTACTTCCCCATAAAAGAAAAACAATTCCAAAATATTCATTTTTAAATTCAATCAGTACAAGCGACGGGCG	ASV594	Eukaryota	SAR	NA	NA	NA	NA	NA	NA
TACTACCGATTGAATGGTTTAGTGAGGTCTCGGGACTGGCGCTCATGAGGTGGCAACACCTTATCTGTGCCGGGAACTTGAACAAACTTGATCATTTAGAGGAAGTAAAAGTCGTAACAAGGTTTCCGTA	ASV595	Eukaryota	Opisthokonta	Holozoa	NA	NA	NA	NA	NA
TACTACCGATTGAATGGTTTAGTGAGGTCTTCGGACTGGTGCTTAGTAGGTGGCAACACCCGCTTTGCGCCGGAAAGTTGAACAAACTTGATCATTTAGAGGAAGTAAAAGTCGTAACAAGGTTTCCGTA	ASV596	Eukaryota	Opisthokonta	Holozoa	NA	NA	NA	NA	NA
CACCTACGGAAACCTTGTTACGACTTTTACTTCCTCTAAATGACCAAGTTTGTCCAGTTTCGCCCAAACGCAGGTTGCCCCACATTCAGCCTCCAGAGGCCTCACTAAGCCATTCAATCGGTAGTAGCGACGG	ASV597	Eukaryota	Opisthokonta	Nucletmycea	Fungi	NA	NA	NA	NA
GGAGACCTTGTTACGACTTTTACTTCCTCTAAATGACCGAGTTTGAACAACTTTCCGGCCCTGGGTGGTCGTTGCCAACCTCCCTGGGCCAATCCGAAAGCCTCACTGAGCCATTCAATCGGTAGTAGCG	ASV598	Eukaryota	Opisthokonta	Nucletmycea	Fungi	Leotiomycetes	uncultured	uncultured_fungus	NA
GATCCTTCTGCAGGTTCACCTACGGCTACCTTGTTACGACTTCACCCCAGTCGCTGAACCCACCGTGGTCGCCTGCTCCCCTTGCGGGTTGGCGCAACGCCTTCGGGTGAATCCAACTCCCATGGTGTGACGGGCGGTGTGTACAAAGG	ASV599	Eukaryota	NA	NA	NA	NA	NA	NA	NA
ACCTACCGATTGGATGGCTCGGTGAAATCTCCGGATTGGGTTCGCGTAGTGGCTTGCCACCTCGCGACTCGAGAAGTTGAGTAAACCTCGCCATCTAGAGGAAGGTGAAGTCGTAACAAGGTTTCCGTA	ASV600	Eukaryota	SAR	Stramenopiles	NA	NA	NA	NA	NA
TACTACCGATTGAATGGCTTAGTGAGGCCTCCGGATTGGCTTTGGGGAGCCGGAGACTGCACCCCGTTGCTGAGAAGCTGGTCAAACTTGGTCATTTAGAGGAAGTAAAAGTCGTAACAAGGTTTCCGTA	ASV601	Eukaryota	Opisthokonta	Nucletmycea	Fungi	NA	NA	NA	NA
CACCTACGGAAACCTTGTTACGACTTTTACTTCCTCTAAATGACCAAGTTTGACCAGTTTTGCCAGAGTCCCAATTTCTCGGGATACCAGCTCCAGAGGCCTCACTAAGCCATTCAATCGGTAGTAGCGACGG	ASV602	Eukaryota	Opisthokonta	Nucletmycea	Fungi	Cryptomycota	LKM11	uncultured_fungus	DQ244016.1.1736
CGGAAACCTTGTTACGACTTCACCTTCCTCTAAATGATGAGGTTTAAATAACTTTCCACGAATCTCACCACCGAAGTGGCGTGATCCACGGTCCGAAAGTTTCACCGAATCATTCAATCGGTAGGTGCG	ASV603	Eukaryota	SAR	Stramenopiles	Ochrophyta	Ochromonadales	Ochromonas	uncultured_Spumella	AB520728.1.1660
GGAAACCTTGTTACGACTTTTACTTCCTCTAGATAGTCAAGTTTGATCGTCTTCTCGGCGCTCCGCCAGGGCCGTGACCGACCTCAGCGGGGCCGATCCGAGGACCTCACTAAACCATCCAATCGGTAGTAGCG	ASV604	Eukaryota	Opisthokonta	Holozoa	Metazoa_(Animalia)	Neopterygii	Teleostei	Oncorhynchus_mykiss_(rainbow_trout)	AF308735.1.1835
GATCCTTCTGCAGGTTCACCTACGGCTACCTTGTTACGACTTCACCCCAGTCGCTGACCACACCGTGGCCGGCTTCCTCCCTTGCGGGTTAGAACACCGTCTTCAGGTATGACCAACTCCCATGGTGTGACGGGCGGTGTGTACAAAGG	ASV605	Eukaryota	NA	NA	NA	NA	NA	NA	NA
GGAAACCTTGTTACGACTTTTACTTCCTCTAAATGACCAAGTTCGTACAACTTCTCAGCAATTAGGTGCCATTGCTGGCTCCCAAAAGCCAATCCGGAGGCCTCACTAAGCCATTCAATCGGTAGTAGCG	ASV606	Eukaryota	Opisthokonta	Nucletmycea	Fungi	Incertae_Sedis	NA	NA	NA
GGAAACCTTGTTACGACTTTTACTTCCTCTAAATGACCGAGTTTGACGAACTTTCCGGCTCGGGGTGGTCGTTGCCAACCTCCCCGAGCCAGTCTGAAGGCCTCACTGAGCCATTCAATCGGTAGTAGCG	ASV607	Eukaryota	Opisthokonta	Nucletmycea	Fungi	NA	NA	NA	NA
ACGGAAACCTTGTTACGACTTCTCCTTCCTCTAAATGATAAGGTTCAATCAACTTCTCGCAACCAAGACAAGTAAATGCCATGGCCAGCAATCCGAAGATTTCACCGGACCATTCAATCGGTAGGAGCG	ASV608	Eukaryota	Cryptophyceae	Cryptomonadales	Rhodomonas	NA	NA	NA	NA
GTTCACCTACGGAGACCTTGTTACGACTTTTACTTCCTCTAAATGACCAAGTTTGACCAATTTCTGAGTCCCACTACAAGAGCAGGCCTCATCCAAAGGTCTCACTAAGCCATTCAATCGGTAGTATCGACGGGCG	ASV609	Eukaryota	Opisthokonta	Nucletmycea	Fungi	LKM15	uncultured_eukaryote	uncultured_eukaryote	AB902006.1.1780
ACCTACCGATTGAATGACTCGGTGAAAAATTGGGACTGTGAGTCAATTTGCTTTATTGCGAATGGATTTGTGGGAACTTTTTTTAACCTCGCCATTTAGAGGAAGGTGAAGTCGTAACAAGGTTTCCGTA	ASV610	Eukaryota	SAR	Stramenopiles	Peronosporomycetes	NA	NA	NA	NA
CACCGCCCGTCGTTGTTTCCGATGATGGTGCAATGCAGGTGATCGGACAAGCGGGGGCTCTGACTTTGCTCGAAAGTTCACCGACATTTCTTCAATAGAGGAAGCAAAAGTCGTAACAAGGTAGCTGTAGGTGAACCTG	ASV611	Eukaryota	Excavata	Discoba	Discicristata	Neobodonida	Rhynchomonas	NA	NA
TACTACCGATTGAATGGCTTAGTGAGATCTCCGGATTGGCGTTGGGAAGCCGGCAACGGCATCCCTTGGCCGAGAAGCTGATCAAACTTGGTCATTTAGAGGAAGTAAAAGTCGTAACAAGGTTTCCGTA	ASV612	Eukaryota	Opisthokonta	Nucletmycea	Fungi	NA	NA	NA	NA
CGGAAACCTTGTTACGACTTCTCCTTCCTCTAGGTGGGAGGGTTTAATGAACTTCTCAGCGATAGGAAATGTTGCCATCCCCTAAAGCCAATCCGAACACTTCACCAGCACACCCAATCGGTAGGAGCG	ASV613	Eukaryota	Archaeplastida	Chloroplastida	Chlorophyta	Chlorophyceae	Chlorophyceae_sp._VPL9-5	Chlorophyceae_sp._VPL9-5	FJ946901.1.1768
AGTAACCTTGTTACGACTTTTACTTCCTCTAAATGATCAAGTTTGGTCATCTTTCCGGCACGTCGGCTCGACCCGAAAGCCAATCCGAGCGCCAGTCCGAAGACCTCACTAAATCATTCAATCGGTAGTAGCG	ASV614	Eukaryota	Opisthokonta	Holozoa	Metazoa_(Animalia)	Arachnida	Opiliones	Frontinella_communis	GU338517.1.1622
CCGTCGCTCCTACCGATTGAGCGGTCCGGTGAATCACTCGGACCGAGAGCAACTCCTCGGAGTCGCTTTTGGAAAGTTTTGTAAACCTTATCGCTTAGAGGAAGGAGAAGTCGTAACAAGGTTTCCGTAGGTG	ASV615	Eukaryota	SAR	NA	NA	NA	NA	NA	NA
GCTCCTACCGATTGGGTGTGCTGGTGAAGTGTTCGGATTGGCAAAGCTGGTGGTCTCCATCTGCTATGCCAAGAAGTTCATTAAACCATCCCACCTAGAGGAAGGAGAAGTCGTAACAAGGTTTCCGTA	ASV616	Eukaryota	NA	NA	NA	NA	NA	NA	NA
GGAAACCTTGTTACGACTTCACCTTCCTCTAAATGGCGAGGTTAAAAAAAGTTCCCACAGATCGATTCGCAATGAAGCAAATTGATCCACAGTCCCAATTTTTCACCGAGTCATTCAATCGGTAGGTGCG	ASV617	Eukaryota	SAR	Stramenopiles	Peronosporomycetes	NA	NA	NA	NA
TACTACCGATTGAATGGTTTAGTGAGATCTTCGGATTGGTCCGGAAGTGCCGCAAGGTACCTCTAGGCTCCGAGAAGATGATCAAACTTGATCATTTAGAGGAAGTAAAAGTCGTAACAAGGTTTCCGTA	ASV618	Eukaryota	Opisthokonta	Holozoa	Metazoa_(Animalia)	Bilateria	uncultured	uncultured_Glenodinium	NA
GATCCTTCTGCAGGTTCACCTACGGAAACCTTGTTACGACTTTTATTTCCTCTAGGTGCAAAGGTTTACTTAACTTCTAGACTTGCGTCTATCAGGAAGGTTCACCTATACACCCAATCGGTAATAGCGACGGGCGGTGTGTACAAAGG	ASV619	Eukaryota	SAR	Alveolata	Telotrochidium	Peritrichia	Telotrochidium	uncultured_eukaryote	AB902204.1.1733
CACCTACCGATTGAATGATTCGGTGAAACTTTCGGACCGTGGATCACGCCACTTCGGTGGTGAGATTCGTGGAAAGTTATTTAAACCTCATCATTTAGAGGAAGGTGAAGTCGTAACAAGGTTTCCGTA	ASV620	Eukaryota	SAR	Stramenopiles	Ochrophyta	Ochromonadales	Ochromonas	uncultured_Spumella	AB520728.1.1660
GATCCTTCTGCAGGTTCACCTACGGCTACCTTGTTACGACTTCACCCCAGTCACTGAACCGACCGTGGCCAGCTGCCTCCCTTGCGGGTTAGCCCACTGTCTTCGGGTCAATCCAACTCCCATGGTGTGACGGGCGGTGTGTACAAAGG	ASV621	Eukaryota	NA	NA	NA	NA	NA	NA	NA
GATCCTTCTGCAGGTTCACCTACGGAAACCTTGTTACGACTTCTCCTTCCTCTAAGTGATCAGGTTTACTTAACTTCCCAGCAAGCCGGTCCAGAAGGTTCACCAGATCACTCAAAATCGGTAGGAGCGACGGGCGGTGTGTACAAAGG	ASV622	Eukaryota	SAR	Alveolata	Trichodinella	Peritrichia	Trichodinella	Trichodinella_sp._ZZ-2012	JQ663869.1.1699
CCTTTGTACACACCGCCCGTCACACCATGGGAGTTGGTCATACCTGAAGACGGTGTTCTAACCCGCAAGGGAGGAAGCCGGCCACGGTGTGGTCAGCGACTGGGGTGAAGTCGTAACAAGGTAGCCGTAGGTGAACCTGCAGAAGGATC	ASV623	Eukaryota	NA	NA	NA	NA	NA	NA	NA
TACTACCGATTGAATGGCTTAGTGAGCCTTTGGGATCGGCAGCTTGTACCGGCAACGGTTAGCAGGCCGCTGAAAACTTAGGCAAACTTGGTCATTTAGAGGAAGTAAAAGTCGTAACAAGGTTTCTGTA	ASV624	Eukaryota	Opisthokonta	Nucletmycea	Fungi	Malasseziaceae	Malassezia	NA	NA
TACTACCGATTGAATGATTTAGTGAGGTCTTCGGACCGGTGGGCGAGGGGTCTTCCCCTTCGATTCCGCCGGGAAGATGCCCAAACTTGATTATTTAGAGGAAGTTAAAAGTCGTAACAAGGTTTCCGTA	ASV625	Eukaryota	Opisthokonta	Holozoa	Metazoa_(Animalia)	Dictyoptera	Blattodea	Supella_longipalpa_(brown-banded_cockroach)	EF383467.1.1894
GTTCACCTACGGAAACCTTGTTACGACTTCTCCTTCCTCTAAGTGATAAGGTTTACTTAACTTCCTGCTCTACCGTGAGGTATTTGCAGTCCAGAAAGTTCACCGGATCACTCGAAATCGGTAGGAGCGACGGGCG	ASV626	Eukaryota	SAR	Alveolata	NA	NA	NA	NA	NA
CCTTTGTACACACCGCCCGTCGCTATTGCCGATTGAGTGTTCAGGTGAACCTTCTTGATTGTTGCAAAACGAAAAATTAAGTAAACCTTAGCACTTAGAGGGAATAAAAGTCGTAACAAGGTTTCCGTAGGTGAACCTGCAGAAGGATC	ASV627	Eukaryota	SAR	Alveolata	Cothurnia	Peritrichia	Cothurnia	Vaginicola_sp._NMW-2014	KJ649621.1.1729
CGGAAACCTTGTTACGACTTCACCTTCCTCTAGATGATAAGGTTTGGAGAGGTTCTCACGGCCAGATCCCAATGAAGGAACCAAGCCACAATCCCGACTCCTCACCGGACCATCCAATCGGTAGGTGCG	ASV628	Eukaryota	SAR	Stramenopiles	Mediophyceae	Mediophyceae	Cyclotella	Cyclotella_meneghiniana	NA
GGAAACCTTGTTACGACTTTTACTTCCTCTAAATGACCGGGTTTGACCAACTTTCCGGCTCGGGGGGGTCGTTGCCAACCCTCCTGAGCCAGTCCGAAGGCCTCACCGAGCCATTCAATCGGTAGTAGCG	ASV629	Eukaryota	Opisthokonta	Nucletmycea	Fungi	Aspergillaceae	Aspergillus	uncultured_Ascomycota	HM799957.1.1753
GGAAACCTTGTTACGACTTCACCTTCCTCTAAATGGCGAGGTTAAAAAAAGTTCCCATCAACTTGCTCACAATGAAGCAAGCGAGTCAACGGTCCCAATTTTTCACCGAGTCATTCAATCGGTAGGTGCG	ASV630	Eukaryota	SAR	Stramenopiles	Peronosporomycetes	Aphanomyces	NA	NA	NA
CAGGTTCACCTACGGAAACCTTGTTACGACTTTTACTTCCTCTAGATAGTCAAGTTCGACCGTCTTCTCAGCGCTCCGCCAGGGCCGTGGGCCGACCCCGGCGGGGCCGATCCGAGGGCCTCACTAAACCATCCAATCG	ASV631	Eukaryota	Opisthokonta	Holozoa	Metazoa_(Animalia)	Tetrapoda	Mammalia	NA	NA
ACACCGCCCGTCGCTCCTACCGACTCGGATGTTTTGGTGAGTTGTTCGGACCTGCAGCCGCAAGGCAGCGGGGAAGTCCTGCGAACCCCAATGTCTGGAGGAAGGAGAAGTCGTAACAAGGCTGCTGTAGGTGAACCTGC	ASV632	Eukaryota	NA	NA	NA	NA	NA	NA	NA
GCAGGTTCACCTACAGCTACCTTGTTACGACTTTTGCTTCCTCTATTGAAGAAATATCGGTGAACTTCCAAGCCGGCGCAAGCGCCCGCTTGTCCGATCACCTGCATTGCGCCATCATCGGAAACAACGACGGGCGGTGT	ASV633	Eukaryota	NA	NA	NA	NA	NA	NA	NA
TACTACCGATTGAATGGCTTAGTGAGGTCTCTGGATTGACGCTGAGGAGCCGGCAACGGCACCTCGTTGTTGAGAAGTTGATCAAACTTGGTCATTTAGAGGAAGTAAAAGTCGTAACAAGGTTTCCGTA	ASV634	Eukaryota	NA	NA	NA	NA	NA	NA	NA
TACTACCGATTGAATGGTTTAGTGAGAACTCGGGATTGCGGGCGCGGGGCTAGCAATAGCTTCCGAGCCGGTGAGAACTTGCTCAAACTTGATCATTTAGAGGAAGTAAAAGTCGTAACAAGGTTTCCGT	ASV635	Eukaryota	Opisthokonta	Holozoa	NA	NA	NA	NA	NA
GGAAACCTTGTTACGACTTTTACTTCCTCTAAATGATCAAGTTTGTTCAAGTTCCCGGCACAGATAAGGTGTTGCCACCTCATGAGCGCCAGTCCCGAGACCTCACTAAACCATTCAATCGGTAGTAGCG	ASV636	Eukaryota	SAR	NA	NA	NA	NA	NA	NA
GGTAACCTTGTTACGACTTTTACTTCCTCTAAACGCTCAAGTTTGGGAATCTTCCCGGGCAACACTGGAGGCGCGAACCACCAGAGGCCCAGTCCAAATACCTCACTAAAACGTTCAATCGGTAGTAGCG	ASV637	Eukaryota	Opisthokonta	Holozoa	Metazoa_(Animalia)	Copepoda	Cyclopoida	Macrocyclops_albidus	AJ746334.1.1808
ACGGAAACCTTGTTACGACTTCTCCTTCCTCTAAGTGATAAGGTTCACCAAACTTTCCACTGCAACGTTCAGAAGCTGAGCACTGCGGCGGTCCGAATTATTCACCGGATCACTCAATCGGTAGGAGCG	ASV638	Eukaryota	SAR	Alveolata	Dinoflagellata	NA	NA	NA	NA
GGAAACCTTGTTACGACTTTTACTTCCTCTAAATGACCAAGTTTGATCAGCTTCTCAACAATAGGATGCCGTTGCCGGCTTCCCAAAGTCAATCCGGAGACCTCACTAAGCCATTCAATCGGTAGTAGCG	ASV639	Eukaryota	NA	NA	NA	NA	NA	NA	NA
GTCGATACTACCGATTGAATGGCTTAGTGAGACCTCTGGATGGCTGCCTATCAGCAATGACATGGCATGCCAGAAACTGTTCAAACTTGGTCATTTAGAGGAAGTAAAAGTCGTAACAAGGTTTCCGTAGG	ASV640	Eukaryota	Opisthokonta	Nucletmycea	Fungi	LKM15	Mitosporidium_daphniae	Mitosporidium_daphniae	JMKJ01000175.369.2181
GGAAACCTTGTTACGACTTTTACTTCCTCTAAATGAACAAGTTTGGTCGTCTTCTCAGCGCCGGTCGAGCGGCCGAAGCCACTACAATGGCACCAATCCGAGGACCTTGCTAAACCATTCAATCGGTAGTAGCG	ASV641	Eukaryota	Opisthokonta	Holozoa	Metazoa_(Animalia)	Digenea	Echinostomida	NA	NA
ACCTACCGATTGGATGGCTCGGTGAAATCTTCGGATCTGCACAGCGTGAGAGCTTGCTCCCACTCTGGCGGAGAAGTTGCGTAAACCTCGCCATCTAGAGGAAGGTGAAGTCGTAACAAGGTTTCCGTA	ASV642	Eukaryota	SAR	NA	NA	NA	NA	NA	NA
GTCGCATCAATCGATTGTGCGTTTCGGTGAATGATTCGGATTGGACTGTTGCTAGCGATAGCTTCAGTCTGAGAAGTCTTGTAAACCATAACGCATAGAGAATGGTCAAGTCGTAACACGGTATCTGTAGG	ASV643	Eukaryota	NA	NA	NA	NA	NA	NA	NA
TACTACCGATTGAATGGCCAAGTGAGGCCTTCGGACTGGCCCAGGGAGGTCGGCAACGACCACCCAGGGCCGGAAAGTTGTACAAACTTGGTCATTTAGAGGAAGTAAAAGTCGTAACAAGGTTTCCGTA	ASV644	Eukaryota	Opisthokonta	Nucletmycea	Fungi	NA	NA	NA	NA
CGGAAACCTTGTTACGACTTCACCTTCCTCTAAATGATGAGGTTTAAATAACTTTCCACGAATCTCACCACCGAAGTGGCGTGATCCACGGTCCGAAAGTTTCACCGAATCATTCAATTGGTAGGTGCG	ASV645	Eukaryota	SAR	Stramenopiles	Ochrophyta	Ochromonadales	Ochromonas	uncultured_Spumella	AB520728.1.1660
GGAAACCTTGTTACGACTTTTACTTCCTCTAAATGACCGAGTTTGACCAACTTTCCGGCTCTGGGGGGTCGTTGCCAACCCTCCTGAGCCAGTCCGAAGGCCTCACTGAGCCATTCAATCGGTAGTAGCG	ASV646	Eukaryota	Opisthokonta	NA	NA	NA	NA	NA	NA
AAACCTTGTTACGACTTTTACTTCCTCTAAATGATCAAGTTTGATCATCTTCTCGATACCTAGAGGCAATCTTGCGATCACCTCCGGATCAATCCGAAGATCTCACTAAACCATTCAATCGGTAGTAGCG	ASV647	Eukaryota	Opisthokonta	Holozoa	Metazoa_(Animalia)	Monogononta	Ploimida	NA	NA
GGTTACCTTGTTACGACTTTTAGTTCCTCTAAATGACCAAGTTTGACCAGCTTTTAGACGGCAAAGAGGTGTTGCCACCAGTAAGCTATCCATCCGGAGGTCTCACTAAGCCATTCAATCGGTACTAGCG	ASV648	Eukaryota	Opisthokonta	Nucletmycea	Fungi	Rhizophydiales	uncultured	uncultured_fungus	DQ244004.1.1785
ACGGAAACCTTGTTACGACTTCTCCTTCCTCTAAGTGATAAGGTTCATTAAACTTTCCAACACAACATCCAGGAGCTGAGTGTTGTGTCAGTCCGAGTTATTCACCGGATCACTCAATCGGTAGGAGCG	ASV649	Eukaryota	SAR	Alveolata	Dinoflagellata	NA	NA	NA	NA
GGAAACCTTGTTACGACTTTTACGACCTCTAAATGACCAAGTTTGACTAGATTCTCGGCCCCATGGGAAAGTTGCCCCTCCCGCGGCGCCAATCTTGAAGCCTCACTAAGCCATTCAATCGGTAGTAGCG	ASV650	Eukaryota	Opisthokonta	Nucletmycea	Fungi	Pichiaceae	Pichia	Pichia_kudriavzevii	JF274497.1.1675
CGCCCGTCGATACTACCGATTGAATGGCTTAGTGAGACCTTTGGATGAGGCCTGCTCTTGTAGTGGGACTCAGAAATTGGTCAAACTTGGTCATTTAGAGGAAGTAAAAGTCGTAACAAGGTCTCCGTAGGTGAAC	ASV651	Eukaryota	Opisthokonta	Nucletmycea	Fungi	LKM15	uncultured_eukaryote	uncultured_eukaryote	AB902006.1.1780
ACACCGCCCGTCGCTCCTACCGACTCGGATGTTTTGGTGAGTTGTTCGGAGCCAATGCCGCAAGGTGCTGGTAAAGTCCTGCGAACCCCAATGTCTGGAGGAAGGAGAAGTCGTAACAAGGCTGCTGTAGGTGAACCTGC	ASV652	Eukaryota	NA	NA	NA	NA	NA	NA	NA
TACTACCGATTGAATGGTTTAGTGAGATCTTCGGATTGGGCCCGGCGTGACGGGCAACCGTTGTGCCGGTGTTCCGAAAAGACGATCAAACTTGATCATCTAGAGGAAGTAAAAGTCGTAACAAGGTTTCCGTA	ASV653	Eukaryota	Opisthokonta	Holozoa	Metazoa_(Animalia)	Oligochaeta	Haplotaxida	Chaetogaster_diastrophus	AF411874.1.1769
GCTCCTACCGATTGAGTGCTCAGGTGAATAATTCGGACTGCAGTAATGTTCGGATTCCGAACGTTGCAGCGGAAAGTTTAGTGAACCTTATCACTTAGAGGAAGGAGAAGTCGTAACAAGGTTTCCGTA	ASV654	Eukaryota	SAR	Alveolata	Dinoflagellata	Gymnodinium_clade	NA	NA	NA
GATCCTTCTGCAGGTTCACCTACGGAAACCTTGTTACGACTTCTCCTTCCTCTAGGTGATATGGTTTACGTTTATTTCCGCGTTAACGGTCCAAAAGGTTCACCGGATCACCCGGTATCGGTAGGAGCGACGGGCGGTGTGTACAAAGG	ASV655	Eukaryota	SAR	Alveolata	Haptoria	Haptoria	NA	NA	NA
GGAAACCTTGTTACGACTTCTCCTTCCTCTAAATGTTAAGATTTACACAACTTCGTCATTGGTTAAGCAGGAGAACCTGCAGAAACCACGGCTCCGAAGTGTTCATCGGAACATTCAATCGGTAGGAGCG	ASV656	Eukaryota	SAR	Rhizaria	Cercozoa	Vampyrellidae	uncultured	uncultured_freshwater_eukaryote	AB622340.1.1685
TAGTACCGATTGAATGGCTTAGTGAGACCTCCGGATTTGCGGTTTTTTGGTGGCAACATCATTAGACTGCGGAAAAGCTGGTCAAACTTGGTCATTTAGGGGAACTAAAAGTCGTAACAAGGTAACCGTA	ASV657	Eukaryota	Opisthokonta	Nucletmycea	Fungi	Rhizophydiales	NA	NA	NA
GGAAACCTTGTTACGACTTTTACTTCCTCTAAATGACCAAGTTTGACGAACTTTCCGGCTCTAGGTGGTCGTTGCCGACCTCCTTGAGCCAGTCCGAAGGCCTCACTGAGCCATTCAATCGGTAGTAGCG	ASV658	Eukaryota	Opisthokonta	NA	NA	NA	NA	NA	NA
GGTTACCTTGTTACGACTTTTACTTCCTCTAAATGACCAAGTTTGACCAGCTTCTCAGCAAGTAGTCAGCGTTGCCGCCGTCCACAAGCCAATCCGGAGGTCTCACTAAGCCATTCAATCGGTAGTAGCG	ASV659	Eukaryota	NA	NA	NA	NA	NA	NA	NA
GTCGCTACTACCGATTGAATGAATTAGTGAGCTCCAGGGATCGAGCTGCCCAGGGCAACCGAGGTAGCAAGAGAACTGGATCAAACTTGCTCATTTAGAGGAAGTAAAAGTCGTAACAAGGTTTCCGTAGG	ASV660	Eukaryota	SAR	Rhizaria	Cercozoa	NA	NA	NA	NA
CACCGCCCGTCGCTCCTACCGATTTCGAGTGATCCGGTGAACCTTCTGGACTGAGCACGCTTGCGTGAGCGGGAAGTTAAGTAAACCTTATCACTTAGAGGAAGGAGAAGTCGTAACAAGGTTTCCGTAGGTGAACCTG	ASV661	Eukaryota	SAR	Alveolata	Homalogastra	Scuticociliatia	Homalogastra	Orchitophryidae_environmental_sample	EF024585.1.1749
CACCGCCCGTCGTTGTTTCCGATGATGGTGCAATGCAGGTGATCGGACAAGCGGGGGCTCTGCCTTTGCTCGAAAGTTCACCGACATTTCTTCAATAGAGGAAGCAAAAGTCGTAACAAGGTAGCTGTAGGTGAACCTG	ASV662	Eukaryota	Excavata	Discoba	Discicristata	Neobodonida	Rhynchomonas	NA	NA
GGAAACCTTGTTACGACTTTTACTTCCTCTAAATGACCAAGTTTGATCAAGTTCTCAGCTCCAGGGTGCCGTTGCCGGCTCCCCGAAGCCAATCCCAAGATCTCACTAAGCCATTCAATCGGTAGTAGCG	ASV663	Eukaryota	Opisthokonta	Nucletmycea	Fungi	NA	NA	NA	NA
GGAAACCTTGTTACGACTTTTACTTCCTCTAAATGACCAAGTTTGATCAACTTCTCGGCCATGGGGTGCCGTTGCCGGCTCCCCGCGGCCAATCCGGAGACCTCACTAAGCCATTCAATCGGTAGTAGCG	ASV664	Eukaryota	Opisthokonta	Nucletmycea	Fungi	NA	NA	NA	NA
CCTTTGTACACACCGCCCGTCGCTCCTACCGATTTTGAGTGATCTGGTGAACCTTCTGGACCGGCTTGCTGGGAAGTTAAGTAAACCTGATCACTTAGAGGAAGGAGAAGTCGTAACAAGGTTTCCGTAGGTGAACCTGCAGAAGGATC	ASV665	Eukaryota	SAR	Alveolata	Trichodinella	Peritrichia	Trichodinella	Trichodinella_sp._ZZ-2012	JQ663869.1.1699
CCTACGGAAACCTTGTTACGACTTTTACTTCCTCTAAATGACCAAGTTTGTACAACTTCTCCAACATCGCGCCTTGCGGCATGACGTCGAATCCGAAGGCCTCACTAAGCCATTCAATCGGTAGTAGCGAC	ASV666	Eukaryota	Opisthokonta	Nucletmycea	Fungi	NA	NA	NA	NA
GCAGGTTCACCTACAGCTACCTTGTTACGACTTTTGCTTCCTCTATTGAAGAAATGTCGGTGAACTTCCAAGCCGGCGCAAGCGCCCGCTTGTCCGATCACCTGCATTGCGCCATCATCGGAAACAACGACGGGCGGTGT	ASV667	Eukaryota	NA	NA	NA	NA	NA	NA	NA
GATCCTTCTGCAGGTTCACCTACGGAAACCTTGTTACGACTTTTATTCCCTCTAAGTGCTAAGGTTTACTTAATTTTTCGTTTTGCAACAATCAAGAAGGTTCACCTGAACACTCAATCGGCAATAGCGACGGGCGGTGTGTACAAAGG	ASV668	Eukaryota	SAR	Alveolata	Cothurnia	Peritrichia	Cothurnia	Vaginicola_sp._NMW-2014	KJ649621.1.1729
CACCTACCAATTGAATGATTCGGTGAAACTTTCGGACCGTGGATCACGCCACTTCGGTGGTGAGATTCGTGGAAAGTTATTTAAACCTCATCATTTAGAGGAAGGTGAAGTCGTAACAAGGTTTCCGTA	ASV669	Eukaryota	SAR	Stramenopiles	Ochrophyta	Ochromonadales	Ochromonas	uncultured_Spumella	AB520728.1.1660
TACTACCGATTGAATGGTTAAGCTGAGGTAATCGGATTGGTGCTGTTTTAGCGGCTCTGTCGCTTGACTGGTATCGAAAAGATGACCAAACTTAATCATTTAGAGGAAGTAAAAGTCGTAACAAGGTTTCCGTA	ASV670	Eukaryota	Opisthokonta	Holozoa	Metazoa_(Animalia)	Digenea	Strigeidida	NA	NA
GGAAACCTTGTTACGACTTCACCTTCCTCTAAATGGCGAGGTTAGAAAAAGTTCCCACCGTTTCACTCACAATGAAGCAAGCGAAACAACGGTCCCAATTTCTCACCGAGTCATTCAATCGGTAGGTGCG	ASV671	Eukaryota	SAR	Stramenopiles	Peronosporomycetes	Aphanomyces	uncultured_freshwater_eukaryote	uncultured_freshwater_eukaryote	AY919696.1.1737
CGGAAACCTTGTTACGACTTCACCTTCCTCTAAATGATGAGGTTTAAATAACTTCCCGCGATGAAAGTGCCCGAGAGCTCCTTCACTGCAGTCCGAGATTTTCACCGAATCATTCAATCGGTAGGTGCG	ASV672	Eukaryota	NA	NA	NA	NA	NA	NA	NA
ACGGAAACCTTGTTACGACTTCTCCTTCCTCTAGGTGGGATGGTTTAATGAACTTCTTGGCATAGCAGATGGAGACCACCAGCTTTGCCAATCCGAACACTTCACCAGCACACCCAATCGGTAGGAGCG	ASV673	Eukaryota	NA	NA	NA	NA	NA	NA	NA
GGATACCTTGTTACGACTTCTCCTTCCTCTAAACGGTAAGGTTCGAACAGCTTCTGGCGCGGACACAGGGTTTGACCCCTGCGTGCCGACCATCCGGAGTTCTCGCCGGACCGTTCAATCGGTAGGAGCG	ASV674	Eukaryota	Amoebozoa	Tubulinea	Arcellinida	Echinamoebida	Vermamoeba	Vermamoeba_vermiformis	AF426157.1.1841
GGAAACCTTGTTACGACTTTTACTTCCTCTAAATGACCAAGTTTGATCAAGTTTTCAGCAACAGGATGCCGTTGCCGGCTTCCCGAAGCCAATCTCAAGACCTCACTAAGCCATTCAATCGGTAGTAGCG	ASV675	Eukaryota	Opisthokonta	Nucletmycea	Fungi	NA	NA	NA	NA
TACTACCGATTGAATGGCTTAGTGAGGTCTTGAGATTGGCTTCGGGAAGCCGGCAACGGCATCCTGTTGCTGAAAACTTGATCAAACTTGGTCATTTAGAGGAAGTAAAAGTCGTAACAAGGTTTCCGTA	ASV676	Eukaryota	Opisthokonta	Nucletmycea	Fungi	NA	NA	NA	NA
TAGTACCGATTGAATGGCTTAGTGAGACCTCCGGATGGATAGCTTACTGGTGGCAACACCTCTTTGCCGTCTAAAAGCTGGTCAAACTTGGTCATTTAGAGGAACTAAAAGTCGTAACAAGGTAACCGTA	ASV677	Eukaryota	Opisthokonta	Nucletmycea	Fungi	Rhizophydiales	uncultured	uncultured_fungus	DQ244004.1.1785
GGAAACCTTGTTACGACTTTTACTTCCTCTAAATGATCAAGTTTGTTCAACTTTCCGGCGCAAAGCGGGTGTTGCCACCTACTAAGCACCAGTCCGAAGACCTCACTAAACCATTCAATCGGTAGTAGCG	ASV678	Eukaryota	Opisthokonta	Holozoa	NA	NA	NA	NA	NA
TACTACCGATTGAATGGCTTAGTGAGACCTCCGGATTGACGAAAAGGACCTGGAAACAAGACTTTTTTGTTGAAAAGCTGGTCAAACTTGGTCATTTAGAGGAAGTAAAAGTCGTAACAAGGTAACCGTA	ASV679	Eukaryota	Opisthokonta	NA	NA	NA	NA	NA	NA
GTCGCTCCTACCGATTGAATGTTCCGGTGAGGACTTGGGAGGATTGGTGGCGTCGAAAGATGCCATTGAACCGAACTTGTACGAATCTTAGCATTTAGAGGAAGGAGAAGTCGTAACAAGGTTTCCGTAGG	ASV680	Eukaryota	NA	NA	NA	NA	NA	NA	NA
TACTACCGATTGAATGGCTTAGTGAGGTCTCCGGATTGGCTTTGGGGAGCCGGCGACGGCACCCTATTGCTGAGAAGCTGATCAAACTTGGTCATTTAGAGGAAGTAAAAGTCGTAACAAGGTTTCCGTA	ASV681	Eukaryota	Opisthokonta	NA	NA	NA	NA	NA	NA
GGAAACCTTGTTACGACTTCACCTTCCTCTAGATGGCGAGGTTTACGCAACTTCTCCGCCAGAGTGGGAGCAAGCTCTCACGCTGTGCAGATCCGAAGATTTCACCGAGCCATCCAATCGGTAGGTGCG	ASV682	Eukaryota	SAR	Stramenopiles	NA	NA	NA	NA	NA
TCCTACCGATTGAACGTTCCGGTGAATCCTCCGGACCTAATTTCAGCTGTGGGGCAACTCACTTTTGAAGTCTTGGAAAGTTGTGTAAACCTTAACGTTTAGAGGAAGGAGAAGTCGTAACAAGGTTTCCGTA	ASV683	Eukaryota	SAR	NA	NA	NA	NA	NA	NA
GGAAACCTTGTTACGACTTTTACTTCCTCTAAATGACCAAGTTTGACCAGCTTCTCAGCAACGGGGTGCAGTCTCCGGCTCCCCAAAGCCAATCCGGAGGCCTCACTAAGCCATTCAATCGGTAGTAGCG	ASV684	Eukaryota	NA	NA	NA	NA	NA	NA	NA
GCACCTACCGATTGGACGATCCGGCAAGATGTTTGGAATTATGTTTACCTGGGCTCGCCCATAAAATGTGATGAAGCTCCTCAAACCTTACCGTCTAGAGGAAGGTGAAGTCGTAACAAGGTCTCCGTA	ASV685	Eukaryota	SAR	Stramenopiles	Labyrinthulomycetes	Sorodiplophrys	uncultured_eukaryote	uncultured_eukaryote	NA
TACTACCGATTGAATGGCTCAGTGAGGCCTTCGGACTGGCTCAGGAGGGTTGGCAACGACCCCCCAGAGCCGGAAAGTTGGTCAAACTCGGTCATTTAGAGGAAGTAAAAGTCGTAACAAGGTTTCCGTA	ASV686	Eukaryota	Opisthokonta	Nucletmycea	Fungi	Aspergillaceae	NA	NA	NA
TACTACCGATTGAATGGCTCAGTGAGGCCTTCGGACTGGCCCAGGGAGGTCGGCAACGACCACCCAGGGCCGGAAAGTTCGTCAAACTTGGTCATTTAGAGGAAGTAAAAGTCGTAACAAGGTCTCCGTA	ASV687	Eukaryota	Opisthokonta	Nucletmycea	Fungi	NA	NA	NA	NA
CGCCCGTCGCTCCTACCGATTTCGAGTGATCCGGTGAACTTTCTGGACTGCAAATACCTCACGGTAGAGCAGGAAGTTAAGTAAACCTTATCACTTAGAGGAAGGAGAAGTCGTAACAAGGTTTCCGTAGGTGAAC	ASV688	Eukaryota	SAR	Alveolata	NA	NA	NA	NA	NA
GCAGGTTCACCTACGGAAACCTTGTTACGCCTTATCCTTCCTCTAAGTGTTATGGCTTGCACAACTTTTTGGTCTTCTGGTGAAGTCCAATCCGAAGAACTCGCCGAAACACTCGAATCGGTAGGAGCGACGGGCGGTGT	ASV689	Eukaryota	SAR	Alveolata	Stokesia	Peniculia	Stokesia	uncultured_eukaryote	KJ925287.1.1638
TACTACCGATTGAATGGCTCAGTGAGGCCTTCGGACTGGCTCGAAGAGGTTGGCAACGACCACTTCGAGCCGGAAAGTTGGTCAAACTCGGTCATTTAGAGGAAGTAAAAGTCGTAACAAGGTTTCCGTA	ASV690	Eukaryota	Opisthokonta	Nucletmycea	Fungi	Didymellaceae	NA	NA	NA
TACTACCGATTGAATGTTTTAGTGAGATCTTCGGCTTGGTTTTCCGAGTGACTTTCGGGTCGTTCGGTTTATATCGAAAAGATGCTCAAACTGGATCATTTAGAGGAAGTAAAAGTCGTAACAAGGTATTCGTA	ASV691	Eukaryota	Opisthokonta	Holozoa	Metazoa_(Animalia)	Bdelloidea	NA	NA	NA
CACCTACGGAAACCTTGTTACGACTTCTCCTTCCTCTAAGCGATAAGGTTTACAAAACTTTCCAAAAGCGACTCCGAGGAGTTGCTCTCGGTCCGAGTGATTCACCGGACCGCTCAATCGGTAGGAGCGACGG	ASV692	Eukaryota	SAR	Alveolata	NA	NA	NA	NA	NA
TACTACCGATTGAATGGCTCAGTGAGGCCTTCGGACTGGCCCCGGGAGGTCGGCAACGACCACCTAGGGCCGGAAAGTTCGTCAAACTTGGTCATTTAGAGGAAGTAAAAGTCGTAACAAGGTCTCCGTA	ASV693	Eukaryota	Opisthokonta	Nucletmycea	Fungi	NA	NA	NA	NA
GCAGGTTCACCTACGGAAACCTTGTTACGCCTTATCCTTCCTCTAAGTGTTATGGCTTGCACGACTTTTTGGTCCCCTGGGGGGGACCAATCCGAAGAACTCGCCGAAACACTCGAATCGGTAGGAGCGACGGGCGGTGT	ASV694	Eukaryota	SAR	Alveolata	Stokesia	Peniculia	Stokesia	uncultured_eukaryote	KJ925287.1.1638
TACTACCGATTGAATGGTTTAGTGAGATCTTCGGATTGGTCCGGAGGTGGCCGCAAGGTTGCCTCTAGGTTCTGAGAAGATGATCAAACTTGATCATTTAGAGGAAGTAAAAGTCGTAACAAGGTTTCCG	ASV695	Eukaryota	Opisthokonta	Holozoa	Metazoa_(Animalia)	Monogononta	Ploimida	NA	NA
GGAAACCTTGTTACGACTTTTACTTCCTCTAAATGACCGGGTTTGACCAACTTTCCGGCTCTGGGGGGTCGTTGCCAACCCCCTGGAGCCAGTCCGAAGGCCTCACCGAGCCATTCAATCGGTAGTAGCG	ASV696	Eukaryota	Opisthokonta	Nucletmycea	Fungi	Aspergillaceae	Aspergillus	NA	NA
TACTACCGATTGAATGGCTTAGTGAGGCGTTTGGATGGTTGACACTCGCTTGTTTTCAAGCTTGTATTGACTAAAAGATCGTCAAACTTGGTCATTTAGAGGAAGTAAAAGTCGTAACAAGGTTTCCGTA	ASV697	Eukaryota	Opisthokonta	NA	NA	NA	NA	NA	NA
CACCTACCGATTGAATGGTCCGGTGAAGCCTCGGGATTGTGGTGAGTTTCCTTTATTGGGAGTTTATCGCGAGAACTTGTCTAAACCTTATCATTTAGAGGAAGGTGAAGTCGTAACAAGGTTTCCGTA	ASV698	Eukaryota	SAR	Stramenopiles	Bacillariophyceae	Bacillariophyceae	Nitzschia	uncultured_eukaryote	JN090863.1.1783
GCTCCTACCGATTGAGTGATCCGGTGAATAATTCGGACCGCCGCAGTGCTCAGCTTCTGAACGTTGCAGTGGAAAGTTTGGTGAACCTTATCACTTAGAGGAAGGAGAAGTCGTAACAAGGTTTCCGTA	ASV699	Eukaryota	SAR	Alveolata	Dinoflagellata	Thoracosphaeraceae	NA	NA	NA
TACTACCGATTGAATGGCTTAGTGAGGTCTCCGGATTGACTTTGGGAAGCCGGCAACGGCATCCTATTGTTGAGAAGCTGATCAAACTTGGTCATTTAGAGGAAGTAAAAGTCGTAACAAGGTTTCCGTA	ASV700	Eukaryota	NA	NA	NA	NA	NA	NA	NA
CACCTACCGATTGAATGGTCCGGTGAGGACTCGGGATTGTGGTCTGGCTCCTTCACTGGGGCCTGACCGTGAGAACTTGTCCAAACCTTATCATTTAGAGGAAGGTGAAGTCGTAACAAGGTTTCCGTA	ASV701	Eukaryota	SAR	Stramenopiles	Mediophyceae	Mediophyceae	NA	NA	NA
CACCTACGGAAACCTTGTTACGACTTTTACTTCCTCTAAATGACCAAGTTTGACCAGTTTCACCAGAGTCCCAATTTCTCAGGACCCCAGCTCCAGAGGCCTCACTAAGCCATTCAATCGGTAGTAGCGACGG	ASV702	Eukaryota	Opisthokonta	Nucletmycea	Fungi	Cryptomycota	LKM11	uncultured_fungus	DQ244016.1.1736
TACTACCGATTGAATGGTTTAGTGAGATCTCGGGACTGACGGCGCCCTCCTGGCAACAGGGGGTCGCCGACGGGAACTTGCTCAAACTTGATCATTTAGAGGAAGTAAAAGTCGTAACAAGGTTTCCGTA	ASV703	Eukaryota	Opisthokonta	Holozoa	NA	NA	NA	NA	NA
GTCGCTACTACCGATTGAATGAATTAGTGAGCTTCAGAGATCGAGCTGATTCGGGCAACCGGGTCAGTTTGAGAACTGAATCAAACTTGCTCATTTAGAGGAAGTAAAAGTCGTAACAAGGTTTCCGTAGG	ASV704	Eukaryota	SAR	Rhizaria	Cercozoa	Glissomonadida	uncultured	uncultured_eukaryote	AB695526.1.1759
GGAAACCTTGTTACGACTTTTGCTTCCTCTAAATGGTCAAGTTTGCGCCAGTTCCCGGCGACTCCAGAAGGTTTCCCAACCGGAGCTGCCAGTCCCTGGAGCTCGCTAAACCATTCAATCGGTAGCAGCG	ASV705	Eukaryota	SAR	Rhizaria	Cercozoa	uncultured	Dimorpha-like_sp._ATCC_50522	Dimorpha-like_sp._ATCC_50522	AF411283.1.1819
GATCCTTCTGCAGGTTCACCTACGGCTACCTTGTTACGACTTCACCCCAGTCGCTGACCCTACCGTGGTCGCCTGCCCCCCTTGCGGGTCAGCGAAGCGCCTTCGGGTAGAACCAACTCCCATGGTGTGACGGGCGGTGTGTACAAAGG	ASV706	Eukaryota	NA	NA	NA	NA	NA	NA	NA
TAGTACCGATTGAATGGCTTAGTGATACCTCCGGATTTGCGGTTTTTTGGTGGCAACATCATTAGACTGCGGAAAAGCTGGTCAAACTTGGTCATTTAGAGGAACTAAAAGTCGTAACAAGGTAACCGTA	ASV707	Eukaryota	Opisthokonta	Nucletmycea	Fungi	Rhizophydiales	uncultured	NA	NA
CCTTTGTACACACCGCCCGTCACACCATGGGAGTTGGATTGACCCGAAGACAGTGGGCTAACCCGCAAGGGAGGCAGCTGGCCACGGTCGGTTCAGTGACTGGGGTGAAGTCGTAACAAGGTAGCCGTAGGTGAACCTGCAGAAGGATC	ASV708	Eukaryota	NA	NA	NA	NA	NA	NA	NA
TACTACCGATTGAATGATTTAGTGAGGCCTTCGGACGGGCCCGTCGGGCTTCCGGCTTTCGGGGGGCAACTCTCGGAGGCTGAGGCTATCCACGGCGGGACTGAAAGAAGTCCAAATTTGATCCTTTAGAGGAAGTAAAAGTCGTAACAAGGTTTCCGTA	ASV709	Eukaryota	NA	NA	NA	NA	NA	NA	NA
TACTACCGATTGAATGGCTCAGTGAGGCCTTCGGATTGGCTCAGGGAGGTCGGCAACGACCACCCAGAGCCGAAAAGTTGGTCAAACTTGGTCATTTAGAGGAAGTAAAAGTCGTAACAAGGTTTCCGTA	ASV710	Eukaryota	Opisthokonta	Nucletmycea	Fungi	NA	NA	NA	NA
ACCTACCGATTGGATGGCTCGGTGAAATCTTCGGATCGGGAGGCGTTGCGCTCTCTGAGCACATGCCTTTTGAGAAGTTGAGTAAACCTCGCCATCTAGAGGAAGGTGAAGTCGTAACAAGGTTTCCGTA	ASV711	Eukaryota	SAR	Stramenopiles	Bicosoecida	NA	NA	NA	NA
CGGAAACCTTGTTACGACTTCACCTTCCTCTAGATGACGAGGTTTACTCAACTTCTCGAGCCACCCTCATGCAAGCACGAAGAAAGCCCGATCCGGAGATTTCACCGAGCCATCCAATCGGTAGGTGCG	ASV712	Eukaryota	SAR	Stramenopiles	Bicosoecida	uncultured_stramenopile	uncultured_stramenopile	uncultured_stramenopile	HM135093.1.1713
TACTACCGATTGAATGGCTCAGTGAGGCCTTCAGACTGGCTCGGGGAGGTTGGCAACGACCACCCCGAGCCGGAAAGTTCGTCAAACTCGGTCATTTAGAGGAAGTAAAAGTCGTAACAAGGTTTCCGTA	ASV713	Eukaryota	Opisthokonta	Nucletmycea	Fungi	NA	NA	NA	NA
TACTACCGATTGAATGGCTTAGTGAGGCCTCCGGATTGGCTTTTGGGAGCCAGCAATGGCACCTAATTGCTGAGAAGTTGTACGAACTTGGTCATTTAGAGGAAGTAAAAGTCGTAACAAGGTTTCCGTA	ASV714	Eukaryota	Opisthokonta	Nucletmycea	Fungi	Incertae_Sedis	Buckleyzyma	Buckleyzyma_aurantiaca	NA
CACCTACCGATTGAATGATTCGGTGAAAATCTCGGACTGCAGTGAAGGAGCTCTCGGGCACTTTCATCGCGGGAAGTTATTTAAACCTCATCATTTAGAGGAAGGTGAAGTCGTAACAAGGTTTCCGTA	ASV715	Eukaryota	SAR	Stramenopiles	Ochrophyta	Chromulinales	Oikomonas	Spumella-like_flagellate_JBAF35	AY651071.1.1696
TACTACCGATTGAATGGCTCAGTGAGGCCTTCGGACTGGCTCAAGGAGGTCGGCAACGACCACCTAGAGCCGGAAAGTTCGTCAAACTTGGTCATTTAGAGGAAGTAAAAGTCGTAACAAGGTTTCCGTA	ASV716	Eukaryota	Opisthokonta	Nucletmycea	Fungi	NA	NA	NA	NA
GGAAACCTTGTTACGACTTTTACTTCCTCTAAATGACCAAGTTTGATCAACTTCTCAACAACGAGGTGCCGTTGCCGGCTCCTCAGCGTCAATCCAGAGACCTCACTAAGCCATTCAATCGGTAGTAGCG	ASV717	Eukaryota	NA	NA	NA	NA	NA	NA	NA
GGAAACCTTGTTACGACTTCATCTTCCTCTAAATGGCGAGGTTAAAAAAAGTTCCCACAGATCGATTCGCAATGAAGCAAATTGATCCACAGTCCCAATTTTTCACCGAGTCATTCAATCGGTAGGTGCG	ASV718	Eukaryota	SAR	Stramenopiles	Peronosporomycetes	NA	NA	NA	NA
TACTACCGATTGAATGGCTTAGTGAGATCTCCGGATTGGCGTTGGCGAGCCGGCAACGGCACTCCTTGGCTGAGAAGTTGATCAAACTTGGTCATTTAGAGGAAGTAAAAGTCGTAACAAGGTTTCCGTA	ASV719	Eukaryota	Opisthokonta	Nucletmycea	Fungi	NA	NA	NA	NA
GATCCTTCTGCAGGTTCACCTACGGCTACCTTGTTACGACTTCACCCCAGTCGCTAAACCCACCGTGGTCGCCTGCCTCTCTTGCGAGTTAGCGCAACGCCTTCGGGTGAATCCAACTCCCATGGTGTGACGGGCGGTGTGTACAAAGG	ASV720	Eukaryota	NA	NA	NA	NA	NA	NA	NA
CACCTACCGATTGAATGATTCGGTGAATTCTTCGGACCGTGGTTCGGACGCTCTCGGGCGACTGAGCCGTGGGAAGTTGTTTAAACCTCATCATTTAGAGGAAGGTGAAGTCGTAACAAGGTTTCCGTA	ASV721	Eukaryota	SAR	Stramenopiles	Ochrophyta	NA	NA	NA	NA
GATCCTTCTGCAGGTTCACCTACGGCTACCTTGTTACGACTTCACCCCAGTCGCTGACCCTACCGTGGTCGGCTGCCTCCATTGCTGGTTAGCGCACCGCCTTCGGGTAGAACCAACTCCCATGGTGTGACGGGCGGTGTGTACAAAGG	ASV722	Eukaryota	NA	NA	NA	NA	NA	NA	NA
ACCTACGGAAGCCTTGTTACGACTTGTCCTTCCTCTAAGTGATAAGGTTTGCGAAACTTCCCGCAGCGAAGCCATTACTGGATCGCCGCAGTCCGAATTACTCACCGGACCACTCAATCGGTAGGAACGACG	ASV723	Eukaryota	SAR	Alveolata	Protalveolata	Perkinsidae	A31	uncultured_eukaryote	JN090897.1.1770
GGAAACCTTGTTACGACTTTTACTTCCTCTAAATGACCAAGTTCGATCAACTTCTCCGCCACAGAATGCCGTTTCCGGCTCCCCGCAGCAAATCAGAAGGCCTCACTAAGCCATTCAATCGGTAGTAGCG	ASV724	Eukaryota	NA	NA	NA	NA	NA	NA	NA
GGATACCTTGTTACGACTTCTCCTTCCTCTAAATGGTAAGGTTCAATTAACTTTGGCAAGGCTGTGCGTTTTCCCCTCCCCATCGCTGGACAGGGGGAAACGAGGGAACCTCGGCCTCCGAAAACTTCACCGGACCATTCAATTGGTAGGAGCG	ASV725	Eukaryota	NA	NA	NA	NA	NA	NA	NA
GGAAACCTTGTTACGACTTTTACTTCCTCTAAATGACCAAGTTCGTACAACTTCTCGGCAGTCGGATGCTCTCGCGAGCTTCCAATAGCCAATCCGGAGGCCTCACTAAGCCATTCAATCGGTAGTAGCG	ASV726	Eukaryota	Opisthokonta	Nucletmycea	Fungi	Sporidiobolaceae	uncultured	uncultured_fungus	NA
TAGTACCGATTGAATGGCTTAGTGAGACCTCCAGATCGACGATACCTTGGTGGCAACACCATAGCGTTGTTGAGAAGCTGGTCAAACTTGGTCATTTAGAGGAACTAAAAGTCGTAACAAGGTAACCGTA	ASV727	Eukaryota	Opisthokonta	Nucletmycea	Fungi	Rhizophydiales	NA	NA	NA
CACCTACCGATTGAATGATTCGGTGAAAATCTCAGACCGACGCTAAGTTTCCCTAGGGCGACCTAGTGTTGGGAAGTTATTTAAACCTCATCATTTAGAGGAAGGTGAAGTCGTAACAAGGTTTCCGTA	ASV728	Eukaryota	SAR	Stramenopiles	Ochrophyta	Chrysophyceae	uncultured	uncultured_chrysophyte	NA
CGGAAACCTTGTTACGACTTCACCTTCCTCTAAATGATGAGGTTTAAATAACTTCCCAACACTAGGTCGCCCTAGGGAAACTTAGCGTCGGTCTGAGATTTTCACCGAATCATTCAATCGGTAGGTGCG	ASV729	Eukaryota	SAR	Stramenopiles	Ochrophyta	Chrysophyceae	uncultured	uncultured_chrysophyte	NA
CGCCCGTCGTCGCTACCGATGGTGGCAGGATAGAGCCATCAGGAGGCCACGGATACCTCGTGGGTCCAAGTCAAAATTGGGCAATGTCCTGCCACTAGAGGGAGCAAAAGTCGTAACAAGGTTGTTGTAGGTGAAC	ASV730	Eukaryota	Excavata	Discoba	Discicristata	Euglenaceae	Colacium	Colacium_sp._Songjanggol033107B	FJ719604.1.2141
CCTTTGTACACACCGCCCGTCACACCATGGGAGTCAGTTGCTCCAGAAGTGGCTACGCCAACCCGCAAGGGAGGCAGGCCCCCAAGGAGTGACTGGTAACTGGGGTGAAGTCGTAACAAGGTAACCGTAGGTGAACCTGCAGAAGGATC	ASV731	Eukaryota	NA	NA	NA	NA	NA	NA	NA
CACCTACCGATTGGATGGTCCGGTGAGGAGTCGGGATTGTGGCTTGGTTCCTTCATTGGGATCTGGCCGTGAGAACCTCTCCAAACCTTATCATCTAGAGGAAGGTGAAGTCGTAACAAGGTTTCCGTA	ASV732	Eukaryota	SAR	Stramenopiles	Mediophyceae	Mediophyceae	Cyclotella	Cyclotella_meneghiniana	NA
GCTCCTACCGATTGAGTGATCCGGTGAATAATTCGGACCGCAGCAGTGCTCAGCTTCTGGGCGTTGCAGCGGAAAGTTTGGTGAACCTTATCACTTAGAGGAAGGAGAAGTCGTAACAAGGTTTCCGTA	ASV733	Eukaryota	SAR	Alveolata	Dinoflagellata	NA	NA	NA	NA
CACCTACCGATTGAATGATTCGGTGAAACTTTCGGACCGTAGCTAGGACGCCTTCTGGCGACTTGGCCGTGGGAAGTTATTTAAACCTCATCATTTAGAGGAAGGTGAAGTCGTAACAAGGTTTCCGTA	ASV734	Eukaryota	SAR	Stramenopiles	Ochrophyta	Chrysophyceae	Chromulinales	uncultured_eukaryote	JF730832.1.1690
GGAGACCTTGTTACGACTTTTACTTCCTCTAAATGACCAAGTTTGACGAACTTTCCGGCCCTGGGTGGTCGTTGCCGACCTCCCTGGGCCAGTCCGAAGGCCTCACTGAGCCATTCAATCGGTAGTAGCG	ASV735	Eukaryota	NA	NA	NA	NA	NA	NA	NA
GGAAACCTTGTTACGACTTTTACTTCCTCTAAATGACCAAGTTTGACCAACTTTTCGGCTCTGGGTGGTCGTTGCCGACCTCCCTGAGCCAATCCGAAGGCCTCACTGAGCCATTCAATCGGTAGTAGCG	ASV736	Eukaryota	Opisthokonta	Nucletmycea	Fungi	NA	NA	NA	NA
GGAAACCTTGTTACGACTTTTACTTCCTCTAAATGACCAAGTTTGTACAACTTTCCGGCCCTGGGTGGTCGTTGCCGACCTCCCTGGGCCAGTCCGAAGGCCTCACTTGGCCATTCAATCGGTAGTAGCG	ASV737	Eukaryota	Opisthokonta	Nucletmycea	Fungi	NA	NA	NA	NA
ACCGCCCGTCGTTGCTACCGATGCTAATGGGACACAGGTCAACAGACATAGACTTAGTTCGCTTCGTCCGTGAAAGTTGACCCATGTTTCATTAGTAGAGGAAGCAAAAGTCGTAACAAGGTAGCTGTAGGTGAACCT	ASV738	Eukaryota	Excavata	Discoba	Discicristata	Prokinetoplastina	Ichthyobodo	uncultured_kinetoplastid	AF530520.1.1936
CACCTACGGAAACCTTGTTACGACTTTTACTTCCTCTAAATGACCAAGTTTGACCAGTTTTGCCAGAGTCCCAATTTCTCGGGACCCCAGCTCCAGAGGCCTCACTAAGCCATTCAATCGGTAGTAGCGACGG	ASV739	Eukaryota	Opisthokonta	Nucletmycea	Fungi	Cryptomycota	LKM11	uncultured_fungus	DQ244016.1.1736
TCCTACCGATTGAATGGTCCGGTGAAGTGTTCGGATCGCGGCGACGTGGGCGGTTCGCTGCCTGCGACGTCGCGAGAAGTCCACTGAACCTTATCATTAGAGGAAGGAGAAGTCGTAACAAGGTTTCCGT	ASV740	Eukaryota	Archaeplastida	Chloroplastida	Charophyta	NA	NA	NA	NA
GCTCCTACCGATTGAGTGATCCGGTGAATAACTCGGACTGACACAACACTCAGCTCCTGGATGTTGTGTTGGAAAGTTTAATGAACCTTATCACTTAGAGGAAGGAGAAGTCGTAACAAGGTTTCCGTA	ASV741	Eukaryota	SAR	Alveolata	Dinoflagellata	NA	NA	NA	NA
ACGGAAACCTTGTTACGACTTTTGCTTCCTCTAAATGTTCAAGTTTGACTCCCTTCTCCGTCTCAAGGCTGGAGACCAGCCAAGAAACCAATCCAGGAGACTCACTAAGACATTCAATCGGTAGCAGCG	ASV742	Eukaryota	NA	NA	NA	NA	NA	NA	NA
TACTACCGATTGAATGGCTCAGTGAGGCTTTCGGACTGGCTTAAGGAGGGTGGCAACACCCACCTAGAGCCGGAAAGTTGTTCAAACTTGGTCATTTAGAGGAAGTAAAAGTCGTAACAAGGTTTCCGTA	ASV743	Eukaryota	Opisthokonta	Nucletmycea	Fungi	NA	NA	NA	NA
GGAAACCTTGTTACGACTTTTACTTCCTCTAAATGACCAAGTTTGATCAGCTTCTCAGCAATAGGGTGCCGTCGCCGGCTCCCCAAAGCCAATCCGGAGACCTCACTAAGCCATTCAATCGGTAGTAGCG	ASV744	Eukaryota	Opisthokonta	Nucletmycea	Fungi	NA	NA	NA	NA
TACTACCGATCGAGTGATTTAGTGAGGCCTTTGGACTGGTCTTCGTTATGGCCTTCGGGTCGTGCCGGAGTACCGGGAAGATGACCAAACTTGATTACTTAGAGGAAGTAAAAGTCGTAACAAGGTTTCCGTA	ASV745	Eukaryota	Opisthokonta	Holozoa	Metazoa_(Animalia)	Neopterygii	Teleostei	Misgurnus_anguillicaudatus_(oriental_weatherfish)	GAAD01000228.3.2001
AGTAACCTTGTTACGACTTTTACTTCCTCTAAACGCTCAAGTTTGGGAGTCTTCCCGGGCAACACTGGAGGCGTTAACCACCAGAGGCCCAGTCCAAATACCTCACTAAAACGTTCAATCGGTAGTAGCG	ASV746	Eukaryota	Opisthokonta	Holozoa	Metazoa_(Animalia)	Copepoda	Cyclopoida	invertebrate_environmental_sample	NA
CGTCGCTCCTACCGATTGAGTGATCCGGTGAGGACTCGGGAGAGAGCGTTTGGGGAGACCCATTGCGTTTTCGAACCTGTTCAAATCATATTACTTAGAGGAAGGAGAAGTCGTAACAAGGTTTCCGTAGGT	ASV747	Eukaryota	NA	NA	NA	NA	NA	NA	NA
TACTACCGATTGAATGGCTTAGTGAGGTCTTGGGATTGGCTTCGGGAAGCCGGCAACGGCATCCTGTTGCTGAGAACTTGATCAAACTTGGTCATTTAGAGGAAGTAAAAGTCGTAACAAGGTTTCCGTA	ASV748	Eukaryota	Opisthokonta	NA	NA	NA	NA	NA	NA
TACTACCGATTGGATGGTTTAGCAAGGTATTCAGATTGCTGTCGATTTTGTACGCAAGTGTGAAATTGATGGTCGAGAAGAAGGCCAAACTTGATCATTTAGAGGAAGTAAAAGTCGTAACAAGGTTTCCGTA	ASV749	Eukaryota	Opisthokonta	Holozoa	Metazoa_(Animalia)	Catenulida	Stenostomidae	Stenostomum_sp._'island'	FJ384811.1.1227
GGAAACCTTGTTACGACTTCACCTTCCTCTAGATGGCGAGGTTTACTCAACTTCTCGAGTCGCGAGGTGGCAAGCCACTACGCGAACCCAATCCGGAGATTTCACCGAGCCATCCAATCGGTAGGTGCG	ASV750	Eukaryota	SAR	Stramenopiles	Bicosoecida	NA	NA	NA	NA
GATCCTTCTGCAGGTTCACCTACGGAAACCTTGTTACGACTTTTATTTCCTCTAGGTGCAAAGGTTTACTTAATTTCTAGTCTTGCGACTGTCGAGAAGGTTCACCTATACACCCAATCGGTAATAGCGACGGGCGGTGTGTACAAAGG	ASV751	Eukaryota	SAR	Alveolata	Epistylis	Peritrichia	Epistylis	Epistylis_sp._2_JG-2011	JX178766.1.1729
GATCCTTCTGCAGGTTCACCTACGGCTACCTTGTTACGACTTCACCCCAGTCACTGAACCTACTGTGGTTGGCTGCCTCCATTGCTGGTTGGCGCACCACCTTCGGGTAGATCCAATTCCCATGGTGTGACGGGCGGTGTGTACAAAGG	ASV752	Eukaryota	NA	NA	NA	NA	NA	NA	NA
GGAAACCTTGTTACGACTTTTACTTCCTCTAAATGACCAAGTTTGATCAAGTTTTCAGCAACAGGGTGCCGTTGCCGGCTCCCCGAAGCCGATCCCAAGACCTCACTAAGCCATTCAATCGGTAGTAGCG	ASV753	Eukaryota	Opisthokonta	Nucletmycea	Fungi	NA	NA	NA	NA
GGAAACCTTGTTACGACTTCACCTTCCTCTAGATGGCGAGGTTTACTCAACTTCTCAAAAGGCATGTGCTCAGAGAGCGCAACGCCTCCCGATCCGAAGATTTCACCGAGCCATCCAATCGGTAGGTGCG	ASV754	Eukaryota	SAR	Stramenopiles	Bicosoecida	NA	NA	NA	NA
ACGGAAACCTTGTTACGACTTCTCCTTCCTCTAAGTGATAAGGTTCACCAAACTTTCCGCTGCAACGCCCAGAAGCTGAGCACTGCTGCGGTCCGAATTATTCACCGGATCACTCAATCGGTAGGAGCG	ASV755	Eukaryota	SAR	Alveolata	Dinoflagellata	NA	NA	NA	NA
CCTTTGTACACACCGCCCGTCACACCATGGGAGTTGGTTTCACCCGAAGGCTGTGCGCTAACCCGCAAGGGAGGCAGCAGACCACGGTGGGATCAGCGACTGGGGTGAAGTCGTAACAAGGTAGCCGTAGGTGAACCTGCAGAAGGATC	ASV756	Eukaryota	NA	NA	NA	NA	NA	NA	NA
GCCCGTCGCTCCTACCGATTTCGAGTGGTCCGGTGAACCTTTTGGACTGCGCGGGCCTCGTGCCTCGTGCGGAAAATCAAGTAAACCATATCACTTAGAGGAAGGAGAAGTCGTAACAAGGTTTCCGTAGGTGAAC	ASV757	Eukaryota	SAR	Alveolata	Tachysoma	Hypotrichia	Tachysoma	NA	NA
GAATACCTTGTTACGACTTTTACTTCCTCTAAATGATCCAGTTTGAGCATCTTTTCGATATATACCGAACGACCCGAGAGCCGCTCGGAAAACCAAGCCGAAGATCTCACTAAAACATTCAATCGGTAGTAGCG	ASV758	Eukaryota	Opisthokonta	Holozoa	Metazoa_(Animalia)	Bdelloidea	Adinetida	Bdelloidea_environmental_sample	NA
GGAAACCTTGTTACGACTTTTACTTCCTCTAGAAATTTGAGTTCGACAAACTTCCCCGCCAGCCTGAGAGAGTTGCCCCTCTCCTGGACAGCAGGTCCAGATGCCTCACTAAAACTTCCAATCGGTAGTAGCG	ASV759	Eukaryota	Opisthokonta	Holozoa	Metazoa_(Animalia)	NA	NA	NA	NA
GGAAACCTTGTTACGACTTTTACTTCCTCTAAATGACCAAGTTTGATCAACTTCTCAGCCAAGGAGTGCCGTTGCCGGCTCGCCAACGCCAATCCGGAGATCTCACTAAGCCATTCAATCGGTAGTAGCG	ASV760	Eukaryota	Opisthokonta	Nucletmycea	Fungi	NA	NA	NA	NA
TCCTACCGATTGAACGGTCCGGCGAGAACTCCGGATGGTCGGCACGCAGGGGTCAAACCCTGTGTCCGCGCCAGAAGCTGTTCGAACCTTACCGTTTAGAGGAAGGAGAAGTCGTAACAAGGTATCCGTA	ASV761	Eukaryota	Amoebozoa	Tubulinea	Arcellinida	Echinamoebida	Vermamoeba	Vermamoeba_vermiformis	AF426157.1.1841
ACACCGCCCGTCGTTGTTTCCGATGATGGCGCAATGCAGGTGATCGGACAAGCGGGCGCTTGCGCCGGCTTGGAAGTTCACCGATATTTCTTCAATAGAGGAAGCAAAAGTCGTAACAAGGTAGCTGTAGGTGAACCTGC	ASV762	Eukaryota	Excavata	Discoba	Discicristata	Neobodonida	NA	NA	NA
CGGAAACCTTGTTACGACTTCACCTTCCTCTAAATGATGAGGTTTAAATAACTTCCCACAGCAAGGTCGCCCGAAGGCGTCCGAGCCACAGTCCAGAATTTTCACCGAATCATTCAATCGGTAGGTGCG	ASV763	Eukaryota	NA	NA	NA	NA	NA	NA	NA
GGAAACCTTGTTACGACTTTTAACTTCCTCTAAATAATCAAGTTTGGGCATCTTCCCGGCGGAATCGAAGGGGAAGACCCCTCGCCCACCGGTCCGAAGACCTCACTAAATCATTCAATCGGTAGTAGCG	ASV764	Eukaryota	Opisthokonta	Holozoa	Metazoa_(Animalia)	Dictyoptera	Blattodea	Supella_longipalpa_(brown-banded_cockroach)	EF383467.1.1894
GGAAACCTTGTTACGACTTTTGCTTCCTCTAGATGATAAGGTTTAATCAACTTCTCTCAACAATCTCCAACCATAGATTAGAGATAAAAGTTGTGATCCGAGGATTTCACCGGATCATCCAATCGGTAGCAGCG	ASV765	Eukaryota	Amoebozoa	Discosea	Flabellinia	Vannellida	NA	NA	NA
TACTACCGATTGAATGGTTTAGCAAGGTCCTCGGATTGGTGCCATTGTAGTGGCTTCGGCCGCTCGACCGGCGCTGAGAAGACGACCAAACTTGTTCATTTAGAGGAAGTAAAAGTCGTAACAAGGTTTCCGTA	ASV766	Eukaryota	Opisthokonta	Holozoa	Metazoa_(Animalia)	Digenea	Echinostomida	Echinostoma_paraensei	FJ380226.1.1836
GGAAACCTTGTTACGACTTTTACTTCCTCTAAATGACCAAGTTTGGACAACTTTCCGGCCCTGGGTGAGTGTTGCCACCCTCCCTAGGCCCGTCCGAAAGCCTCACTTAGCCATTCAATCGGTAGTAGCG	ASV767	Eukaryota	Opisthokonta	Nucletmycea	Fungi	NA	NA	NA	NA
ACACCGCCCGTCGCTCCTACCGATTCGGATCTTTAGGTGAGTTACTCGGATACGCGGCAGACTTGCCGTGCTGAAGTTTCGCGAACCTTAACGTCTAGAGGAAGGAGAAGTCGTAACAAGGCTACTGTAGGTGAACCTGC	ASV768	Eukaryota	SAR	NA	NA	NA	NA	NA	NA
CCTTTGTACACACCGCCCGTCGCTATTACCGATTGGGTGTATAGGTGAACCTTCCTGATAGACGCAAGTCTAGAAGTTAAGTAAACCTTTGCACCTAGAGGAAATAAAAGTCGTAACAAGGTTTCCGTAGGTGAACCTGCAGAAGGATC	ASV769	Eukaryota	SAR	Alveolata	Telotrochidium	Peritrichia	Telotrochidium	uncultured_eukaryote	AB902204.1.1733
CCTTTGTACACACCGCCCGTCGCTATTACCGATTGGGTGTATAGGTGAACCTTCTCGACAGTCGCAAGACTAGAAATTAAGTAAACCTTTGCACCTAGAGGAAATAAAAGTCGTAACAAGGTTTCCGTAGGTGAACCTGCAGAAGGATC	ASV770	Eukaryota	SAR	Alveolata	Epistylis	Peritrichia	Epistylis	NA	NA
ACCTACGGAAGCCTTGTTACGACTTGTCCTTCCTCTAAGTGATAAGGTTTGCGAAACTTCCCGTAGCGAAGCCATTGCTGGATCGCCGCAGTCCGAATTACTCACCGGATCACTCAATCGGTAGGAACGACG	ASV771	Eukaryota	SAR	Alveolata	Protalveolata	Perkinsidae	A31	uncultured_eukaryote	JN090897.1.1770
GTCGCATCAATCGATTGTGCGTTTCGGTGAATGATTCGGACTGGGTTCTAGCTAGCGATAGCTTGAATCTGGGAAGTCTTGTGAACCATAACGCATAGAGAATGGTCAAGTCGTAACACGGCATCTGTAGG	ASV772	Eukaryota	SAR	Alveolata	Apicomplexa	Eugregarinorida	Prismatospora	Prismatospora_evansi	FJ459756.1.1703
ACCTACCGATTGAATGACTCGGTGAAAAATTGGGACCGTTGACTAGCCTGCTTCATTGTGGGCAAATCGATGGGAACTTTTTTTAACCTCGCCATTTAGAGGAAGGTGAAGTCGTAACAAGGTTTCCGTA	ASV773	Eukaryota	SAR	Stramenopiles	Peronosporomycetes	Achlya	Achlya_apiculata	Achlya_apiculata	AJ238656.1.1774
TACTACCGATTGAATGTTTTAGTGAGATCTTCGGCTTGGTTTTCCGAGCGGCTTTCGGGTCGTTCGGTTTATATCGAAAAGATGCTCAAACTGGATCATTTAGAGGAAGTAAAAGTCGTAACAAGGTATTCGTA	ASV774	Eukaryota	Opisthokonta	Holozoa	Metazoa_(Animalia)	NA	NA	NA	NA
GAATACCTTGTTACGACTTTTACTTCCTCTAAATGATCCAGTTTGAGCATCTTTTCGATATAAACCGAACGACCCGAAAGCCGCTCGGAAAACCAAGCCGAAGATCTCACTAAAACATTCAATCGGTAGTAGCG	ASV775	Eukaryota	Opisthokonta	Holozoa	Metazoa_(Animalia)	Bdelloidea	Adinetida	NA	NA
GGAAACCTTGTTACGACTTTTACTTCCTCTAAATGATTAAGTTTGGTCATCTTTTCGATACCAGTCAAGCGACAGAGCCGCTAAAACAGCACCAATCCGATTACCTCAGCTTAACCATTCAATCGGTAGTAGCG	ASV776	Eukaryota	NA	NA	NA	NA	NA	NA	NA
TCCTACCGATTGGGTGTGCTGGTGAAGCGTTCGGATTGGCGGCCTCCGGCGGTTCGCCGCTGGGAGCAGCCGAGAAGTTCGTTAAACCCTCCCACCTAGAGGAAGGAGAAGTCGTAACAAGGTTTCCGTA	ASV777	Eukaryota	Archaeplastida	Chloroplastida	Chlorophyta	Trebouxiophyceae	NA	NA	NA
GGAGACCTTGTTACGACTTTTACTTCCTCTAAATGACCAAGTTTGACGAACTTTCCGGCCCTAGGTGGTCGTTGCCGACCTCCCGGGGCCAGTCCGAAGGCCTCACTGAGCCATTCAATCGGTAGTAGCG	ASV778	Eukaryota	Opisthokonta	Nucletmycea	Fungi	NA	NA	NA	NA
GCTGCTACCGATTGAATGTCTTAGTGAGTCTCCTGGATTGGTTTCTTGGCTGGTCTCCAGCCTTGAGACGGAGAAGGGAGTCAAACTTGAACATTTAGAGGAAGCAAAAGTCGTAACAAGGTTTCCGTA	ASV779	Eukaryota	NA	NA	NA	NA	NA	NA	NA
TACTACCGATTGAATGTATCAGTGAGGCCTTGGGATTGGAGTCGCGGAGCCGGCAACGGCACCATGGCGCTGAGAACTTGGTCAAACTCGTATGTTTAGAGGAAGTAAAAGTCGTAACAAGGTTTCGGTA	ASV780	Eukaryota	Opisthokonta	Nucletmycea	Fungi	Corticiaceae	Hyphodontia	uncultured_fungus	KC670759.1.1770
ACCTACCGATTGGACGATCCGGCAAGATGTTTGGAGTTGTGTCTGTTGGGCTTTCGGGCTTGACTGATGCGACAAAGCTCCTCAAACCTTATCGTCTAGAGGAAGGTGAAGTCGTAACAAGGTTTCCGTA	ASV781	Eukaryota	SAR	Stramenopiles	Labyrinthulomycetes	Sorodiplophrys	NA	NA	NA
TGCTACCGATTGGATGATCCGGTGAAATCCTCGGATCACAACTTTTATCTCTAATCTATGGTTGGAGATTGTTGAGAGAAGTTGATTAAACCTTATCATCTAGAGGAAGCAAAAGTCGTAACAAGGTTTCCGTA	ASV782	Eukaryota	Amoebozoa	Discosea	Flabellinia	Vannellida	NA	NA	NA
TGCTACCGATTGAATGGTTTAGCGAGCTCCAGGGACTGGCAGCTCCGGTTGGGAAACCTTCTGGAGTCGCCGGGAACTGGCGCAAACTTGACCATTTAGAGGAAGCAAAAGTCGTAACAAGGTTTCCGTA	ASV783	Eukaryota	SAR	Rhizaria	Cercozoa	uncultured	Dimorpha-like_sp._ATCC_50522	Dimorpha-like_sp._ATCC_50522	AF411283.1.1819
GGTTACCTTGTTACGACTTTTACTTCCTCTAAATGATCAAGTTTGAGCAAGTTTTCATCGAAATCCAAATGTTGCCATCCAAACTCCAACAATCCCGAGATCTCACTAAACCATTCAATCGGTAGTAGCG	ASV784	Eukaryota	NA	NA	NA	NA	NA	NA	NA
CGGAAACCTTGTTACGACTTCACCTTCCTCTAAATGATGAGGTTTAAATAACTTCCCATAACCATGTTGCCCTAGGGAAACGTGGCTGCGGTCCGAAATTTTCACCGAATCATTCAATCGGTAGGTGCG	ASV785	Eukaryota	SAR	Stramenopiles	Ochrophyta	Chrysophyceae	uncultured	uncultured_chrysophyte	AB749112.1.1663
TACTACCGATTGAATGATTTAGTGAGGACTTCGGACGGGCTTGTCGGGGTGCCGGCGCGTGGGGAGCAATCTCTGCGTTGTCGGTCCTAACTAACGGCGAGACTGAAAGATGTTCGAACTTGATCCTTTAGAGGAAGTAAAAGTCGTAACAAGGTTTCCGTA	ASV786	Eukaryota	Opisthokonta	Holozoa	Metazoa_(Animalia)	Phyllopoda	Diplostraca	NA	NA
CGCCCGTCGCTCCTACCGATTTCGAGTGATCCGGTGAACTTTCTGGACTGCAAATACCCCCAGGTAGAGCAGGAAGTTAAGTAAACCTTATCACTTAGAGGAAGGAGAAGTCGTAACAAGGTTTCCGTAGGTGAAC	ASV787	Eukaryota	SAR	Alveolata	NA	NA	NA	NA	NA
CGGAAACCTTGTTACGACTTCACCTTCCTCTAAATGATGAGGTTTAAATAACTTCCCAATGCTGCAGAGCCCGAGGGCCTCACAGCGCCGGTCCGAAAGTTTCACCGAATCATTCAATCGGTAGGTGCG	ASV788	Eukaryota	SAR	Stramenopiles	Ochrophyta	NA	NA	NA	NA
TACTACCGATTGAATGGCTCAGTGAGGTCTCCGGACTGGCTCAGAGAGGTTGGCAACGACCACTCCGGGCCGGGAAGCTGATCAAACTTGGTCATTTAGAGGAAGTAAAAGTCGTAACAAGGTTTCCGTA	ASV789	Eukaryota	Opisthokonta	Nucletmycea	Fungi	Sympoventuriaceae	Ochroconis	Ochroconis_cordanae	KF282677.1.1671
GCTCCTACCGATTGAATGGTCCGGTGAAATCTTCGGATTGCTGGCCATGGCATTTACTTGTCTTGGTTGCGAGAAGTTGATTGAACCTTATCATTTAGAGGAAGGAGAAGTCGTAACAAGGTTTCCGTA	ASV790	Eukaryota	Cryptophyceae	Cryptomonadales	Rhodomonas	NA	NA	NA	NA
TACTACCGATTGAATGGCTTAGTGAGGCCTCCGGATTGGCTATTGGAAGCTCGCGAGAGCATCCGACTGCCGAGAAGTTGTACGAACTTGGTCATTTAGAGGAAGTAAAAGTCGTAACAAGGTTTCCGTA	ASV791	Eukaryota	Opisthokonta	Nucletmycea	Fungi	Sporidiobolaceae	uncultured	uncultured_fungus	KC672406.1.1809
ACCTACCGATTGAATGACTCGGTGAAAAATTGGGACCGTGAGACTGTTTGCTTAATTGCGAGTGGACTTATGGGAACTTTTTTAAACCTCGCCATTTAGAGGAAGGTGAAGTCGTAACAAGGTTTCCGTA	ASV792	Eukaryota	SAR	Stramenopiles	Peronosporomycetes	Phytophthora	NA	NA	NA
CCGTCGCTACTACCGATTGAATGGCTTAGTGAGGCCTCTGGAGGCTGAATGTGGGGCAACCTGCGTTTGGGCGAAACTGGACAAACTTGGTCATTTAGAGGAAGTAAAAGTCGTAACAAGGTTTCCGTAGGTG	ASV793	Eukaryota	Opisthokonta	Nucletmycea	Fungi	NA	NA	NA	NA
TACTACCGATTGAATGGCTAAGTGAGGCTTTCGGACGGGCCTAGGGAGGGTGGCAACACTCACCCAGGGCCGGAAAGTTGTCCAAACTTGGTCATTTAGAGGAAGTAAAAGTCGTAACAAGGTTTCCGTA	ASV794	Eukaryota	NA	NA	NA	NA	NA	NA	NA
GGAAACCTTGTTACGACTTTTACTTCCTCTAAATGATCAAGTTTGAACAACTTCTCGGCAGCCGACACAACCGTTGCCGGCCGCGATGGCGCCAATCAGAAGGTCTCACTAAACCATTCAATCGGTAGTAGCG	ASV795	Eukaryota	Opisthokonta	Holozoa	Metazoa_(Animalia)	Trachylinae	Limnomedusae	Craspedacusta_sowerbyi	AF358057.1.1823
GGAAACCTTGTTACGACTTATACTTCCTCTAAATGACCAAGTTTGTCCAACTTTCCACCTTTCCTCCAGTGTTTCCACCTTCCAAAAGCCAGTCCGAAGACCTCACTAAGCCATTCAATCGGTAGTAGTG	ASV796	Eukaryota	Opisthokonta	NA	NA	NA	NA	NA	NA
ACGGAGACCTTGTTACGACTTCACCTTCCTCTAGACGGTAAGGTTTGAGGAGCTTCATCACATTTTATGGGCGAGCCCAGGTAAACATAATTCCAAACATCTTGCCGGATCGTCCAATCGGTAGGTGCG	ASV797	Eukaryota	SAR	Stramenopiles	Labyrinthulomycetes	Sorodiplophrys	uncultured_eukaryote	uncultured_eukaryote	NA
GTTCACCTACGGAAACCTTGTTACGACTTCTCCTTCCTCTAAGCGATAAGGTTTACAAAACTTTCCAACCAAATCCCGAAAGAAATGGTCAGTCCGAATGATTCACCGGACCGCTCAATCGGTAGGAGCGACGGGC	ASV798	Eukaryota	SAR	Alveolata	NA	NA	NA	NA	NA
CACCTACCGATTGAATGATTCGGTGAAACTTTCGGACCGTGGAACTTGCCACTTCGGTGGCGGGTTTCGTGGAAAGTTATTTAAACCTCATCATTTAGAGGAAGGTGAAGTCGTAACAAGGTTTCCGTA	ASV799	Eukaryota	SAR	Stramenopiles	Ochrophyta	Ochromonadales	Ochromonas	NA	NA
GATCCTTCTGCAGGTTCACCTACGGCTACCTTGTTACGACTTCACCCCAGTCACTGAGCCTACCGTGGTCGGCTGCCTCCATTGCTGGTTGGCGCACCGCCTTCGGGTAGACCCAATTCCCATGGTGTGACGGGCGGTGTGTACAAAGG	ASV800	Eukaryota	NA	NA	NA	NA	NA	NA	NA
ACCTACCGATTGAATGACTCGGTGAAAAATTGGGACCGTTGACTCGCTTGCTTCATTGTGAGCAAGTTGATGGGAACTTTTTTTAACCTCGCCATTTAGAGGAAGGTGAAGTCGTAACAAGGTTTCCGTA	ASV801	Eukaryota	SAR	Stramenopiles	Peronosporomycetes	Aphanomyces	NA	NA	NA
GCAGGTTCACCTACAGCAGCCTTGTTACGACTTCTCCTTCCTCCAGACATTGGGGTTCGCAGGACTTTACCAGCGCCTTGCGGCATTGGCTCCGAACAACTCACCAAAACATCCGAGTCGGTAGGAGCGACGGGCGGTGT	ASV802	Eukaryota	NA	NA	NA	NA	NA	NA	NA
GGAAACCTTGTTACGACTTGTACTTCCTCTAAATAAGCAAGTTTGGGCATCTTCTCGCGCTCTCTCCAGTCCTAAAAGAAATTTTGAGTGCACAATCCAAAGTCCTCACTAACTCATTCAATCGGTAGTAGTG	ASV803	Eukaryota	Opisthokonta	Holozoa	Metazoa_(Animalia)	NA	NA	NA	NA
GGAAACCTTGTTACGACTTTTACTTCCTCTAAATGACCAAGTTTGAACAACTTTCCGGCTCTAGGTGGGTGTTGCCACCCTCCTTAAGCCAGTCCGAAAGCCTCACTGAGCCATTCAATCGGTAGTAGCG	ASV804	Eukaryota	Opisthokonta	Nucletmycea	Fungi	NA	NA	NA	NA
TACTACCGATTGAATGAGTTAGTGAGGACTTTGGATTGTGCACTCGAAATTTCTTTTAGGAACGGAGAGAGCGCGAGAAGATGCCCAAACTTGCTTATTTAGAGGAAGTACAAGTCGTAACAAGGTTTCCGTA	ASV805	Eukaryota	Opisthokonta	Holozoa	Metazoa_(Animalia)	NA	NA	NA	NA
TAGTACCGATTGAATGGCTTAGTGAGACCTCCGGATTGATAGTACTTTGGTGGCAACACCATCGCATCGTCGAAAAGTTGGTCAAACTTGGTCATTTAGAGGAACTAAAAGTCGTAACAAGGTAACCGTA	ASV806	Eukaryota	NA	NA	NA	NA	NA	NA	NA
CAGGTTCACCTACGGAAGCCTTGTTACGACTTCTCCTTCCTCTAAAGTCTTAGGTTCGCAGGACTTTGCACGCAGGAATAACCCTGCGCGCTCCGAACAACTCACCAAAGACTCCGATCGGTAGGAGCGACGGGCGGTG	ASV807	Eukaryota	SAR	NA	NA	NA	NA	NA	NA
CGCCCGTCGCTCCTACCGATTGAGTGATCCGGTGAACCTTCTGGACTGAGCCTGGGCTTGAACCAGGTTCGGGAAGTTATGTAAACCTTATCACTTAGAGGAAGGAGAAGTCGTAACAAGGTTTCCGTAGGTGAAC	ASV808	Eukaryota	SAR	Alveolata	Stokesia	Peniculia	Stokesia	uncultured_ciliate	AB725340.1.1737
ACCTACCGATTGAATGGCTCGGTGAAAAATTGGGACCGTTGTTTCGCTTGCTTCATTGTGAGCAAAACGATGGGAACTTTTTTAAACCTCGTCATTTAGAGGAAGGTGAAGTCGTAACAAGGTTTCCGTA	ASV809	Eukaryota	SAR	Stramenopiles	Peronosporomycetes	NA	NA	NA	NA
CGTCGTTCCTACCGATTGAGTGGTCCGGTGAGTAATTCGGACTGCGGCGATCCAGTAATGGCTTCGCTGCGGGAAGTTTCGCAAACCTTATCACTTAGAGGAAGGACAAGTCGTAACAAGGCTTCCGTAGGT	ASV810	Eukaryota	SAR	Alveolata	Protalveolata	Perkinsidae	A31	uncultured_eukaryote	JN090897.1.1770
GATCCTTCTGCAGGTTCACCTACGGCTACCTTGTTACGACTTCACCCCAGTCTCTGACCCGACCATGGTGGGCTGCCCCCATTGCTGGTTGGCGCACCCGCTTACGGTCGAACCAAATCCCATGGTGTGACGGGCGGTGTGTACAAAGG	ASV811	Eukaryota	NA	NA	NA	NA	NA	NA	NA
TCCTACCAATTGAATGGTCCGGTGAAGTTTTCGGAGGCCGAGGTTCCCTCGTTTCCCCCTGTCCAGCGATGGGGAGGGGAAAACGCACAGCCTTGCCAAAGTTAATTGAACCTTACCATTTAGAGGAAGGAGAAGTCGTAACAAGGTATCCGTA	ASV812	Eukaryota	NA	NA	NA	NA	NA	NA	NA
TACTACCGATTGAATGGCTTAGTGAGATCTTGGGATTGGCTTCGGGGAGCCGGCAACGGCACCCTGGAGCTGAGAACTTGATCAAACTTGGTCATTTAGAGGAAGTAAAAGTCGTAACAAGGTTTCCGTA	ASV813	Eukaryota	Opisthokonta	Nucletmycea	Fungi	NA	NA	NA	NA
TACTACCGATTGAATGGCTTAGTGAGGCTTCCGGATTGGCGCCAGGAGATGGGCAACCGTTTCCAAGTGCCGAAAAGCTAGTCAAACTTGGTCATTTAGAGGAAGTAAAAGTCGTAACAAGGTTTCCGTA	ASV814	Eukaryota	Opisthokonta	Nucletmycea	Fungi	NA	NA	NA	NA
GGAAACCTTGTTACGACTTTTACTTCCTCTAAATGATCAAGTTTGGCCTTCTTCTCGACCATCAATTTCACACTTGCGTACAAAATCGACAGCAATCTGAATACCTTGCTAAACCATCCAATCGGTAGTAGCG	ASV815	Eukaryota	Opisthokonta	Holozoa	Metazoa_(Animalia)	Catenulida	Stenostomidae	Stenostomum_sp._'island'	FJ384811.1.1227
CCGTCGCTCCTACCGATTGAACGCTTCGGTGAGGGTTTGGGAGAGCGTGAAGGGGGTGACCTCTTTGTGCTCAAACTTACTCAAATCACAGCGTTTAGAGGAAGGAGAAGTCGTAACAAGGTTTCCGTAGGTG	ASV816	Eukaryota	NA	NA	NA	NA	NA	NA	NA
GGAAACCTTGTTACGACTTTTACTTCCTCTAAATGACCGAGTTTGACCAAGTTTCCGGCTCTGAGCGAACGTTGCCGTTCCCTCTAAGCCAGTCCCAAGGCCTCACTGAGCCATTCAATCGGTAGTAGCG	ASV817	Eukaryota	Opisthokonta	Nucletmycea	Fungi	Chaetothyriaceae	Camptophora	Camptophora_hylomeconis	KC455295.1.1627
CACCTACGGAAACCTTGTTACGACTTCTCCTTCCTCTAAACGCTGTGATTTGAGTAAGTTTGAGCACAAAGAGGTCACCCCCTTCACGCTCTCCCAAACCCTCACCGAAGCGTTCAATCGGTAGGAGCGACGG	ASV818	Eukaryota	NA	NA	NA	NA	NA	NA	NA
GGAAACCTTGTTACGACTTTTACTTCCTCTAAATGACCAAGTTTGATCAGCTTCTCAGCAATAGAGTGCCGTTGCCGGCTCCCCAAAGCCAATCCGGAGACCTCACTAAGCCATTCAATCGGTAGTAGCG	ASV819	Eukaryota	Opisthokonta	Nucletmycea	Fungi	NA	NA	NA	NA
CCTTTGTACACACCGCCCGTCACACCATGGGAGTTGGTTCTACCCGAAGGCGCTTCGCTGACCCGCAAGGGGGGCAGGCGACCACGGTAGGGTCAGCGACTGGGGTGAAGTCGTAACAAGGTAGCCGTAGGTGAACCTGCAGAAGGATC	ASV820	Eukaryota	NA	NA	NA	NA	NA	NA	NA
CCTTTGTACACACCGCCCGTCACACCATGGGAGTTGGATTCACCCGAAGGCGTTGCGCCAACCCGCAAGGGGAGCAGGCGACCACGGTGGGTTCAGCGACTGGGGTGAAGTCGTAACAAGGTAGCCGTAGGTGAACCTGCAGAAGGATC	ASV821	Eukaryota	NA	NA	NA	NA	NA	NA	NA
CCTACGGAAACCTTGTTACGACTTTTACTTCCTCTAAATGAGCAAGTTTGATTCAGTTCTCAAACTGACCCGGTTGCCCGAATCAGCTCGATCTCTGAAGCTCACTAATTCATTCAATCGGTAGTAGCGAC	ASV822	Eukaryota	SAR	Rhizaria	Cercozoa	Glissomonadida	uncultured	NA	NA
GGAAACCTTGTTACGACTTTTCTCCTTCCTCTAAATGATAAGGTTCAGTGGACTTCTCGCGACGTCGCAGGCGGCGAACCACCCGCGTCGCCGCAATCAGAACACTTCACCGGACCATTCAATCGGTAGGAGCG	ASV823	Eukaryota	Archaeplastida	Chloroplastida	Charophyta	NA	NA	NA	NA
TAGTACCGACGAGTTATTTAGTGAGATCTTTGGAGATGGACATTGCGATGGACTTGTTCATCGCGATTGTTCCGTCAAAGTTGATCAAACTTGATGATTTGGAGGAACTAAAAGTCGTAACAAGGTTTCCGTA	ASV824	Eukaryota	Opisthokonta	Holozoa	Metazoa_(Animalia)	Neoptera	Diptera	Acricotopus_lucens	AJ586561.1.1939
GGTTACCTTGTTACGACTTTTAGTTCCTCTAAATGACCAAGTTTGACCAACTTTTCGACGATGCGATGGTGTTGCCACCAAAGTACTATCAATCCGGAGGTCTCACTAAGCCATTCAATCGGTACTAGCG	ASV825	Eukaryota	Opisthokonta	Nucletmycea	Fungi	Incertae_Sedis	Chytridiomycetes	Rhizophydium_sp._MP8	DQ536488.1.1799
GGAAACCTTGTTACGACTTCTCCTTCCTCTAGGTGGGAGGGTTTAACGAACTTCTCGGCTGCTCCCAGCGGCGAACCGCCGGAGGCCGCCAATCCGAACGCTTCACCAGCACACCCAATCGGTAGGAGCG	ASV826	Eukaryota	Archaeplastida	Chloroplastida	Chlorophyta	Trebouxiophyceae	NA	NA	NA
TACTACCGATTGAATGGCTTAGTGAGACCTCCGGATTGGCTTCGGGGAGCCGGCAACGGCACCCTGTCGCTGAGAAGCTGGTCAAACTTGGTCATTTAGAGGAAGTAAAAGTCGTAACAAGGTTTCCGTA	ASV827	Eukaryota	Opisthokonta	Nucletmycea	Fungi	Russulales	NA	NA	NA
GGAAACCTTGTTACGACTTTTACTTCCTCTAAATGATCAAGTTTGAGCAAGTTCCCGTCGGCGACCCCCTGTTGCCAGGAGGGCGCCGTCAGTCCCGAGATCTCACTAAACCATTCAATCGGTAGTAGCG	ASV828	Eukaryota	Opisthokonta	Holozoa	NA	NA	NA	NA	NA
TACTACCGATTGAACGTTTTAGTGAGGTATTTGGACTGGGCCTCTGGTGGTTAACGCCTCCAGTGTTGCCCGGGAAGACTCCCAAACTTGAGCGTTTAGAGGAAGTAAAAGTCGTAACAAGGTTACTGTA	ASV829	Eukaryota	Opisthokonta	Holozoa	Metazoa_(Animalia)	Copepoda	Cyclopoida	NA	NA
ACCTACCGATTGAATGACTCGGTGAGAAATCGGGACCGTGGATCTGTTTGCTTCATTGCGAGTGGATTCATGGGAACTTTTTCTAACCTCGCCATTTAGAGGAAGGTGAAGTCGTAACAAGGTTTCCGTA	ASV830	Eukaryota	SAR	Stramenopiles	Peronosporomycetes	Pythium	NA	NA	NA
GCAGGTTCACCTACAGTAGCCTTGTTACGACTTCTCCTTCCTCTAGACGTTAAGGTTCGCGAAACTTCAGCACGGCAAGTCTGCCGCGTATCCGAGTAACTCACCTAAAGATCCGAATCGGTAGGAGCGACGGGCGGTGT	ASV831	Eukaryota	SAR	NA	NA	NA	NA	NA	NA
ACACCGCCCGTCGCTCCTACCGACTTGGATGATTTGGTGAGTTGTTCGGACTCTGCGGAGCAATCTGCGGGGGAAGTCCTGCGAACCTAATTGTCTGGAGGAAGGAGAAGTCGTAACAAGGCTGCTGTAGGTGAACCTGC	ASV832	Eukaryota	NA	NA	NA	NA	NA	NA	NA
CACCTACCGATTGAATGGTCCGGTGAAGCCTCGGGATTGTGGTGAATTTCCTTTATTGGGAGTTCATTGCGAGAACTTGTCTAAACCTTATCATTTAGAGGAAGGTGAAGTCGTAACAAGGTTTCCGTA	ASV833	Eukaryota	SAR	Stramenopiles	Bacillariophyceae	Bacillariophyceae	NA	NA	NA
GGAAACCTTGTTACGACTTTTAGTTCCTCCAAATCATCAAGTTTGATCAACTTTGACGGAACAATCGCGATGAACAAGTCCATCGCAATGTCCATCTCCAAAGATCTCACTAAATAACTCGTCGGTACTAGCG	ASV834	Eukaryota	Opisthokonta	Holozoa	Metazoa_(Animalia)	Neoptera	Diptera	Acricotopus_lucens	AJ586561.1.1939
TACTACCGATTGAATGGTTTAGCAAGGTCGTCGGATTGGTGCCATTGTAGTTGCTTCGGCAGCTCGAACGGTGCTGAGAAGACGACCAAACTTGATCATTTAGAGGAAGTAAAAGTCGTAACAAGGTTTCCGTA	ASV835	Eukaryota	Opisthokonta	Holozoa	Metazoa_(Animalia)	Digenea	Plagiorchiida	NA	NA
GGTTACCTTGTTACGACTTTTAGTTCCTCTAAATGACCAAGTTTGACCAGCTTCTCGGTAGTAAAAAGGTGTTTCCACCAATGAACTGCTAATCCGGAGGTCTCACTAAGCCATTCAATCGGTACTAGCG	ASV836	Eukaryota	Opisthokonta	Nucletmycea	Fungi	NA	NA	NA	NA
ACCTACGGAAACCTTGTTACGACTTCTCCTTCCTCTAAGTGATAAGGTTTACTTAACTTCCCATAATACGGCACAAGACCATACCACGGTCCAAAAGGTTCACCGGATCACTCAAAATCGGTAGGAGCGACG	ASV837	Eukaryota	SAR	Alveolata	NA	NA	NA	NA	NA
TACTACCGATTGAATGTTTTAGTGAGATCTTCGGCTTGGTTTTCCGAGCGGCTCTCGGGTCGTTCGGTATATATCGAAAAGATGCTCAAACTGGATCATTTAGAGGAAGTAAAAGTCGTAACAAGGTATTCGTA	ASV838	Eukaryota	Opisthokonta	Holozoa	Metazoa_(Animalia)	Bdelloidea	Adinetida	Bdelloidea_environmental_sample	NA
TACTACCGATTGAATGGCTTAGTGAGGCCTCCGGATTGGCTATTGGGAGCTCGCGAGAGCACCTGACTGCTGAGAAGTTGTACGAACTTGGTCATTTAGAGGAAGTAAAAGTCGTAACAAGGTTTCCGTA	ASV839	Eukaryota	Opisthokonta	Nucletmycea	Fungi	Sporidiobolaceae	Rhodotorula	Rhodotorula_graminis_WP1	NA
CGCCCGTCGCTTGTACTGATTGAATTTAAAAATGAATATTTTGGAATTGTTTTTCTTTTATGGGGAAGTAATGAAGAAATGTAAATTTTTAGATTTAGAAGAACAAGAAGTCGTAACAAGGTAATCGTAGGTGAAC	ASV840	Eukaryota	SAR	NA	NA	NA	NA	NA	NA
AAACCTTGTTACGACTTCTCCTTCCTCTAAATGATAAGGTTCAGTGGACTTCTCACAACGTCGCCGGCAGCGAACCGCCCACGTCGCCGCGATCCGAACACTTCACCGGACCATTCAATCGGTAGGAGCG	ASV841	Eukaryota	Archaeplastida	Chloroplastida	Charophyta	NA	NA	NA	NA
GGTTACCTTGTTACGACTTTTAGTTCCTCTAAATGACCAAGTTTGACCAGCTTCTCTGCAGTTATCAGATGTTGCCATCCAACAACCGCTGATCCGGAGGTCTCACTAAGCCATTCAATCGGTACTAGCG	ASV842	Eukaryota	Opisthokonta	Nucletmycea	Fungi	Rhizophydiales	uncultured	eukaryotic_picoplankton_environmental_sample	AY642695.1.1782
GTCGCTCCTACCGATTGAGTGGTCCGGTGAATAATTCGGACTGCGGCGATCCAGTTATTGGTTTCGCTGCGGGAAGTTTAGTAAACCTTATCACTTAGAGGAAGGACAAGTCGTAACAAGGCTTCCGTAGG	ASV843	Eukaryota	SAR	Alveolata	Protalveolata	Perkinsidae	A31	uncultured_eukaryote	HQ191345.1.2345
ACCTACCGATTGGATGGCTCGGTGAAATCTTCGGATTGAAGTGGGCACGCCGCTTGCGGTGAGCTCGCTTTGAGAAGTTGAGTAAACCTCGCCATCTAGAGGAAGGTGAAGTCGTAACAAGGTTTCCGTA	ASV844	Eukaryota	SAR	Stramenopiles	NA	NA	NA	NA	NA
GTTCACCTACGGAAACCTTGTTACGACTTCTCCTTCCTCTAAGTGATAAGGTTTACATAACTTCCCGAACCTGGTTCAAGCCCAGGCTCAGTCCAGAAGGTTCACCGGATCACTCAATCGGTAGGAGCGACGGGCG	ASV845	Eukaryota	SAR	Alveolata	Stokesia	Peniculia	Stokesia	uncultured_ciliate	AB725340.1.1737
CCTTTGTACACACCGCCCGTCACGCCATGGGAATCGATTACACTTTAAGATGGTGAGCTAACCCGTAAGGGAGGCAGCCATCCACAGTGGGGTTGGTGACTGGGGCGAAGTCGTAACAAGGTAGCTGTAGGTGAACCTGCAGAAGGATC	ASV846	Eukaryota	NA	NA	NA	NA	NA	NA	NA
ACCGCCCGTCACTACTACCGATTGAATGAGTTAGTGAGGACTTTGGATTGTGCACTCTTCAAGAGAGCGCGAGAAGATGTCCAAACTTGCTTATTTAGAGGAAGTAAAAGTCGTAACAAGGTTTCCGTAGGTGAACCT	ASV847	Eukaryota	Opisthokonta	Holozoa	Metazoa_(Animalia)	NA	NA	NA	NA
GATCCTTCTGCAGGTTCACCTACAGCTACCTTGTTACGACTTCGCCCCAGTCACCAACCCCACTGTGGATGGCTGCCTCCCTTACGGGTTAGCTCACCATCTTAAAGTGTAATCGATTCCCATGGCGTGACGGGCGGTGTGTACAAAGG	ASV848	Eukaryota	NA	NA	NA	NA	NA	NA	NA
GGAAACCTTGTTACGACTTTTACTTCCTCTAAATGATCAAGTTTGATCATCTTCTCGGAACCTAGAGGTACCTTGCGGCACTTCCGGACCAATCCGAAGATCTCACTAAACCATTCAATCGGTAGTAGCG	ASV849	Eukaryota	Opisthokonta	Holozoa	Metazoa_(Animalia)	Bilateria	uncultured	uncultured_Glenodinium	NA
TACTACCGATTGAATGGTTTAGTGAGATCTCGGGATTGTTGGAGTTTGGATGGCAACATTTGGATTTCGATGAAAACTTGCTCAAACTTGATCATTTAGAGGAAGTAAAAGTCGTAACAAGGTAACCGTA	ASV850	Eukaryota	NA	NA	NA	NA	NA	NA	NA
TACTACCGATTGAATGGCTTAGTGAGGTCTCCGGATTGGCTTTGGGGAGCCGGCAACGGCACTCTATTGCTGAGAAGCTGATCAAACTTGGTCATTTAGAGGAAGTAAAAGTCGTAACAAGGTTTCCGTA	ASV851	Eukaryota	Opisthokonta	Nucletmycea	Fungi	NA	NA	NA	NA
CACCTACCGATTGAATGATTCGGTGAAACTTTCGGGCTGTGGTCCTTGCCACTTCGGTGGCGAGAATCGTGGAGAGTTATTTAAACCTCATCATTTAGAGGAAGGTGAAGTCGTAACAAGGTTTCCGTA	ASV852	Eukaryota	SAR	Stramenopiles	Ochrophyta	Ochromonadales	Ochromonas	NA	NA
TACTACCGATTGAATGGTTTAGCGAGATTCTCGGATTGGGCCTTATCCGGTCGCAAGATTGAATGAGGTCTGAGAAGAAACTCAAGCTTGATCATTTAGAGGAAGTAAAAGTCGTAACAAGGTTTTCGTA	ASV853	Eukaryota	Opisthokonta	Holozoa	Metazoa_(Animalia)	Gastrotricha	Chaetonotida	Chaetonotus_aemilianus	JQ798556.1.1714
TACTACCGATTGAATGTTTTAGTGAGATCTTCGGCTTGATTTTCCGAGTGACTTTCGGGTCGTTCGGTTTATATCGAAAAGATGCTCAAACTGGATCATTTAGAGGAAGTAAAAGTCGTAACAAGGTATTCGTA	ASV854	Eukaryota	Opisthokonta	Holozoa	Metazoa_(Animalia)	Bdelloidea	Adinetida	NA	NA
CCTTTGTACACACCGCCCGTCACACCATGGGAGTCAGTTGCTCCAGAAGTGATCCCGCCAACCCGCAAGGGGGGCAGATCCCTAAGGAGTGGCTGGTAACTGGGGTGAAGTCGTAACAAGGTAGCCGTAGGTGAACCTGCAGAAGGATC	ASV855	Eukaryota	NA	NA	NA	NA	NA	NA	NA
CGGAAACCTTGTTACGACTTCACCTTCCTCTAAATGATAAGGTTTAGACAAGTTCTCGCAATGAACTCCCAATAAAGGAAATTCACCACAATCCCGAGGCTTCACCGGACCATTCAATCGGTAGGTGCG	ASV856	Eukaryota	SAR	Stramenopiles	Bacillariophyceae	Bacillariophyceae	NA	NA	NA
GGAAACCTTGTTACGACTTCACCTTCCTCTAGACGATAAGGTTTGAGGAGCTTCGTCATATTAAACACACCCGAAAGTGCGAAAAACACAACTCCAAACATCTTGCCGGATCGTCCAATCGGTAGGTGCG	ASV857	Eukaryota	SAR	Stramenopiles	Labyrinthulomycetes	Sorodiplophrys	uncultured_eukaryote	uncultured_eukaryote	NA
TACTACCGATTGAATGGCTTAGTGAGGTCTTGGGATCGGCTTCGGGGAGCCGGCAACGGCACCCTGTTGCTGAAAACTTGATCAAACTTGGTCATTTAGAGGAAGTAAAAGTCGTAACAAGGTTTCCGTA	ASV858	Eukaryota	Opisthokonta	Nucletmycea	Fungi	NA	NA	NA	NA
GGAAACCTTGTTACGACTTTTACTTCCTCTAAATGACCAAGTTTGATCAGCTTCCCGGCCCGGAGTGGTCGTTGCCAACCTCTCTGAGCCAGTCCGGAGACCTCACTGAGCCATTCAATCGGTAGTAGCG	ASV859	Eukaryota	Opisthokonta	Nucletmycea	Fungi	Sympoventuriaceae	Ochroconis	Ochroconis_cordanae	KF282677.1.1671
TACTACCGATTGAATGGCTCAGTGAGGCCTTCGGACTGGCCCCAGGAGGTCGGCAACGACCACCCAGGGCCGGAAAGTTGGTCAAACTTGGTCATTTAGAGGAAGTAAAAGTCGTAACAAGGTTTCCGTA	ASV860	Eukaryota	Opisthokonta	NA	NA	NA	NA	NA	NA
CACCTACGGAAACCTTGTTACGACTTCTCCTTCCTCTAGGTGATAAGGTTCACTAGACTTTCCGCGAAGAAATCCGAAGACCGCTTCACAGTCCGAATTATTCACCGGATCACCCAATCGGTAGGAGCGACGG	ASV861	Eukaryota	SAR	Alveolata	NA	NA	NA	NA	NA
CCTTTGTACACACCGCCCGTCACACCATGGGAGTTGGTTCTACCCGAAGGCGATGCGCTAACCCGCAAGGGAGGCAGTCGACCACGGTAGGGTCAGCGACTGGGGTGAAGTCGTAACAAGGTAGCCGTAGGTGAACCTGCAGAAGGATC	ASV862	Eukaryota	NA	NA	NA	NA	NA	NA	NA
CCGTCGCTCCTACCGATTTTGAGTGATTAGGTGAACCTTCTGGATCAGGGTAGTCTTCAAGTCTACTCTGAGAAGTTAAGTAAATCATTATCACTTAGAGGAAGGAGAAGTCGTAACAAGGTTTCCGTAGGTG	ASV863	Eukaryota	NA	NA	NA	NA	NA	NA	NA
GGAAACCTTGTTACGACTTTTACTTCCTCTAAATGACCAAGTTTGACGATCTTTTAGTCAATACAAGCTTGAAAACAAGCGAGTGTCAACCATCCAAACGCCTCACTAAGCCATTCAATCGGTAGTAGCG	ASV864	Eukaryota	NA	NA	NA	NA	NA	NA	NA
TACTACCGATTGAATGGCTCGGTGAGGCCTTCGGACTGGCTCCAGGGGGTTGGCAACGACCCCCCAGAGCCGGAAAGTTGGTCAAACCCGGTCATTTAGAGGAAGTAAAAGTCGTAACAAGGTTTCCGTA	ASV865	Eukaryota	Opisthokonta	Nucletmycea	Fungi	Aspergillaceae	Aspergillus	NA	NA
GGAAACCTTGTTACGACTTTTACTTCCTCTAAATGACCAAGTTCGTACAACTTCTCAGCAGTCAGGTGCTCTCGCGAGCTCCCAATAGCCAATCCGGAGGCCTCACTAAGCCATTCAATCGGTAGTAGCG	ASV866	Eukaryota	Opisthokonta	Nucletmycea	Fungi	Sporidiobolaceae	Rhodotorula	Rhodotorula_graminis_WP1	NA
GGAAACCTTGTTACGACTTGTACTTCCTCTAAATAAGCAAGTTTGGGCATCTTCTCGCGCTCTCTCCGTTCCTAAAAGAAATTTCGAGTGCACAATCCAAAGTCCTCACTAACTCATTCAATCGGTAGTAGTG	ASV867	Eukaryota	Opisthokonta	Holozoa	Metazoa_(Animalia)	NA	NA	NA	NA
GGAAACCTTGTTACGACTTTTACTTCCTCTAAATGATCAAGTTTGATCAACTTTTCGGCATCCCACTGCTGTCGCCAGCTGCGAAGCGCCAATCCGAAGACCTCACTAAACCATTCAATCGGTAGTAGCG	ASV868	Eukaryota	Opisthokonta	Holozoa	Ichthyosporea	Rhinosporideacae	Rhinosporidium	NA	NA
TACTACCGATTGAATGGCTCAGTGAGGCTTTGGGACTGGCTCAGGAGGGTTGGCAACGACCCCCCAGAGCCGGAAACTTAGTCAAACTCGGTCATTTAGAGGAAGTAAAAGTCGTAACAAGGTTTCCGTA	ASV869	Eukaryota	Opisthokonta	Nucletmycea	Fungi	Aspergillaceae	Penicillium	Penicillium_capsulatum	NA
GGAAACCTTGTTACGACTTTTACTTCCTCTAAATGACCGAGTTTGACTAAGTTTCCGGCTCTGGGGGGTCGTTGCCAACCCTCCTGAGCCAGTCCCAAAGCCTCACTGAGCCATTCAATCGGTAGTAGCG	ASV870	Eukaryota	Opisthokonta	Nucletmycea	Fungi	Aspergillaceae	Penicillium	NA	NA
GGAAACCTTGTTACGACTTTTACTTCCTCTAAGTAATCAAGTTTGGTCATCTTCCCGGTACTCCGGCACGACCCGAAGGCCATAACGAAGACCAGTCCAAAGGCCTCACTAAATCACTCGATCGGTAGTAGCG	ASV871	Eukaryota	Opisthokonta	Holozoa	Metazoa_(Animalia)	Ellipura	Collembola	NA	NA
CGGAAACCTTGTTACGACTTCACCTTCCTCTAAATGATGAGGTTTAAATAACTTCCCACGACGAAGTGCCCCGAAGGACGCTAAGTCACGGTCCGAAAGTTTCACCGAATCATTCAATCGGTAGGTGCG	ASV872	Eukaryota	SAR	Stramenopiles	Ochrophyta	Chrysophyceae	uncultured	uncultured_eukaryote	JF730767.1.1675
ACGGAAACCTTGTTACGACTTTTACTTCCTCTAAATGATCAAGTTTGGTCATCTTCTCAATACGATAGTTGTTGCCAACTTATCAAATCAATCCGAAGACCTCACTAAATCATTCAATCGGTAGTAGCG	ASV873	Eukaryota	Opisthokonta	Holozoa	Metazoa_(Animalia)	NA	NA	NA	NA
GCTACTACCGATTGAATGATTTAGTGAGGTCTTCGGATTGATTTGATAAGTTGGCAACAACTATCGTATTGAGAAGATGACCAAACTTGATCATTTAGAGGAAGTAAAAGTCGTAACAAGGTTTCCGTA	ASV874	Eukaryota	Opisthokonta	Holozoa	Metazoa_(Animalia)	NA	NA	NA	NA
TACTACCGATTGAATGGTTTAGTGAGACCTTCTGATTGGCGCCATCGCGGCCGGCAACGGTTGTGTCGGCTGCCGAGAAGTTGTTCAAACTTGATCATTTAGAGGAAGTAAAAGTCGTAACAAGGTTTCCGTA	ASV875	Eukaryota	Opisthokonta	Holozoa	Metazoa_(Animalia)	Trachylinae	Limnomedusae	Craspedacusta_sowerbyi	AF358057.1.1823
GGAAACCTTGTTACGACTTTTACTTCCTCTAAATGACCAAGTTTGGGTAACTTCTCGGCGACAAGGTGCCGTTGCCAGCTCCTCAAAGCCAATCCGGAAACCTCACTAAGCCATTCAATCGGTAGTAGCG	ASV876	Eukaryota	Opisthokonta	Nucletmycea	Fungi	Cystofilobasidiaceae	Cystofilobasidium	NA	NA
GATCCTTCTGCAGGTTCACCTACGGCTACCTTGTTACGACTTCACCCCAGTCGCTAACCCGACCGTGGACGGCTGCTTCCCTTGCGGGTTAGCGCACCGGCTTAAGGTCGAACCAACTCCCATGGTGTGACGGGCGGTGTGTACAAAGG	ASV877	Eukaryota	NA	NA	NA	NA	NA	NA	NA
AACCTTGTTACGACTTTTACTTCCTCTAAATGATCAAGTTTGATCATCTTCTCAGCACCTAGAGGCAACCTTGCGGCCACCTCCGGACCAATCCGAAGATCTCACTAAACCATTCAATCGGTAGTAGCGACGGGCGGTG	ASV878	Eukaryota	Opisthokonta	Holozoa	Metazoa_(Animalia)	Monogononta	Ploimida	NA	NA
TACTACCGATTGAATGTTCTGGTGAAATCATCAGAGTGGTGCCGATGGGGTGGTCTCCACTCCATTGGAAACTGCAAAGACGCTTAAACCTGAGCATTTAGAGGAAGTAAAAGTCGTAACAAGGTTTCCG	ASV879	Eukaryota	Opisthokonta	Holozoa	Metazoa_(Animalia)	Rhabditophora	Macrostomida	Microstomum_lineare	NA
GGAAACCTTGTTACGACTTTTACTTCCTCTAAAGGATCAAGTTCGAACATCTTTCAGTCTCGCCGTTAGTTAGGACCGACAACGCAGAGATTGCTCCCCACGCGCCGGCACCCCGACAAGCCCGTCCGAAGTCCTCACTAAATCATTCAATCGGTAGTAGCG	ASV880	Eukaryota	Opisthokonta	Holozoa	Metazoa_(Animalia)	Phyllopoda	Diplostraca	NA	NA
CCGTCGCTCCTACCGATTGGGTGATCCGGTGAATAATTCGGACTGTGAAGCGGTCTTCGGATTTCTTCGCGGAAAGTCTAGTGAACCTTATCACCTAGAGGAAGGAGAAGTCGTAACAAGGTTTCCGTAGGTG	ASV881	Eukaryota	SAR	Alveolata	NA	NA	NA	NA	NA
CCTACGGAAACCTTGTTACGACTTTCACTTCCTCTAAATGATCAAGTTTGATTCACTTCTCGGAACGTACAGCCGAAGCCATACACTCCAATCCATGAGACTCACTAAGCCATTCAATCGGTAGTAGCGAC	ASV882	Eukaryota	NA	NA	NA	NA	NA	NA	NA
TACTACCGATTGAATGGCTTAGTGAGGCCTCCGGATTGGCTTAAGAAAGGGGGCAACCTCATTCTGGAGCTGAAAAGCTGGTCAAACTTGGTCATTTAGAGGAAGTAAAAGTCGTAACAAGGTTTCCGTA	ASV883	Eukaryota	Opisthokonta	Nucletmycea	Fungi	Incertae_Sedis	Candida	NA	NA
GGAAACCTTGTTACGACTTTTACTTCCTCTAAATGATCAAGTTTGGTCGTCTTCTCAGCACCGTTCGAGCTGCCGAAGCAACTACAATGGCACCAATCCGACGACCTTGCTAAACCATTCAATCGGTAGTAGCG	ASV884	Eukaryota	Opisthokonta	Holozoa	Metazoa_(Animalia)	Digenea	Plagiorchiida	NA	NA
TACTACCGATTGAACGGCTAAGCAAGGATTTCGGATTGGCTTAGAGAGGTTGGCAACGACCACTTCGAGCCGAAAAGTTGTTCAAACTTGGTCGTTTAGAGGAAGTAAAAGTCGTAACAAGGTTTCCGTA	ASV885	Eukaryota	Opisthokonta	Nucletmycea	Fungi	NA	NA	NA	NA
CACCTACCGATTGAATGGTCCGGTGAAGCCTCGGGACTGTGACTTGCCTCCTTTACTGGGGGCTTGTTACAAGAACTTGTCTAAACCTTATCATTTAGAGGAAGGTGAAGTCGTAACAAGGTTTCCGTA	ASV886	Eukaryota	SAR	Stramenopiles	Fragilariales	Fragilariales	Ulnaria	NA	NA
GCTCCTACCGATTGAATGTGCTGGTGAAGATTTCGGATTGGCTGTTCAGTTAGGTTTCCTAGCTCTACAGCTGAGAAGTTGTTTAAACCCTCCCATTTAGAGGAAGGAGAAGTCGTAACAAGGTTTCCG	ASV887	Eukaryota	Archaeplastida	Chloroplastida	Chlorophyta	Ulotrichales	Ulothrix	Ulothrix_zonata	NA
GAATACCTTGTTACGACTTTTACTTCCTCTAAATGATCCAGTTTGAGCATCTTTTCGATATAAACCGAACGACCCGAAAGTCACTCGGAAAACCAAGCCGAAGATCTCACTAAAACATTCAATCGGTAGTAGCG	ASV888	Eukaryota	Opisthokonta	Holozoa	Metazoa_(Animalia)	Bdelloidea	NA	NA	NA
CCTTTGTACACACCGCCCGTCACACCATGGGATTTGGTTCGACCGTAAGCGGGTGCGCCAACCAGCAATGGGGGCAGCCCACCATGGTCGGGTCAGAGACTGGGGTGAAGTCGTAACAAGGTAGCCGTAGGTGAACCTGCAGAAGGATC	ASV889	Eukaryota	NA	NA	NA	NA	NA	NA	NA
GGAAACCTTGTTACGACTTTTACTTCCTCTAAATGACCAAGTTTGATCAGCTTCTCAGCAATAGGGCGCCGTTGTCGGTTCCCCAAAGCCAATCCGGAGACCTCACTAAGCCATTCAATCGGTAGTAGCG	ASV890	Eukaryota	Opisthokonta	Nucletmycea	Fungi	NA	NA	NA	NA
GGAAACCTTGTTACGACTTCACCTTCCTCTAAATGGCGAGGTTTAAAAAAGTTCCCATCAATCCACTCGCAATGAAGCAAACGGACTCACGGTCCCAATTTTTCACCGAGTCATTCAATCGGTAGGTGCG	ASV891	Eukaryota	SAR	Stramenopiles	Peronosporomycetes	Phytophthora	NA	NA	NA
GGAAACCTTGTTACGACTTTTACTTCCTCTAAATGACCAAGTTTGACCAGCTTCTCAGCGACAGGGTGCCGTTGCCGGCTCCCCGAAGCCAATCCGGAGGTCTCACTAAGCCATTCAATCGGTAGTAGCG	ASV892	Eukaryota	Opisthokonta	Nucletmycea	Fungi	Russulales	uncultured	uncultured_fungus	NA
CGCCCGTCGCTCCTACCGATTGAGTGATCAGGCGAACCTTCTGGACTGCGACTTCACATGAGGTTGGCGCGGGAAGTTATGTAAACCTTATTACTTAGAGGAAGGATAAGTCGTAACAAGGTTTCCGTAGGTGAAC	ASV893	Eukaryota	SAR	Alveolata	Stokesia	Peniculia	Stokesia	NA	NA
GGAAACCTTGTTACGACTTTTACTTCCTCTAAATGACCAAGTTTGACTAGCTTTTCGGCACTTGGAAACGGTTGCCCATCTCCTGGCGCCAATCCGGAAGCCTCACTAAGCCATTCAATCGGTAGTAGCG	ASV894	Eukaryota	Opisthokonta	Nucletmycea	Fungi	NA	NA	NA	NA
ACCTACCGATTGAATGACTCGGTGAAAAATTGGGACCGTTGATTTGTTTGCTTCATTGTGAGTGAGTTGATGGGAACTTTTTTTAACCTCGCCATTTAGAGGAAGGTGAAGTCGTAACAAGGTTTCCGTA	ASV895	Eukaryota	SAR	Stramenopiles	Peronosporomycetes	Leptolegnia	NA	NA	NA
GATCCTTCTGCAGGTTCACCTACTGCTACCTTGTTACGACTTCACCCCAGTCATGAAACATACCGTGGTAACCGGCCTCTATTTCTAGTTAGCCTAGCTACTTCTGGTATCCTCCACTCCCATGGTGTGACGGGCGGTGTGTACAAAGG	ASV896	Eukaryota	NA	NA	NA	NA	NA	NA	NA
GGTTACCTTGTTACGACTTTTAGTTCCTCTAAATGACCAAGTTTGACCAGCTTCTCAACAACGCTATGGTGTTGCCACCAAGGTATCGTCGATCTGGAGGTCTCACTAAGCCATTCAATCGGTACTAGCG	ASV897	Eukaryota	Opisthokonta	Nucletmycea	Fungi	Rhizophydiales	uncultured	NA	NA
GGTTCACCTACGGAAACCTTGTTACGACTTCTCCTTCCTCTAAGTGATAAGGTTTACTTAACTTCCCGTAACTACTGGAGTAATCACAGTCCAGAAGGTTCACCGGACCACTCGAAATCGGTAGGAGCGACGGGCGG	ASV898	Eukaryota	SAR	Alveolata	Urocentrum	Conthreep	Oligohymenophorea	Urocentrum_turbo	NA
CCTTTGTACACACCGCCCGTCACACCATGGGAATTGGATCTACCCGAAGGTGGTGCGCCAACCAGCAATGGAGGCAGCCAACCACAGTAGGTTCAGTGACTGGGGTGAAGTCGTAACAAGGTAGCCGTAGGTGAACCTGCAGAAGGATC	ASV899	Eukaryota	NA	NA	NA	NA	NA	NA	NA
CCTTTGTACACACCGCCCGTCGCTTTTACCGATTGAGTGTTCAGGTGAGTCTTCTTGATAGTTTCACGATTAGAAATTAAACAAACCTTAGCACTTAGAGGAAAAAGAAGTCGTAACAAGGTTTCCGTAGGTGAACCTGCAGAAGGATC	ASV900	Eukaryota	SAR	Alveolata	Vorticella	Peritrichia	Vorticella	NA	NA
GGAAACCTTGTTACGACTTTTACTTCCTCTAAATGACCAAGTTTGACCAAGTTTCCGGCTCTGGGTGGTCGTTGCCGACCTCCCTGAGCCAGTCCCAAGGCCTCACTAAGCCATTCAATCGGTAGTAGCG	ASV901	Eukaryota	Opisthokonta	Nucletmycea	Fungi	NA	NA	NA	NA
ACAGAAACCGTGTTACGACTTTCTCATTCTTCAGATGATTTGGTTTACAAAATCTCTCACAAGAACTAGTTGAAACAACCAGAACTCGCGATCCAAGTCATTCACCGAATCATCCAGTCGATTGAGGCG	ASV902	Eukaryota	SAR	Alveolata	Apicomplexa	NA	NA	NA	NA
GATCCTTCTGCAGGTTCACCTACGGCTACCTTGTTACGACTTCACCCCAGTTACCAGCCACTCCTTAGGGATCTGCCCCCCTTGCGGGTTGGCGGGATCACTTCTGGAGCAACTGACTCCCATGGTGTGACGGGCGGTGTGTACAAAGG	ASV903	Eukaryota	NA	NA	NA	NA	NA	NA	NA
CCTACGAATACCGTGTTACGACTTTCTCATTCTCCAGATGATGTGGTTTACGAGACTTCGCATCATTTTCTTATTGCTAAAAAGATGATACTCCGAATAGTTCACCGAATCATCCAGTCGATTGAGGCGAC	ASV904	Eukaryota	SAR	Alveolata	Apicomplexa	Eugregarinorida	Hoplorhynchus	Hoplorhynchus_acanthatholius	FJ459750.1.1768
ACGGAAACCTTGTTACGACTTCTCCTTCCTCTAAGTGATAAGGTTCACTAAACTTTCCGCTGCAACGTTCGGAATCCGAACATTACTGCAGTCCGAATTATTCACCTGAGCACTCAATCGGTAGGAGCG	ASV905	Eukaryota	SAR	Alveolata	Dinoflagellata	Gymnodinium_clade	NA	NA	NA
CACCTACCGATTGGATGGCTCGGTGAAATCTCCGGATCGGGCTTTCTTCGTGCTTGCATGAGGGTGGCTCGAGAAGTTGAGTAAACCTCGTCATCTAGAGGAAGGTGAAGTCGTAACAAGGTTTCCGTA	ASV906	Eukaryota	SAR	Stramenopiles	Bicosoecida	uncultured_stramenopile	uncultured_stramenopile	uncultured_stramenopile	HM135093.1.1713
GATCCTTCTGCAGGTTCACCTACGGCTACCTTGTTACTACTTCACCCCAATCATGAATCACACCTTGGACCGCTGCCTCCCTTGCGGGTTAGCCTGCGGGCTTCTAGTGCAATCCACTTTCGTGATGTGACGGGCGGTGTGTACAAAGG	ASV907	Eukaryota	NA	NA	NA	NA	NA	NA	NA
TAGTACCGATTGAATGGCTTAGTGAGACTTTCGGATTGGTGGAATTAGTTTGGCAACAAACTTTTTCTACTGAAAAGTTGTTCAAACTTGGTCATTTAGAGGAACTAAAAGTCGTAACAAGGTAACCGTA	ASV908	Eukaryota	Opisthokonta	Nucletmycea	Fungi	NA	NA	NA	NA
ACACCGCCCGTCGCTCCTACCGATTCGAGTGATCCGGTGAACACTTTGGACCGGGGTAGCTTGCTATTCTGGGAAATCAAGTAAATCTTATCACTTAGAGGAAGGAGAAGTCGTAACAAGGTTTCCGTAGGTGAACCTGC	ASV909	Eukaryota	SAR	Alveolata	Hypotrichia	Hypotrichia	NA	NA	NA
ACCTACCGATTGAATGACTCGGTGAGAAATTGGGACCGTTGTTTCGCTTGCTTCATTGTGAGTGAAACGGTGGGAACTTTTTCTAACCTCGCCATTTAGAGGAAGGTGAAGTCGTAACAAGGTTTCCGTA	ASV910	Eukaryota	SAR	Stramenopiles	Peronosporomycetes	Aphanomyces	uncultured_freshwater_eukaryote	uncultured_freshwater_eukaryote	AY919696.1.1737
GGTTACCTTGTTACGACTTTTAGTTCCCCTAAATGACCAAGTTTGACCAGCTTTTCCGCAGTCTAATGATGTTGCCACCAAAAAACCGCAAATCCGGAGGTCTCACTAAGCCATTCAATCGGTACTAGCG	ASV911	Eukaryota	Opisthokonta	Nucletmycea	Fungi	Rhizophydiales	uncultured	NA	NA
ACCTACCGATTGAATGACTCGGTGAAAAATTGGGACTGTGGATCAATTTGCTTCATTGCGAATCGATCTGTGGGAACTTTTTTTAACCTCGCCATTTAGAGGAAGATGAAGTCGTAACAAGGTTTCCGTA	ASV912	Eukaryota	SAR	Stramenopiles	Peronosporomycetes	NA	NA	NA	NA
TAGTACCGATTGAATGGCTTAGTGAGACCTCCGGACATGCGACCTGCTGATGGCAACATTGGCGCGTTGCGCGAAAGCTGGTCAAACTTGGTCATTTAGAGGAACTAAAAGTCGTAACAAGGTAACCGTA	ASV913	Eukaryota	Opisthokonta	Nucletmycea	Fungi	Rhizophydiales	NA	NA	NA
CGCCCGTCGCTCCTACCGATTTCGAGTGTTCCGGTGAACCATTTGGACCGCGCGATCCTCGTGATTGTGTGGAAAATCTAGTAAACCATAACACTTAGAGGAAGGAGAAGTCGTAACAAGGTTTCCGTAGGTGAAC	ASV914	Eukaryota	SAR	Alveolata	Stylonychia	Hypotrichia	Stylonychia	Stichotrichia_sp._2_bAcq1	LN869975.1.1533
CACCGCCCGTCGCTCCTACCGATTGAATGAAAAGGTGAAAAGAAGGGAAGGAAGGGTGGTAACATCCTGAGATAACGTCTTTGAACCATTTCATTTAGAGGAAGGAGAAGTCGTAACAAGGTTTTCGTAGGTGAACCTG	ASV915	Eukaryota	Amoebozoa	Discosea	Flabellinia	Dactylopodida	Angulamoeba	NA	NA
CACCTACCGATTGAATGGTTCGGTGAAAATTTCGGACCGTGGTTAGTATGCCCTCGGGCAACTTGGCCGTGGGAAGTTGTTTAAACCTCATCATTTAGAGGAAGGTGAAGTCGTAACAAGGTTTCCGTA	ASV916	Eukaryota	Opisthokonta	Nucletmycea	Fungi	Agaricomycetes	Agaricales	metagenome	FPLS01062662.8.1222
TACTACCGATTGAATGGCTCAGTGAGGCCTTCGGACTGGCTTAGGGAGGTTGGCAACGACCACCTTGAGCCGGAAAGTTCGTCAAACTCGGTCATTTAGAGGAAGTAAAAGTCGTAACAAGGTTTCCGTA	ASV917	Eukaryota	Opisthokonta	Nucletmycea	Fungi	NA	NA	NA	NA
CACCGCCCGTCACACCATGGGAGTGGAGGATACCAGAAGTTGTTAGGCTAACCGGACAGCAATGTCAGAGGGGGCCGATTACCACGGTATGTTTCATGACTGGGGTGAAGTCGTAACAAGGTAGCAGTAGGTGAACCTG	ASV918	Eukaryota	NA	NA	NA	NA	NA	NA	NA
GATCCTTCTGCAGGTTCACCTACGGAAACCTTGTTACGACTTCTTTTTCCTCTAAGTGCTAAGGTTTGTTTAATTTCTAATCGTGAAACTATCAAGAAGACTCACCTGAACACTCAATCGGTAAAAGCGACGGGCGGTGTGTACAAAGG	ASV919	Eukaryota	SAR	Alveolata	Vorticella	Peritrichia	Vorticella	Vorticella_sp._5_JG-2011	JX178764.1.1731
TACTACCGATTGAATGGCTTAGTGAGGCCTTGGGACTGGCTCAGGGAGGTCGGCAACGACCACCCAGAGCCGGAAACTTGGTCAAACTTGGTCATTTAGAGGAAGTAAAAGTCGTAACAAGGTTTCCGTA	ASV920	Eukaryota	Opisthokonta	Nucletmycea	Fungi	NA	NA	NA	NA
TCCTACCGATTGGATGATCCGGTGAAGATGAAGGATGCGATTGGTATTTGACCTCTTTGGAGCAATCTGAAGAGGGGATACTGACCAGAATTCATCTTAACCTTATTATCTAGAGGAAGGAGAAGTCGTAACAAGGTTTCCGTA	ASV921	Eukaryota	NA	NA	NA	NA	NA	NA	NA
GCCGCGGAAATTAATTTGGTTTAAGAGTGTTTTTAGGTTTTTTTAGTTTGCATTTTCTGAATGTTCTAACAATCTTTTCATTCTAGATTAATATTGGTAACTGAGGTGAAGTCGTAACAAGGTAGTTGTA	ASV922	Eukaryota	SAR	NA	NA	NA	NA	NA	NA
CGTCGTTCCTACCGATTGAGTGATCCGGTGAGTAATTCGGACTGCGGCGATCCAGCAATGGCTTCGCTACGGGAAGTTTCGCAAACCTTATCACTTAGAGGAAGGACAAGTCGTAACAAGGCTTCCGTAGGT	ASV923	Eukaryota	SAR	Alveolata	Protalveolata	Perkinsidae	A31	uncultured_eukaryote	JN090897.1.1770
CCTTTGTACACACCGCCCGTCACACCATGGGAGTTGGTTCGACCTTAAGCCGGTGCGCTAACCCGCAAGGGAAGCAGCCGTCCACGGTCGGGTTAGCGACTGGGGTGAAGTCGTAACAAGGTAGCCGTAGGTGAACCTGCAGAAGGATC	ASV924	Eukaryota	NA	NA	NA	NA	NA	NA	NA
GGAAACCTTGTTACGACTTCTCCTTCCTCTAAATGTTAAGGTTTACACAACTTCCCAAGACTTCAAGCAGTGAGTCACCCCACTGCTGAAATTAGGTCCGGAGGATTCACCGGAACATTCAATCGGTAGGAGCG	ASV925	Eukaryota	SAR	Rhizaria	Cercozoa	Vampyrellidae	NA	NA	NA
GGAAACCTTGTTACGACTTTTACTTCCTCTAAACGACCAAGTTTGAACAACTTTTCGGCTCGAAGTGGTCGTTGCCAACCTCTCTAAGCCAATCCGAAATCCTTGCTTAGCCGTTCAATCGGTAGTAGCG	ASV926	Eukaryota	Opisthokonta	Nucletmycea	Fungi	NA	NA	NA	NA
TAGTACCGATTGAATGGCTTAGTGAGACCTCCGGATTAGCAGTTCATTGGTGGAAACACCTTTTTACTACCGAGAAGCTGGTCAAACTTGGTCATTTAGAGGAACTAAAAGTCGTAACAAGGTAACCGTA	ASV927	Eukaryota	Opisthokonta	Nucletmycea	Fungi	NA	NA	NA	NA
GGAAACCTTGTTACGACTTCTCCTTCCTCTAAATGTTAAGGTTTACACAACTTTCCAAGACTTCAAGCAATGAGTTGCCCCACAGCTGAAATTAGGTCCGGAGGATTCACCGGAACATTCAATCGGTAGGAGCG	ASV928	Eukaryota	SAR	Rhizaria	Cercozoa	Vampyrellidae	NA	NA	NA
GATCCTTCTGCAGGTTCACCTACGGCTACCTTGTTACGACTTCACCCCAGTCGCTGACCCTACCGTGGTCGCCTGCTCCCCTTGCGGGTCGGCGAAGCGCCTTCGGGTAGAACCAACTCCCATGGTGTGACGGGCGGTGTGTACAAAGG	ASV929	Eukaryota	NA	NA	NA	NA	NA	NA	NA
CACCTACGGAAACCTTGTTACGACTTCTCCTTCCTCTAAGTGATAATGATTTACTTAACTTCTCAGAGTAGACTTGAAGACTACCCTGATCCAGAAGGTTCACCTAATCACTCAAAATCGGTAGGAGCGACGG	ASV930	Eukaryota	SAR	Alveolata	Epalxella	Odontostomatida	Epalxella	NA	NA
GGAAACCTTGTTACGACTTTTACTTCCTCTAAATGATCAAGTTTGAGCAAGTTCTCACCGGCTCGGAAGCTATTGCTAGCCCCGCGCCCGCAATCCCGAGTTCTCACTAACCATTCAATCGGTAGTAGCG	ASV931	Eukaryota	Opisthokonta	Holozoa	NA	NA	NA	NA	NA
CAGGTTCACCTACGGAAACCTTGTTACGACTTCTCCTTCCTCTAAATAAGGAGGTTCACATCTATTTTCATTTTCAATTGCTCAAAAACAATCCTAGAATTTCACCTCTTTATTCAATCGGTAGGAGCGACGGGCGGTG	ASV932	Eukaryota	Amoebozoa	Archamoebae	Entamoebida	Entamoeba	Entamoeba_gingivalis	Entamoeba_gingivalis	D28490.1.1918
CCTTTGTACACACCGCCCGTCACACCATGGGAGTCGTTTGCTCCAGAAGTGCCTGCACTAACTCGCAAGAGAGGTAGGGCCCCAAGGAGTGAACGGTAACTGGGGTGAAGTCGTAACAAGGTAGCCGTAGGTGAACCTGCAGAAGGATC	ASV933	Eukaryota	NA	NA	NA	NA	NA	NA	NA
CACCTACCGATTGAATGATTCGGTGAAAATTCTGGACTGTGGCTCGGACGCCTTCGGGCGACCTTGCTGTGGGAAGTTATTTAAACCTCATCATTTAGAGGAAGGTGAAGTCGTAACAAGGTTTCCGTA	ASV934	Eukaryota	SAR	Stramenopiles	Ochrophyta	Synurales	Synura	NA	NA
CCTTTGTACACACCGCCCGTCACACCATGGGAGTTGGTTCTACCCGAAGGCGGTGCGCTAACCAGCAATGGAGGCAGCCGACCACGGTAGGGTCAGCGACTGGGGTGAAGTCGTAACAAGGTAGCCGTAGGTGAACCTGCAGAAGGATC	ASV935	Eukaryota	NA	NA	NA	NA	NA	NA	NA
CCTACGGAAGCCTTGTTACGACTTGTCCTTCCTCTAAGTGATAAGGTTTACTAAACTTCCCGCAGCGAAACCAATAACTGGATCGCCGCAGTCCGAATTATTCACCGGACCACTCAATCGGTAGGAGCGAC	ASV936	Eukaryota	SAR	Alveolata	Protalveolata	Perkinsidae	A31	uncultured_eukaryote	HQ191345.1.2345
CACCGCCCGTCGTTGTTTCCGATGATGGTGCAATGCAGGTGATCGGACTTGTGGTGGTTCTGCCGCTGCGAGGAAGTTTACCGACATTTCTCCAATAGAGGAAGCAAAAGTCGTAACAAGGTAACTGTAGGTGAACCTG	ASV937	Eukaryota	Excavata	Discoba	Discicristata	Neobodonida	Rhynchomonas	NA	NA
TACTACCGATTGAATGGCTCAGTGAGGCCTTGGGACTGGCTTAGAGGGAACGGCAACGTTCGCTCAGAGCCGGAAACTTGGTCAAACTCGGTCATTTAGAGGAAGTAAAAGTCGTAACAAGGTTTCCGTA	ASV938	Eukaryota	Opisthokonta	Nucletmycea	Fungi	Chaetothyriaceae	Camptophora	Camptophora_hylomeconis	KC455295.1.1627
CACCTACCGATTGAATGATTCGGTGAAAATTTCGGACCGCAGCCACGTTTCCCTAGGGCAACATGGTTATGGGAAGTTATTTAAACCTCATCATTTAGAGGAAGGTGAAGTCGTAACAAGGTTTCCGTA	ASV939	Eukaryota	SAR	Stramenopiles	Ochrophyta	Chrysophyceae	uncultured	uncultured_chrysophyte	AB749112.1.1663
GGAAACCTTGTTACGACTTCTCCTTCCTCTAAACGTTAAGGTTTACACAACTTTCCAAGACTTCAAAAGTGAGTTGCCCCACAGCTGAAATTAGGTCCGGAGGATTCACCGGAACGTTCAATCGGTAGGAGCG	ASV940	Eukaryota	SAR	NA	NA	NA	NA	NA	NA
CCGCCCGTCGCTCCTACCGATTTCGAGTGGTCCGGTGAACCTTCTGGACTGTGATTACTCCAGTAGTTACGGGAAGTTAAGTAAACCTTATCACTTAGAGGAAGGAGAAGTCGTAACAAGGTTTCCGTAGGTGAACC	ASV941	Eukaryota	SAR	Alveolata	Urocentrum	Conthreep	Oligohymenophorea	Urocentrum_turbo	NA
TACTACCGATTGAATGGCTTAGTGAGGTTTCCGGATTGGCTTTGAGGAGCTGGCAACGGCACCTTGTCGCCGAGAAGTTACCCAAACTTGGTCATTTAGAGGAAGTAAAAGTCGTAACAAGGTTTCCGTA	ASV942	Eukaryota	Opisthokonta	Nucletmycea	Fungi	Cystofilobasidiaceae	Cystofilobasidium	NA	NA
TACTACCGATTGAATGGCTCAGTGAGGCCTTCGGACTGGCGCAGGAGGGTTGGCAACGACCCCCCAGCGCCGGAAAGTTGGTCAAACTCGGTCATTTAGAGGAAGTAAAAGTCGTAACAAGGTTTCCGTA	ASV943	Eukaryota	Opisthokonta	Nucletmycea	Fungi	Aspergillaceae	NA	NA	NA
GATCCTTCTGCAGGTTCACCTACGGCTACCTTGTTACGACTTCACCCCAGTCGCTGATCCCACCGTGGTCAGCTTCCTCCCTTGCGGGTTAGAGCACTGCCTTCGGGTGAAACCAACTCCCATGGTGTGACGGGCGGTGTGTACAAAGG	ASV944	Eukaryota	NA	NA	NA	NA	NA	NA	NA
GTCGCACCTACCGATTGGACGATCCGGCAAGATGTTTGGAGTTGCTGTTTTTCCGCAAGGCGAATCAGCGGCGAAGCTCCTCAAACCTTATCGTCTAGAGGAAGGTGAAGTCGTAACAAGGTCTCCGTAGG	ASV945	Eukaryota	SAR	Stramenopiles	Labyrinthulomycetes	Sorodiplophrys	uncultured_eukaryote	uncultured_eukaryote	NA
CCTTTGTACACACCGCCCGTCACACCATGGGAGTTGGATTCACCCGAAGGCGTTGCGCTAACCAGCAATGGAGGCAGGCGACCACGGTGGGTTTAGCGACTGGGGTGAAGTCGTAACAAGGTAGCCGTAGGTGAACCTGCAGAAGGATC	ASV946	Eukaryota	NA	NA	NA	NA	NA	NA	NA
CCTTTGTACACACCGCCCGTCACACCATGGGAGTTGGTTTTACCCGAAGGCGCTGCGCTAACCCGCAAGGGGGGCAGGCGACCACGGTAGGGTCAGCGACTGGGGTGAAGTCGTAACAAGGTAGCCGTAGGTGAACCTGCAGAAGGATC	ASV947	Eukaryota	NA	NA	NA	NA	NA	NA	NA
GTCGCTACTACCGATTGAATGGCTTAGTGAGGACCTCGGATTGGCGCGTGGGGCGCAAGCCTTGCATGCCGAAAAGTCGTTCAAACTTGGTCATTTAGAGGAAGTAAAAGTCGTAACAAGGTTTCCGTAGG	ASV948	Eukaryota	Opisthokonta	NA	NA	NA	NA	NA	NA
ACCTACCGATTGGACGATCCGGCAAGATGTTTGGAGTCGTGCTTGTTGGGCTTTCGGGCTCGATAAGTGTGGCAAAGCTCCTCAAACCTTATCGTCTAGAGGAAGGTGAAGTCGTAACAAGGTTTCCGTA	ASV949	Eukaryota	SAR	Stramenopiles	Labyrinthulomycetes	Sorodiplophrys	NA	NA	NA
TACTACCGATTGAATGGTTTAGCGAGATCCTCGGATCGGGCCTTATCCGCCCGCAAGGGTGAATGAGGTTTGAGAAGAAGCTCAAGCTTGATCATTTAGAGGAAGTAAAAGTCGTAACAAGGTTTTCGTA	ASV950	Eukaryota	Opisthokonta	Holozoa	Metazoa_(Animalia)	Gastrotricha	Chaetonotida	NA	NA
GTCGCTACTACCGATTGAATGATTCGGTGAGGGCATGGGATTGATCGGTTTCGTTCATTGTAAACTGGTCGAGAGCCTGTCCAAGCTGCATCAGTCAGAGGAAGTAAAAGTCGTAACAAGGTTTCCGTAGG	ASV951	Eukaryota	Opisthokonta	NA	NA	NA	NA	NA	NA
GTCGCTACTACCGATTGAATGGCTTAGTGAGTCTCATGGATTGGAGTGTATGGCTTCGGCTGTACGTTCCGAGAAGTGAATCAAACTTGATCATTTAGAGGAAGTGAAAGTCGTAACAAGGTTTCCGTAGG	ASV952	Eukaryota	NA	NA	NA	NA	NA	NA	NA
TACTACCGATTGAATGGCTCAGTGAGGCATTCGGACTGGCTCGGGGAGGTTGGCAACGACCACCCCGAGCCGGAAAGTTCTCCAAACTCGGTCATTTAGAGGAAGTAAAAGTCGTAACAAGGTTTCCGTA	ASV953	Eukaryota	Opisthokonta	Nucletmycea	Fungi	Cucurbitariaceae	Pyrenochaeta	uncultured_fungus	KC670807.1.1809
CGGAAACCTTGTTACGACTTCACCTTCCTCTAAATGATGAGGTTTAAATAACTTTCCACGAAACCCGCCACCGAAGTGGCAAGTTCCACGGTCCGAAAGTTTCACCGAATCATTCAATCGGTAGGTGCG	ASV954	Eukaryota	SAR	Stramenopiles	Ochrophyta	Ochromonadales	Ochromonas	NA	NA
GCTACTACCGATTGAATGGTTTAGTGAGACCTTGGGAGGGCGAGATGAGGGGGGCAACCCCTTCTGAACATCCAAACTTGGTCAAACTTGATTATTTAGAGGAAGTAAAAGTCGTAACAAGGTTTCCGT	ASV955	Eukaryota	Opisthokonta	Nucletmycea	Fungi	Dipodascaceae	Yarrowia	Yarrowia_lipolytica	LJBI01000027.164.1836
ACACCGCCCGTCGCTCCTACCGACTCGGATGTTTTGGTGAGTTGTTCGGAGCCAATGCCGCAAGGCGCTGGTAAAGTCCTGCGAACCCCAATGTCTGGAGGAAGGAGAAGTCGTAACAAGGCTGCTGTAGGTGAACCTGC	ASV956	Eukaryota	NA	NA	NA	NA	NA	NA	NA
TAGTACCGATTGAATGGCTTAGTGAGACCTCCGGATCAGCGGTTGTTGGATGGCAACATCTGATAACTGCAGAGAAGCTGGTCAAACTTGGTCATTTAGAGGAACTAAAAGTCGTAACAAGGTAACCGTA	ASV957	Eukaryota	Opisthokonta	Nucletmycea	Fungi	Rhizophydiales	uncultured	eukaryotic_picoplankton_environmental_sample	AY642695.1.1782
GATCCTTCTGCAGGTTCACCTACGGCTACCTTGTTACGACTTCACCCCAGTCGCTGATCCCACCGTGGTCTGCTGCCTCCCTTGCGGGTTAGCGCACAGCCTTCGGGTGAAACCAACTCCCATGGTGTGACGGGCGGTGTGTACAAAGG	ASV958	Eukaryota	NA	NA	NA	NA	NA	NA	NA
GGAAACCTTGTTACGACTTCACCTTCCTCTAAATGGCGAGGTTAGAAAAAGTTCCCACCGTGCAGCTCACAATGAAGCAAGCCACACAACAGTCCCAATTTCTCACCGAGTCATTCAATCGGTAGGTGCG	ASV959	Eukaryota	SAR	Stramenopiles	Peronosporomycetes	NA	NA	NA	NA
CACCTACCGATTGGATGGCTCGGTGAAATCTCCGGATCGGATTTCCTTCGTGCTTGCATGAGGGTTGTTCGAGAAGTTGAGTAAACCTCGTCATCTAGAGGAAGGTGAAGTCGTAACAAGGTTTCCGTA	ASV960	Eukaryota	SAR	Stramenopiles	Bicosoecida	uncultured_stramenopile	uncultured_stramenopile	uncultured_stramenopile	HM135093.1.1713
CACCTACCGATTCAATGGTCCGGTGAAGCCTCGGGATTGTGGTGAATTTCCTTTACTGGGAGTTCATTGCGAGAACTTGTCTAAACCTTATCATTTAGAGGAAGGTGAAGTCGTAACAAGGTTTCCGTA	ASV961	Eukaryota	SAR	Stramenopiles	Bacillariophyceae	Bacillariophyceae	NA	NA	NA
ACCTACCGATTGGATGGCTCGGTGAAATCTTCGGATCGCGGGGATGCGTGCGCTCGTCGCACGCGCCTCGTGAGAAGTTGAGTAAACCTCGCCATCTAGAGGAAGGTGAAGTCGTAACAAGGTTTCCGTA	ASV962	Eukaryota	SAR	Stramenopiles	NA	NA	NA	NA	NA
TACTACCGATTGAATGGCTTAGTGAGACCTCCGGATTGATAGGTGGGATCTGGCAACAGAACCCGTTTGTCGAGAAGTTGGTCAAACTTGGTCATTTAGAGGAAGTAAAAGTCGTAACAAGGTAACCGTA	ASV963	Eukaryota	Opisthokonta	Nucletmycea	Fungi	NA	NA	NA	NA
CAGGTTCACCTACAGTTACCTTGTTACGACTTTTGCTTCCTCTATTGGAGAAATGTCGGTAAACTTCCTCGCAGCGGCAGAACCACCACAAGTCCGATCACCTGCATTGCACCATCATCGGAAACAACGACGGGCGGTG	ASV964	Eukaryota	Excavata	Discoba	Discicristata	Neobodonida	NA	NA	NA
TGAAACTTTGTTACGACTTTTACTTCCTCTAGATAGTCAAGTTTGACTGTCTTCTCAGCGCTCCACCAGGGCAGTGGCTGACCCGGCGGGGCCGATCCGAGGACCTCACTAAACCATCCTATCAGTAGTAGAG	ASV965	Eukaryota	Opisthokonta	Holozoa	Metazoa_(Animalia)	Tetrapoda	Mammalia	Homo_sapiens_(human)	KY429741.43.1894
ACACCGCCCGTCGCTCCTACCGATTTCGAGTGGTCCGGTGAACCTTTTGGACTTCTGGTTCGCGCTAAGAAGGAAGTTAAGTAAACCTTATCACTTAGAGGAAGGAGAAGTCGTAACAAGGTTTCCGTAGGTGAACCTGC	ASV966	Eukaryota	SAR	Alveolata	NA	NA	NA	NA	NA
GGTTACCTTGTTACGACTTTTACTTCCTCTAAATGACCAAGTTTGACCAACTTCTCGACAAACGGGTTCTGTTGCCAGATCCCACCTATCAATCCGGAGGTCTCACTAAGCCATTCAATCGGTAGTAGCG	ASV967	Eukaryota	NA	NA	NA	NA	NA	NA	NA
CCTTTGTACACACCGCCCGTCACACCATGGGAGTGGAGGATACCAGAAGTAGCTAGGCTAACTAGAAATAGAGGCCGGTTACCACGGTATGTTTCATGACTGGGGTGAAGTCGTAACAAGGTAGCAGTAGGTGAACCTGCAGAAGGATC	ASV968	Eukaryota	NA	NA	NA	NA	NA	NA	NA
GGAAACCTTGTTACGACTTCACCTTCCTCTAAATGGCGAGGTTAAAAAAAGTTCCCATCAACTCACTCACAATGAAGCAAACAAATCAACGGTCCCAATTTTTCACCGAGTCATTCAATCGGTAGGTGCG	ASV969	Eukaryota	SAR	Stramenopiles	Peronosporomycetes	Leptolegnia	NA	NA	NA
GGAAACCTTGTTACGACTTCTCCTTCCTCTAGATAATAAGGTTAAGATGAATTCTGGTCAGTATCCCCTCTTCAGATTGCTCCAAAGAGGTCAAATACCAATCGCATCCTTCATCTTCACCGGATCATCCAATCGGTAGGAGCG	ASV970	Eukaryota	NA	NA	NA	NA	NA	NA	NA
TACTACCGATTGAATGGCTCAGTGAGGCCTTGGGACTGGCTCAGAGAGGTCGGCAACGACCACTCAGAGCCGGAAACTTGGTCAAACTTGGTCATTTAGAGGAAGTAAAAGTCGTAACAAGGTCTCCGTA	ASV971	Eukaryota	Opisthokonta	Nucletmycea	Fungi	Herpotrichiellaceae	Exophiala	NA	NA
GTCGCTACTACCGATTGAATGGCTTAGTGAGGCTTTCGGATTGGGGCCATGGCCGCAAGGCTGCGGTTCTGAAAAGTTGGACAAACTTGGTCATTTAGAGGAAGTAAAAGTCGTAACAAGGTTTCCGTAGG	ASV972	Eukaryota	Opisthokonta	Nucletmycea	Fungi	NA	NA	NA	NA
ACCTACCGATTGGACGATCCGGCAAGATGTTTGGAGTTGTGTTTTTCGCACTTTCGGGTGTGTTTAATATGACGAAGCTCCTCAAACCTTATCGTCTAGAGGAAGGTGAAGTCGTAACAAGGTTTCCGTA	ASV973	Eukaryota	SAR	Stramenopiles	Labyrinthulomycetes	Sorodiplophrys	uncultured_eukaryote	uncultured_eukaryote	NA
GTCGCCTCAATCGACTGGATGATTCGGTGAACTATTCGGAGTATCATCTTTTTAGCAATAAGAAAATGATGCGAAGTCTCGTAAACCACATCATCTGGAGAATGAGAAAGTCGTAACACGGTATTCGTAGG	ASV974	Eukaryota	SAR	Alveolata	Apicomplexa	Eugregarinorida	Hoplorhynchus	Hoplorhynchus_acanthatholius	FJ459750.1.1768
GAAACCTTGTTACGACTTTTATTTCCTCCAAATCATCAAGTTTGATCAACTTTGGCAAATCAACAACAGTACCGAAATACCGTCGTGCTCACCTCCAGAGATCTCACTAAATAATTCGTCGGTAATAGCG	ASV975	Eukaryota	Opisthokonta	Holozoa	Metazoa_(Animalia)	Neoptera	Diptera	Chironomus_riparius	KA178481.346.2293
TACTATCGAGTGATGAGTTATCCAGATTCTCGGACTGGCTCCTTGGCGGCTTCACGGCTGCCATCGTGGTTTGGAAAGAGACTCTAGATCACTTATCGCAAGAAAGTAAAAGTCGTAACAAGGTATCGGT	ASV976	Eukaryota	Opisthokonta	Holozoa	Metazoa_(Animalia)	Enoplia	Enoplida	Rhabdolaimus_terrestris	KJ636366.1.1701
CCGCCCGTCGCTCCTACCGATTGAATTGTCCGATGAGTTGCAAAGAGAAAAAGAAATGAAAATTAATTTATCAAATTGCAACAAATCTTATAATTTAGAGGAAGGAGAAGTCGTAACAAGGTAATCGTAGGTGAACC	ASV977	Eukaryota	NA	NA	NA	NA	NA	NA	NA
TACTACCGATTGAATGGCTTGGTGAGGCCTTCGGACTGGCTCAGGGGGGTTGGCAACGACCCCCCAGAGCCGGAAAGTTGGTCAAACCTGGTCATTTAGAGGAAGTAAAAGTCGTAACAAGGTTTCCGTA	ASV978	Eukaryota	Opisthokonta	Nucletmycea	Fungi	Aspergillaceae	Aspergillus	NA	NA
GGTTACCTTGTTACGACTTTTAGTTCCTCTAAATGACCAAGTTTGAACAACTTTTCAGTAGAAAAAGTTTGTTGCCAAACTAATTCCACCAATCCGAAAGTCTCACTAAGCCATTCAATCGGTACTAGCG	ASV979	Eukaryota	Opisthokonta	Nucletmycea	Fungi	NA	NA	NA	NA
GAAAACCTTGTTACGACTTTTACTTCCTCTAAATGATCAAGCTTGAGCTTCTTCTCAAACCTCATTCACCCTTGCGGGCGGATAAGGCCCGATCCGAGGATCTCGCTAAACCATTCAATCGGTAGTAGCG	ASV980	Eukaryota	Opisthokonta	Holozoa	Metazoa_(Animalia)	Gastrotricha	Chaetonotida	NA	NA
GGAAACCTTGTTACGACTTTTACTTCCTCTAAATGACCAAGTTTGATCAGCTTCTCAGCTAAGGACTACCGTTGCCGGTTTTCCGAAGCCAATCCGGAGACCTCACTAAGCCATTCAATCGGTAGTAGCG	ASV981	Eukaryota	NA	NA	NA	NA	NA	NA	NA
GGAAACCTTGTTACGACTTTTACTTCCTCTAAATCATCAAGTTCGGTCAACTTTGACGAAAGCATCCGCAATACCGAAAGATATCGCAGAGTTCATCTCCAAAGACCTCACTAAATAATCCATCGGTAGTAGCG	ASV982	Eukaryota	Opisthokonta	Holozoa	Metazoa_(Animalia)	Neoptera	Diptera	NA	NA
TCCTACCGATTGAATGATCCGGTGAGGCCCCCGGAATGGAGTCACTGCGCGGTTTTCCGCAATGAGATTCTGTGAAGCTGTCCAAACCTTATCATTTAGAGGAAGGAGAAGTCGTAACAAGGTTTCCGTA	ASV983	Eukaryota	Haptophyta	Prymnesiophyceae	Prymnesiales	Chrysochromulina	NA	NA	NA
GCACCTACCGATTGGATGGTCCGGTGAAACCTTCGGATCGTTGAGCGTGTGCCGCAAGGCGCTGCTCAGTGAGAAGTTGGGTAAACCTTACCATCTAGAGGAAGGTGAAGTCGTAACAAGGTTTCCGTA	ASV984	Eukaryota	NA	NA	NA	NA	NA	NA	NA
GGAAACCTTGTTACGACTTCTCCTTCCTCTAAATGATAAGGTTTGGACAGCTTCACAGAATCTCATTGCGGAAAACCGCGCAGTGACTCCATTCCGGGGGCCTCACCGGATCATTCAATCGGTAGGAGCG	ASV985	Eukaryota	Haptophyta	Prymnesiophyceae	Prymnesiales	Chrysochromulina	NA	NA	NA
TACTACCGATTGAATGGTTTAGTGAGACCTCGGGACTGACGGCTCGGAGCTAGCAATAGCATCGAGACGACGGGAACTTGTTCAAACTTGATCATTTAGAGGAAGTAAAAGTCGTAACAAGGTTTCCGTA	ASV986	Eukaryota	Opisthokonta	Holozoa	NA	NA	NA	NA	NA
GGTTACCTTGTTACGACTTTTACTTCCTCTAAATGACCAAGTTTGACCAGCTTTTCAACAAAAAAGTCTTGTTTCCAGGTCCTTTTCGTCAATCCGGAGGTCTCACTAAGCCATTCAATCGGTAGTAGCG	ASV987	Eukaryota	Opisthokonta	Nucletmycea	Fungi	NA	NA	NA	NA
CGGAAACCTTGTTACGACTTCACCTTCCTCTAAATGATGAGGTTTGAATAACTTCCCACGATGGAGATGCCCGAAAGCTTCTTCACTGCAGTCCGAGATTCTCACCGAATCATTCAATCGGTAGGTGCG	ASV988	Eukaryota	NA	NA	NA	NA	NA	NA	NA
TACTACCGATTGAATGGTTTAGCGAGATCCTCGGATTGGGCTTTACTCGTGCGCAAGCATGGGTGAAGTCTGAGAAGAAGCTCAAGCTTGATCATTTAGAGGAAGTAAAAGTCGTAACAAGGTTTTCGTA	ASV989	Eukaryota	Opisthokonta	Holozoa	Metazoa_(Animalia)	Gastrotricha	Chaetonotida	NA	NA
CGATTGGATGGTTTAGTGAGGCCCTCGGATCGGCCCCGCCGGGGTCGGCCCACGGCCCTGGCGGAGCGCTGAGAAGACGGTCGAACTTGACTATCTAGAGGAAGTAAAAGTCGTAACAAGGTTTCCGTAGGTGAACCT	ASV990	Eukaryota	Opisthokonta	Holozoa	Metazoa_(Animalia)	Tetrapoda	Mammalia	NA	NA
GATCCTTCTGCAGGTTCACCTACGGTTACCTTGTTACGACTTCACCCCAGTTACCAGTCACTCCTTGGGGGCCTGCCTCCCTTGCGGGTTGGCGTAGCCACTTCTGGAGCAACTGACTCCCATGGTGTGACGGGCGGTGTGTACAAAGG	ASV991	Eukaryota	NA	NA	NA	NA	NA	NA	NA
CCTTTGTACACACCGCCCGTCGCTTGTAGTAACGAATGGTCTGGTGAACCTTCTGGACTGGGCGTAAGCTCGGAAAAATAAGTAAACCCTACCATTTGGAACAACAAGAAGTCGTAACAAGGTATCTGTAGGTGAACCTGCAGAAGGAT	ASV992	Eukaryota	SAR	Alveolata	Colpidium	Hymenostomatia	Colpidium	Colpidium_sp._aAcq1	LN869923.1.1698
GGAAACCTTGTTACGACTTTTACTTCCTCTAAATGACCGAGTTTGACGAACTTTCCGGCTCAAGGTGGTCGTTGCCAACCTCCCTAAGCCAGTCCGAAGGCCTCACTGAGCCATTCAATCGGTAGTAGCG	ASV993	Eukaryota	Opisthokonta	Nucletmycea	Fungi	NA	NA	NA	NA
GGAAACCTTGTTACGACTTTTACTTCCTCTAAATGACCAAGTTTGATGAAGTTCTCAGCAACAGGGTGCCGTTGCCGGCTCCCCGAAGCCAATCCCAACACCTCACTAAGCCATTCAATCGGTAGTAGCG	ASV994	Eukaryota	NA	NA	NA	NA	NA	NA	NA
GCAGGTTCACCTACAGCAGCCTTGTTACGACTTCTCCTTCCTCCAGACATTGGGGTTCGCAGGACTTTACCAGCACCTTGCGGCATTGGCTCCGAACAACTCACCAAAACATCCGAGTCGGTAGGAGCGACGGGCGGTGT	ASV995	Eukaryota	NA	NA	NA	NA	NA	NA	NA
CGGAAACCTTGTTACGACTTCACCTTCCTCTAAATGATGAGGTTTAAACAACTTCCCACGGCCAAGTTGCCCGAGGGCATACTAACCACGGTCCGAAATTTTCACCGAACCATTCAATCGGTAGGTGCG	ASV996	Eukaryota	NA	NA	NA	NA	NA	NA	NA
GTCGTAGCGACCGATCGGATAATCCTGTGAACTAGTCGGATCGCCCCATCCCGGTTTTCCGGTTGGGTGCGCTAAGATCTGTGAACAGGATTCTCTAGAGGACGTTCAAGTCGTAACACGGTTTCCGTAGG	ASV997	Eukaryota	SAR	Alveolata	Apicomplexa	Eimeriorina	Goussia	Goussia_sp._BMR-2011e	GU479648.1.1715
CGGAAACCTTGTTACGACTTCACCTTCCTCTAAATGATGAGGTTTAAATAACTTCCCACAGCAAGGTCGCCCGAAAGCGTCCCCACTACGGTCCGAAAGTTTCACCGAATCATTCAATCGGTAGGTGCG	ASV998	Eukaryota	SAR	Stramenopiles	Ochrophyta	Ochromonadales	Ochromonas	NA	NA
GGAAACCTTGTTACGACTTTTACTTCCTCTAAATGACCGAGTTTGGAGAACTTTCCGGCTCGGGGTGGTCGTTGCCAACCTCCCCGAGCCAGTCCGAATGCCTCACTGAGCCATTCAATCGGTAGTAGCG	ASV999	Eukaryota	Opisthokonta	Nucletmycea	Fungi	Cucurbitariaceae	Pyrenochaeta	uncultured_fungus	KC670807.1.1809
GGAAACCTTGTTACGACTTTTACTTCCTCTAAATGACCAAGTTTGACCAGCTTTTCAGCTCCAGAATGAGGTTGCCCCCTTTCTTAAGCCAATCCGGAGGCCTCACTAAGCCATTCAATCGGTAGTAGCG	ASV1000	Eukaryota	Opisthokonta	Nucletmycea	Fungi	Incertae_Sedis	Candida	NA	NA
CACCTACCGATTGAATGGTTCGGTGAAAATTTCGGACTGTGATTTTAATGCTTTCGGGCAATTTAATTATAGAAAGTTATTTAAACCTCATCATTTAGAGGAAGGTGAAGTCGTAACAAGGTTTCCGTA	ASV1001	Eukaryota	SAR	Stramenopiles	Ochrophyta	Ochromonadales	Paraphysomonas	NA	NA
CGGAAACCTTGTTACGACTTCACCTTCCTCTAAATGATGAGGTTTAAATAACTTCCCACGGCCAAGTCGCCAGAAGGCGTCCTAGCTACGGTCCGAAAGTTTCACCGAATCATTCAATCGGTAGGTGCG	ASV1002	Eukaryota	SAR	Stramenopiles	Ochrophyta	Chrysophyceae	Chromulinales	uncultured_eukaryote	NA
CCGTCGCTCCTACCGATTGAACGCTTCGGTGAGGGTTTGGGAGAGCGTGGAGGGGGTGACCTCTTTGTGCTCAAACTTACTCAAATCACAGCGTTTAGAGGAAGGAGAAGTCGTAACAAGGTTTCCGTAGGTG	ASV1003	Eukaryota	SAR	NA	NA	NA	NA	NA	NA
CACCTACCGATTGAATGGTTCGGTGAAAATTTCGGACTGCGGCTCGGATGCTTTCGGGCAACCGAATTGTGGAAAGTTGTTTAAACCTCATCATTTAGAGGAAGGTGAAGTCGTAACAAGGTTTCCGTA	ASV1004	Eukaryota	SAR	Stramenopiles	Ochrophyta	Ochromonadales	Paraphysomonas	uncultured_marine_eukaryote	NA
TACTACCGATGGATTATTTAGTGAGGTCTTTGGAGATGAACTCTGCGATATCTTTCGGTATTGCGGATGCTTTCGTCAAAGTTGACCGAACTTGATGATTTAGAGGAAGTAAAAGTCGTAACAAGGTTTCCGTA	ASV1005	Eukaryota	Opisthokonta	Holozoa	Metazoa_(Animalia)	Neoptera	Diptera	Culicoides_variipennis	U48380.1.1913
CGAAACCTTGTTACGACTTTTACTTCCTCTAAACATACGAGTTTGACCAAGTTCTCAGCGCCATGGTGCCGTTGCCGGCTCCGCGACTCCAATCCCAAGGCCTCACTGATACATTCAATCGGTAGTAGCG	ASV1006	Eukaryota	Opisthokonta	Nucletmycea	Fungi	Corticiaceae	Hyphodontia	uncultured_fungus	KC670759.1.1770
CGGAAACCTTGTTACGACTTCACCTTCCTCTAAATGATGAGGTTTAAATAACTTTCTATAATAAAATTGCCCGAAAGCAATAAAATCACAGTCCGAAATTTTCACCGAACCATTCAATCGGTAGGTGCG	ASV1007	Eukaryota	SAR	Stramenopiles	Ochrophyta	Ochromonadales	Paraphysomonas	NA	NA
TACTACCGATTGAATGGTTTAGTGAGGTCTTCGGATTGGCGCCTCGCAGCTGGCGACAGCAGTGGGATGCCGAGAAGTTGATCAAACTTGATCATTTAGAGGAAGTAAAAGTCGTAACAAGGTTTCCGTA	ASV1008	Eukaryota	Opisthokonta	Holozoa	Ichthyosporea	Rhinosporideacae	NA	NA	NA
GCTCCTACCGATTGGGTGTGCTGGTGAAGTGTTCGGATTGGCAAAGCTGGTGGTCTCCACTTGCTATGCCAAGAAGTTCATTAAACCCTCCCACCTAGAGGAAGGAGAAGTCGTAACAAGGTTTCCGTA	ASV1009	Eukaryota	Archaeplastida	Chloroplastida	Chlorophyta	NA	NA	NA	NA
GGTTACCTTGTTACGACTTTTAGTTCCTCTAAATGACCAAGTTTGACCAGCTTTCGCGCAACGCGCCAATGTTGCCATCAGCAGGTCGCATGTCCGGAGGTCTCACTAAGCCATTCAATCGGTACTAGCG	ASV1010	Eukaryota	Opisthokonta	Nucletmycea	Fungi	Rhizophydiales	uncultured	NA	NA
TACTACTGATAGGATGGTTTAGTGAGGTCCTCGGATCGGCCCCGCCGGGTCAGCCACTGCCCTGGTGGAGCGCTGAGAAGACAGTCAAACTTGACTATCTAGAGGAAGTAAAAGTCGTAACAAAGTTTCAGTA	ASV1011	Eukaryota	Opisthokonta	Holozoa	Metazoa_(Animalia)	Tetrapoda	Mammalia	Homo_sapiens_(human)	KY429741.43.1894
GATCCTTCTGCAGGTTCACCTACGGCTACCTTGTTACGACTTCACCCCAGTCGCTGACCTTACCGTGGCCGGCTGCTTCCCTTGCGGGTTAGCGCACCGTCTTAAGGTAAAACCAACTCCCATGGTGTGACGGGCGGTGTGTACAAAGG	ASV1012	Eukaryota	NA	NA	NA	NA	NA	NA	NA
GGAAACCTTGTTACGACTTCACCTTCCTCTAAATGGCGAGGTTAAGGAAAGTTCCCACAAACTTGCATGCAATGAAGCACACAAATTCACAGTCCCAATACTTCACCGAGTCATTCAATCGGTAGGTGCG	ASV1013	Eukaryota	SAR	Stramenopiles	Peronosporomycetes	Saprolegnia	Saprolegnia_ferax	Saprolegnia_ferax	AJ238655.1.1781
TACTACCGATTGAGTGTGTTAGTGAGGTCTCTGGATTGCGAATCGATTCCAGGCAACTGGAAACACTACGCAAGAAGTTGATCAAACTACCATGCTTAGAGGAAGTAAAAGTCGTAACAAGGTTTCCGTA	ASV1014	Eukaryota	Opisthokonta	NA	NA	NA	NA	NA	NA
CGCCCGTCGCTCCTACCGATTCGAGTGATCCGGTGAACCTTCTGGACTGTGATGTTCCTCGAGTTCATTGCGGGAAGTTAAGTAAACCTTATCACTTAGAGGAAGGAGAAGTCGTACAAGGTTTCCGTAGGTGAAC	ASV1015	Eukaryota	SAR	Alveolata	NA	NA	NA	NA	NA
ACCTACCGATTGGACGATCCGGCAAGATGTTTGGAGTTGTGTCTCTTGGGCTTTCGGGTTCGATTGACGTGACGAAGCTCCTCAAACCTTATCGTCTAGAGGAAGGTGAAGTCGTAACAAGGTTTCCGTA	ASV1016	Eukaryota	SAR	Stramenopiles	Labyrinthulomycetes	Sorodiplophrys	NA	NA	NA
GCAGGTTCACCTACAGCAGCCTTGTTACGACTTCTCCTTCCTCCAGACAATTAGGTTCGCAGGACTTCCCCCGCAGATTGCTCCGCAGAGTCCGAACAACTCACCAAATCATCCAAGTCGGTAGGAGCGACGGGCGGTGT	ASV1017	Eukaryota	NA	NA	NA	NA	NA	NA	NA
TGCTACCGATTGAATGGTTTAGTGAGTCCCACGGACCGACTGCGGTGGTGGTTTCGGCTGCCGCCGTAGTGGGGAAGTGGTTCAAACTTGACTATTTAGAGGAAGCAAAAGTCGTAACAAGGTTTCCGTA	ASV1018	Eukaryota	SAR	Rhizaria	Cercozoa	Athalamea_environmental_sample	Athalamea_environmental_sample	Athalamea_environmental_sample	EF024169.1.1808
GTTCACCTACGGAAACCTTGTTACGACTTCTCCTTCCTCTAAGTGTTATGGTTTACTAGATTTTCCACAAAGTCACGAGGACCTCGCAGTCCAAATGGTTCACCGGAACACTCGAAATCGGTAGGAGCGACGGGCG	ASV1019	Eukaryota	SAR	Alveolata	Hypotrichia	Hypotrichia	NA	NA	NA
CGCCCGTCGCTCCTACCGATTTCGAGTGTTCCGGTGAACCATTTGGACTGCGAGGTCCTCGTGACTTTGTGGAAAATCTAGTAAACCATAACACTTAGAGGAAGGAGAAGTCGTAACAAGGTTTCCGTAGGTGAAC	ASV1020	Eukaryota	SAR	Alveolata	Hypotrichia	Hypotrichia	NA	NA	NA
AAACCTTGTTACGACTTTTACTTCCTCTAAATGCTCAGGTTTAAGCGTCTTTGCAGTTTCCAATGGAGTGGAGACCACCCCATCGGCACCACTCTGATGATTTCACCAGAACATTCAATCGGTAGTAGCG	ASV1021	Eukaryota	Opisthokonta	Holozoa	Metazoa_(Animalia)	Rhabditophora	Macrostomida	Microstomum_lineare	NA
GATCCTTCTGCAGGTTCACCTACGGCTACCTTGTTACGACTTAACCCCAGTCATCAAACCTACCGTGAACGGCTACCTCTCTTTCGAGTTAGCTCACCGGCGTAAGGCAGATTCAACTCCCATGGTGTGACGGGCGGTGTGTACAAAGG	ASV1022	Eukaryota	NA	NA	NA	NA	NA	NA	NA
TATTACCGACGAATTATTTAGTGAGATCTCTGGAGGTGAGCACGACGGTATTTCGGTACTGTTGTTGATTTGCCAAAGTTGATCAAACTTGATGATTTGGAGGAAATAAAAGTCGTAACAAGGTTTCCGT	ASV1023	Eukaryota	Opisthokonta	Holozoa	Metazoa_(Animalia)	Neoptera	Diptera	Chironomus_riparius	KA178481.346.2293
CGGAAACCTTGTTACGACTTCACCTTCCTCTAGATGACGAGGTTTACTCAACTTCTCGAACAACCCTCATGCAAGCACGAAGGAAGTCCGATCCGGAGATTTCACCGAGCCATCCAATCGGTAGGTGCG	ASV1024	Eukaryota	SAR	Stramenopiles	Bicosoecida	uncultured_stramenopile	uncultured_stramenopile	uncultured_stramenopile	HM135093.1.1713
TACTACCGATTTAATGGTTTAGCAAGGTACTCAGATTGGTCTCGATCTTGCACGCAAGTGTGAGATCGACGGTCGAGAAGAAGGCCAAACTTGATCATTTAGAGGAAGTAAAAGTCGTAACAAGGTTTCCGTA	ASV1025	Eukaryota	Opisthokonta	Holozoa	Metazoa_(Animalia)	Catenulida	Stenostomidae	Stenostomum_leucops	NA
CCTTTGTACACACCGCCCGTCACATCACGAAAGTGGATTGCACTAGAAGCCCGCAGGCTAACCCGCAAGGGAGGCAGCGGTCCAAGGTGTGATTCATGATTGGGGTGAAGTAGTAACAAGGTAGCCGTAGGTGAACCTGCAGAAGGATC	ASV1026	Eukaryota	NA	NA	NA	NA	NA	NA	NA
GGAGACCTTGTTACGACTTCTCCTTCCTCTAGATGGGAGGGTTTAACCGAATTCCCGGCGACCGTCGGCGGAGAACTACCAAAGGCCGCCAGTCCTAGGGCTTCACCAGCACATCCAATCGCTAGGAGCG	ASV1027	Eukaryota	Archaeplastida	Chloroplastida	NA	NA	NA	NA	NA
TACTACCGATTGAATGGCTCAGTGAGGCCTTCGGACCGGCCCAGGGAGGTCGGCAACGACCACCCCGGGCCGGAAAGTCGGTCAAACTCGGTCATTTAGAGGAAGTAAAAGTCGTAACAAGGTCTCCGTA	ASV1028	Eukaryota	Opisthokonta	Nucletmycea	Fungi	Capnodiales	Mycosphaerellaceae	uncultured_fungus	KC674702.1.1807
GCCATGGAAATTGGTTTTGGTTGAAACAACATTTTGGCTGTTTAGTCAGCACGCGTCATGAGGGTTTTTTCCTGTTTGTAGCGTGCGCTTTAGAACCATATTCGTTAGGCTAAAATTGAGGACTGGGGTGAAGTCGTAACAAGGTAGTTGTA	ASV1029	Eukaryota	NA	NA	NA	NA	NA	NA	NA
CGGAAACCTTGTTACGACTTCACCTTCCTCTAGATGACGAGGTTTACTCAACTTCTCGAACAACCCTCATGCAAGCACGAAGGAAATCCGATCCGGAGATTTCACCGAGCCATCCAATCGGTAGGTGCG	ASV1030	Eukaryota	SAR	Stramenopiles	Bicosoecida	uncultured_stramenopile	uncultured_stramenopile	uncultured_stramenopile	HM135093.1.1713
ACGGAAACCTTGTTACGACTTCTCCTTCCTCTAGGTGGGAGGGTTTAATGAACTTCTTGGCATAGCAAGTGGAGACCACCAGCTTTGCCAATCCGAACACTTCACCAGCACACCCAATCGGTAGGAGCG	ASV1031	Eukaryota	NA	NA	NA	NA	NA	NA	NA
CCGTCGCTACTACCGATTGAATGGCTTAGTGAGGCCTTGGGATTCAGGTATTGCAGAAATGTAGTACCCGGAGAACTTGTACAAACTTGGTCATTTAGAGGAAGTAAAAGTCGTAACAAGGTTTCCGTAGGTG	ASV1032	Eukaryota	Opisthokonta	NA	NA	NA	NA	NA	NA
CCGTCGCTACTACCGATTGAATGGCTTAGTGAGGCCTCTGGAGCTGGGGTCCTGAGAAATTGGGACTCTGGTGAAACTGGTCAAACTTGGTCATTTAGAGGAAGTAAAAGTCGTAACAAGGTTTCCGTAGGTG	ASV1033	Eukaryota	Opisthokonta	Nucletmycea	Fungi	Cryptomycota	LKM11	uncultured_fungus	DQ244016.1.1736
GGAAACCTTGTTACGACTTCACCTTCCTCTAGATGGCGAGGTTTACTCAACTTCTCAAAGCGAGCTCACCGCAAGCGGCGTGCCCACTTCAATCCGAAGATTTCACCGAGCCATCCAATCGGTAGGTGCG	ASV1034	Eukaryota	SAR	Stramenopiles	Bicosoecida	NA	NA	NA	NA
GAAAACCTTGTTACGACTTTTACTTCCTCTAAATGATCAAGCTTGAGTTTCTTCTCAGACCTCATTCAATCTTGCGACCGGATAAGGCCCAATCCGAGAATCTCGCTAAACCATTCAATCGGTAGTAGCG	ASV1035	Eukaryota	Opisthokonta	Holozoa	Metazoa_(Animalia)	Gastrotricha	Chaetonotida	Chaetonotus_aemilianus	JQ798556.1.1714
GGAAACCTTGTTACGACTTTTACTTCCTCTAAATGACCAAGTTTGAACAACTTTCCGGCTTCAGGTGGTCGTTGCCGACCTCCCAAGGCCAGTCCGAAAGTCTCACTTAGCCATTCAATCGGTAGTAGCG	ASV1036	Eukaryota	Opisthokonta	Nucletmycea	Fungi	NA	NA	NA	NA
GGAAACCTTGTTACGACTTTTACTTCCTCTAAATGACCGAGTTTGACCAACTTTCCGGCGCTGGGGGGTCGTTGCCAACCCTCCTGCGCCAGTCCGAAGGCCTCACTGAGCCATTCAATCGGTAGTAGCG	ASV1037	Eukaryota	Opisthokonta	Nucletmycea	Fungi	Aspergillaceae	NA	NA	NA
ACCTACCGATTGGATGGCTCGGTGAAATCTTCGGACTCTGGGTGTTCTGCCTCTCTGAGGCCGTCGCCTGGGGGAAGTTGAGTAAACCTCGTCATCTAGAGGAAGGTGAAGTCGTAACAAGGTTTCCGTA	ASV1038	Eukaryota	SAR	Stramenopiles	Bicosoecida	NA	NA	NA	NA
CCTTTGTACACACCGCCCGTCACATCATGAAAGCCGGTTTCGCCCGAAGTGCGTTTGCCAACCCGCAAGGGAGGCGGCGTCCTAAGGTGAGGCTGGTGATTGGGATGAAGTCGTAACAAGGTAACCGTAGGTGAACCTGCAGAAGGATC	ASV1039	Eukaryota	NA	NA	NA	NA	NA	NA	NA
GATCCTTCTGCAGGTTCACCTACGGCTACCTTGTTACGACTTCACCCCAGTCACTGAGCCTACCGTGGCCGCCTGCCCCCCGTGAGGGTTAGCGCAGCGTCGTCGGGTAGACCCAATTCCCATGGTGTGACGGGCGGTGTGTACAAAGG	ASV1040	Eukaryota	NA	NA	NA	NA	NA	NA	NA
TACTACCGATTGAATGGCTTAGTGAGACCTCCGGATTGGCTTTGGGGAGTCGGCAACGACACCCTATTGCTGAGAAGCTGGTCAAACTTGGTCATTTAGAGGAAGTAAAAGTCGTAACAAGGTTTCCGTA	ASV1041	Eukaryota	NA	NA	NA	NA	NA	NA	NA
CCTACAGATGCCGTGTTACGACTTGACCATTCTCTATGCGTTATGGTTTACAAGACTTCCCAGATTCAAACTATCGCTAGCTAGAACCCAGTCCGAATCATTCACCGAAACGCACAATCGATTGATGCGAC	ASV1042	Eukaryota	SAR	Alveolata	Apicomplexa	Eugregarinorida	NA	NA	NA
GATCCTTCTGCAGGTTCACCTACGGCTACCTTGTTACGACTTCACCCCAGTCACCGACCACTCCTTGGGCGGCTGCCTCTCTTGCGAGTTAGCTCACCGACTTCTGGAGCAATCGACTCCCATGGTGTGACGGGCGGTGTGTACAAAGG	ASV1043	Eukaryota	NA	NA	NA	NA	NA	NA	NA
CCTTTGTACACACCGCCCGTCACGTCATGAAAGCCGGTTTCGCCCGAAGTGCGTTTGCCAACCAGCAATGGAGGCGGCGCCCTAAGGTGAGGCTGGTGATTGGGACGAAGTCGTAACAAGGTAACCGTAGGTGAACCTGCAGAAGGATC	ASV1044	Eukaryota	Opisthokonta	Holozoa	Metazoa_(Animalia)	NA	NA	NA	NA
GGAAACCTTGTTACGACTTCACCTTCCTCTAGACGATAAGGTTTGAGGAGCTTTGCCACACTTATCGAGCCCGAAAGCCCAACAAGCACGACTCCAAACATCTTGCCGGATCGTCCAATCGGTAGGTGCG	ASV1045	Eukaryota	SAR	Stramenopiles	Labyrinthulomycetes	Sorodiplophrys	NA	NA	NA
CCGTCGCTACTACCGATTGAATGCTTTAATGAGTGTCATGGACGATGGCTCCTGGGAGCCTGGTTGTTATTGAAAGTGAAGCAAATTTGAGCATTTAGAGGAAGTAAAAGTCGTAACAAGGTTTCCGTAGGTG	ASV1046	Eukaryota	NA	NA	NA	NA	NA	NA	NA
CGTCGTTCCTACCGATTTTGAGTGATCCGGTGAGCCTTTTGGACTGTGGTATGGTCTTGTGCCATATTATAGGAAGTTAGGTAAACCTTATCACTTAAAGGAAGGAGAAGTCGTAACAAGGTTTCCGTAGGT	ASV1047	Eukaryota	SAR	Alveolata	NA	NA	NA	NA	NA
TCCTACCGATTGAATGTTCCGGTGAATCCTCCGGACCTAATTTCAGCTGTGGGGCAACTCATTGCTTGAAGTCTTGGAAAGTTGTGTAAACCTTAACATTTAGAGGAAGGAGAAGTCGTAACAAGGTTTCCGTA	ASV1048	Eukaryota	SAR	Rhizaria	Cercozoa	Vampyrellidae	NA	NA	NA
CCTACGGAAACCTTGTTACGACTTTTACTTCCTCTGACTGATGCAGCTTGGACAGGCTCTCGACCAGTTTACAATGAACGAAACCGATCAATCCCATGCCCTCACCGAATCATTCAATCGGTAGTAGCGAC	ASV1049	Eukaryota	Opisthokonta	NA	NA	NA	NA	NA	NA
CGGAAACCTTGTTACGACTTCACCTTCCTCTAAATGATAAGGTTTAGACAAGTTCTCGCAATGAACTCCCAGTGAAGGAAATTCACCACAATCCCGAGGCTTCACCGGACCATTCAATCGGTAGGTGCG	ASV1050	Eukaryota	NA	NA	NA	NA	NA	NA	NA
GGAAACCTTGTTACGACTTTTACTTCCTCTAAATGATCAAGTTTGGCCTTCTTCTCGACCGTCGATCTCACACTTGCGTGCAAGATCGAGACCAATCTGAGTACCTTGCTAAACCATTAAATCGGTAGTAGCG	ASV1051	Eukaryota	Opisthokonta	Holozoa	Metazoa_(Animalia)	Catenulida	Stenostomidae	Stenostomum_leucops	NA
GCTACTACCGATTGAATGGCTTAGTGAGGCCTTCGGATTGAGGTTTGGTGGCCGCAAGGCTGTCTCGCTTTGAAAAGTTGGTCAAACTTGGTCATTTAGAGGAAGTAAAAGTCGTAACAAGGTTTCCGT	ASV1052	Eukaryota	Opisthokonta	Nucletmycea	Fungi	Cryptomycota	LKM11	uncultured_eukaryote	NA
TACTACCGATTGAATGGCTCAGTGAGGCGTCCGGACTGGCCCAGGGAGGTGGGCAACTACCACCCAGGGCCGGAAAGCTCTCCAAACTCGGTCATTTAGAGGAAGTAAAAGTCGTAACAAGGTCTCCGTA	ASV1053	Eukaryota	Opisthokonta	Nucletmycea	Fungi	NA	NA	NA	NA
GGAAACCTTGTTACGACTTTTACTTCCTCTAGATGATCAAGTTTGATCGTCTTTTCGGAACACCGGCACAGAGGTTGCCCCCCGCGCCGGGTCCAATCCGAGGATCTCACTAAACCATCCAATCGGTAGTAGCG	ASV1054	Eukaryota	Opisthokonta	Holozoa	Metazoa_(Animalia)	Oligochaeta	Haplotaxida	NA	NA
ACAGAAACCTTGTTACGACTTCTCCTTCCTCTAAATGATAAGGTTTTTCATCAACTTCTCACAGTGAGAACTGTGAAGAACTCGCCAGCAATCTGAAGATTTCGCAGGACCATTCAATAGGTAGGAGCG	ASV1055	Eukaryota	Cryptophyceae	Cryptomonadales	NA	NA	NA	NA	NA
GGAAACCTTGTTACGACTTCACCTTCCTCTAAATGACGAGGTTTAAAAAAGTTCCCATCGTTTTGCTCACAATGAAGCAAGCGAAACAACGGTCCCAATTTTTCACCGAGCCATTCAATCGGTAGGTGCG	ASV1056	Eukaryota	SAR	Stramenopiles	Peronosporomycetes	NA	NA	NA	NA
CACCTACCGATTGAATGATTCGGTGAGAATCTCGGACTGCAGTGAAGAAGCTTTCGGGCATCTCCATCGTGGGAAGTTATTCAAACCTCATCATTTAGAGGAAGGTGAAGTCGTAACAAGGTTTCCGTA	ASV1057	Eukaryota	Archaeplastida	Chloroplastida	Charophyta	Rosales	Cannabis	Cannabis_sativa_(hemp)	MXBD01011920.8209.10005
AGGTTCACCTACGGAAACCTTGTTACGACTTTTACTTCCTCTAAATAAGCAAGTTTGGACATCTTCTCGCGCTCTCTTGAAGAGTGCACAATCCAAAGTCCTCACTAACTCATTCAATCGGTAGTAGTGACGGGCGGT	ASV1058	Eukaryota	Opisthokonta	NA	NA	NA	NA	NA	NA
GGAAACCTTGTTACGACTTCACCTTCCTCTAGATGGCGAGGTTTACTCAACTTCTCACGAGGCGCGTGCGACGAGCGCACGCATCCCCGCGATCCGAAGATTTCACCGAGCCATCCAATCGGTAGGTGCG	ASV1059	Eukaryota	SAR	Stramenopiles	Bicosoecida	NA	NA	NA	NA
GATCCTTCTGCAGGTTCACCTACGGCTACCTTGTTACGACTTCACCCCAGTCGCTGACCTTACCGTGGTCGGCTGCCTCCATTGCTGGTTAGCGCACCGCCTTCGGGTAAAGCCAACTCCCATGGTGTGACGGGCGGTGTGTACAAAGG	ASV1060	Eukaryota	NA	NA	NA	NA	NA	NA	NA
GAAACCTTGTTACGACTTTTACTTCCTCTAAATGATCAAGTTTGAGCAAGTTCTCACCGGCTCGGAAGCTATTGCTAGCCCCGCGCCCGCAATCCCGAGTTCTCACTAAACCATTCAATCGGTAGTAGCG	ASV1061	Eukaryota	Opisthokonta	Holozoa	NA	NA	NA	NA	NA
ACACACCGCCCTTTGTCCACACCGCCCGTCGCTACTACCGATTGGATGGTTTAGTGAGATCCTCGGATTGGGCCCGGCGTGACGGGCAACCGTTGTGCCGGTGTTCCGAAAAGACGATCAAACTTGATCATCTAGAGGAAGTAAAAGTCGTAACAAGGTTTCCGTA	ASV1062	Eukaryota	Opisthokonta	Holozoa	Metazoa_(Animalia)	Oligochaeta	Haplotaxida	Chaetogaster_diastrophus	AF411874.1.1769
CCGTCGCTCCTACCGATTGAAACCAACGGTGAAAAATTCGGAGAGAGTGGATTTAGAAATAGATTTACGATTGAAGTTTTTTAAATCTTTTGTTTTAGAGGAAGGAGAAGTCGTAACAAGGTTTTCGTAGGTG	ASV1063	Eukaryota	NA	NA	NA	NA	NA	NA	NA
GGAAACCTTGTTACGACTTTTACTTCCTCTAAATGACCAGGTTTGACCAACTTTCCGGCTCTGGGGGGTCGTTGCCAACCCCCCTGAGCCAGTCCGAAGGCCTCACCAAGCCATTCAATCGGTAGTAGCG	ASV1064	Eukaryota	Opisthokonta	Nucletmycea	Fungi	Aspergillaceae	Aspergillus	NA	NA
CACCTACCGATTGAATGGTCCGGTGAAGCCTCGGGATTGTGGTGAATTTCCTTCACTGGGAGTTCATTGCGAGAACTTGTCTAAACCTTATCATTTAGAGGAAGGTGAAGTCGTAACAAGGTTTCCGTA	ASV1065	Eukaryota	NA	NA	NA	NA	NA	NA	NA
CCTACGGAAACCTTGTTACGACTTTTACTTCCTCTAAATGACCAAGTTTGAACGACTTTTCGGCATGCAAGGCTTGCGCCCCACGCGCCAATCCGAGGTCCTCACTAAGCCATTCAATCGGTAGTAGCGAC	ASV1066	Eukaryota	Opisthokonta	NA	NA	NA	NA	NA	NA
GGAAACCTTGTTACGACTTTTACTTCCTCTAGATGATCAAGTTTGATCGTCTTTTCGGAACACCGGCACAACGGTTGCCCGTCACGCCGGGCCCAATCCGAACACTTCACCGGATCATTCAATCGGTAGGAGCG	ASV1067	Eukaryota	Opisthokonta	Holozoa	Metazoa_(Animalia)	Oligochaeta	Haplotaxida	Chaetogaster_diastrophus	AF411874.1.1769
CCTACGGTTACCTTGTTACGACTTCTCCTTCCTCTAAATTATAAGATTTGTTGCAATTTGAAATATACTTTAATAAATTAAAATACACTTCTCTTTGCAACTCATCGGATAATTCAATCGGTAGGAGCGAC	ASV1068	Eukaryota	SAR	NA	NA	NA	NA	NA	NA
TCCTACCGATTGGATGATCCGGTGAAGATGAAGGATGTGCTTGGCATCTATGAGTTAGTGGCTTGCTATTAATTCTAATGTTAACCAGAATTCATCTAAACCTTATCATCTAGAGGAAGGAGAAGTCGTAACAAGGTTTCCGTA	ASV1069	Eukaryota	SAR	NA	NA	NA	NA	NA	NA
ACCTACCGATTGAATGACTCGGTGAAGTATTGGGACTGTGAATTTGTGTGCTTCATTGCATGCAAGTTTGTGGGAACTTTCCTTAACCTCGCCATTTAGAGGAAGGTGAAGTCGTAACAAGGTTTCCGTA	ASV1070	Eukaryota	SAR	Stramenopiles	Peronosporomycetes	Saprolegnia	Saprolegnia_ferax	Saprolegnia_ferax	AJ238655.1.1781
CCTACGGAAACCTTGTTACGACTTTTACTTCCTCTAAATGAGCAAGTTTGATCCAGTTCTTAAACTACTCCGGTTGCCCGGAGCAGCTCGATCTCTGGAGCTCACTAATTCATTCAATCGGTAGTAGCGAC	ASV1071	Eukaryota	SAR	Rhizaria	Cercozoa	Glissomonadida	Viridiraptor	Viridiraptor_invadens	KF207866.1.1706
CGGAAACCTTGTTACGACTTCACCTTCCTCTAAATGATAAGGTTTAGACAAGTTCTCGCAATGAACTCCCAGTAAAGGAAATTCACCACAATCCCGAGGCTTCACCGGACCATTGAATCGGTAGGTGCG	ASV1072	Eukaryota	SAR	Stramenopiles	Bacillariophyceae	Bacillariophyceae	NA	NA	NA
GGAAACCTTGTTACGACTTCTCCTTCCTCTAAATGGGAGGGTTTAAACAACTTCTCAGCTGTAGAGCTAGGAAACCTAACTGAACAGCCAATCCGAAATCTTCACCAGCACATTCAATCGGTAGGGGCG	ASV1073	Eukaryota	Archaeplastida	Chloroplastida	Chlorophyta	Ulotrichales	NA	NA	NA
TACTACCGATTGAATGGCTTAGTGAGGTCTCCGGATTGGCCGCGGGGAGCCGGCAACGGCACCCCATGGCCGAGAAGTTGATCAAACTTGGTCATTTAGAGGAAGTAAAAGTCGTAACAAGGTTTCCGTA	ASV1074	Eukaryota	Opisthokonta	Nucletmycea	Fungi	NA	NA	NA	NA
GGAAACCTTGTTACGACTTTTGCCCGGTTCAAGCCGCTGCGATTAAGGCGGTTTCCATCGACGAGAAGCCCGTGAGGGCCTCAAGCCGTCGGTCCCTGCATTTCTCGAAATGGCTCAGTTCCGGGCAGCG	ASV1075	Eukaryota	Opisthokonta	Holozoa	Metazoa_(Animalia)	Chromadorea	Monhysterida	NA	NA
TGCCCGGAACTGAGCCATTTCGAGAAATGCAGGGACCGACGGCTTGAGGCCCTCACGGGCTTCTCGTCGATGGAAACCGCCTTAATCGCAGCGGCTTGAACCGGGCAAAAGTCGTAACAAGGTTTCCGTA	ASV1076	Eukaryota	Opisthokonta	Holozoa	Metazoa_(Animalia)	Chromadorea	Monhysterida	NA	NA
TACTACCGATTGAATGGCTTAGTGAGGTCTTCGGACTGGCTTTTGGAAGGTGGAAACACTGGAGGAAAGGTGGAAAGTTGGACAAACTTGGTCATTTAGAGGAAGTATAAGTCGTAACAAGGTTTCCGTA	ASV1077	Eukaryota	Opisthokonta	NA	NA	NA	NA	NA	NA
TAGTTCCGATTGAATGGCTTAGTGAGACCTCCGGATTTCTTTTGATAGAGTGGCGACACTTTTTTGATGGAGAGAAGTTGGTCAAACTTGGTCATTTAGAGGAACTAAAAGTCGTAACAAGGTAACCGTA	ASV1078	Eukaryota	Opisthokonta	Nucletmycea	Fungi	Rhizophydiales	Kappamycetaceae	uncultured_Chytridiomycota	HQ191426.1.2366
GGAAACCTTGTTACGACTTTTACTTCCTCTAGATGATCAAGTTTGATCGTCTTTTCGGAACACCGGCACAGGGGTTGCCCTCCACGCCGGGTCCAATCCGAGGATCTCACTAAACCATCCAATCGGTAGTAGCG	ASV1079	Eukaryota	Opisthokonta	Holozoa	Metazoa_(Animalia)	Oligochaeta	Haplotaxida	Tubificoides_pseudogaster	AF411873.1.1751
GGTTACCTTGTTACGACTTTTAGTTCCTCTAAATGACCAAGTTTGACCAACTTCTCTCCATCAAAAAAGTGTCGCCACTCTATCAAAAGAAATCCGGAGGTCTCACTAAGCCATTCAATCGGAACTAGCG	ASV1080	Eukaryota	Opisthokonta	Nucletmycea	Fungi	Rhizophydiales	Kappamycetaceae	uncultured_Chytridiomycota	HQ191426.1.2366
ACACCGCCCGTCGCTCCTACCGACTCGGATGTTTTGGTGAGTTGTTCGGACCTTGGCTAGCAATAGCCGGGGGAAGTCCTGCGAACCTAAATGTCTGGAGGAAGGAGAAGTCGTAACAAGGCTGCTGTAGGTGAACCTGC	ASV1081	Eukaryota	NA	NA	NA	NA	NA	NA	NA
GCTACTACCGATTGAATGGTTTAGTGAGGACTCGGGACTGGGCCAGCAAGGTGTAAAAGCCATGCTGATCCGGAAACTTGTTCAAACTTGATCATTTAGAGGAAGTAAAAGTCGTAACAAGGTTTCCGT	ASV1082	Eukaryota	Opisthokonta	Holozoa	Metazoa_(Animalia)	NA	NA	NA	NA
AGGTTCACCTACAGCTACCTTGTTACGACTTTTGCTTCCTCTACCAGAAAAACATGGTTAAACTTCCTCGAATGTTCCGAAGAACGCCCAAGTCTGTTAAACTGTATCGTACTGGCATCGGTAGCAACGACGGGCGGT	ASV1083	Eukaryota	Excavata	Discoba	Discicristata	Prokinetoplastina	Ichthyobodo	uncultured_eukaryote	NA
GCTGCTACCGATTGAATGAATTAGTGAGCTTCATGGACCATTTGACGCCCGGGCAACCGGTGCGTTAGAAGGGAAGTGAATCAAACTTGCTCATTTAGAGGAAGCAAAAGTCGTAACAAGGTTTCCGTA	ASV1084	Eukaryota	SAR	Rhizaria	Cercozoa	Cercomonadidae	Cercomonas	NA	NA
GCCTCAATCGACTGGATGATTCGGTGAATGACTTGGATCGCGAGTTCTGGTTGTTTCAACTAGTTCTTGTGAGAGATTTTGTAAACCAAATCATCTGAAGAATGAGAAAGTCGTAACACGGTTTCTGTA	ASV1085	Eukaryota	NA	NA	NA	NA	NA	NA	NA
GGAGACCTTGTTACGACTTTTACTTCCTCTAAATGACCAAGTTTGACCAAGTTTCCGGCTCTGAGTGGTCGTTGCCGACCTCTCTGAGCCAGTCCCAAGGCCTCACTGAGCCATTCAATCGGTAGTAGCG	ASV1086	Eukaryota	Opisthokonta	Nucletmycea	Fungi	Herpotrichiellaceae	Exophiala	NA	NA
CCTTTGTACACACCGCCCGTCACACCATGGGAGTTGAATCTGCCTTACGCCGGTGAGCTAACTCGAAAGAGAGGTAGCCGTTCACGGTAGGTTTGATGACTGGGGTTAAGTCGTAACAAGGTAGCCGTAGGTGAACCTGCAGAAGGATC	ASV1087	Eukaryota	NA	NA	NA	NA	NA	NA	NA
GGAAACCTTGTTACGACTTTTACTTCCTCTAGATAGTCAAGTTCGACCGTCTTCTCAGCGCTCCGCCAGGGCCGTGGGCCGACCCCGGCGGGGCCGATCCGAGGGCCTCACTAAACCATCCAATCGGTAGTAG	ASV1088	Eukaryota	Opisthokonta	Holozoa	Metazoa_(Animalia)	Tetrapoda	Mammalia	NA	NA
TAGTACCGATTGAATGGCTTAGTGAGACCTCCGGATTGACGATTTACTAGTGGCAACACCTGTTTATTGTTGAAAAGTTGGTCAAACTTGGTCATTTAGAGGAACTAAAAGTCGTAACAAGGTAACCGTA	ASV1089	Eukaryota	Opisthokonta	Nucletmycea	Fungi	Rhizophydiales	uncultured	NA	NA
TACTACCGATTGAATGGCTTAGTGAGGTCTCCGGATTGGCTTCGGAAAACCGGCAACGGTAGTCCTTAGCTGAGAAGCTGATCAAACTTGGTCATTTAGAGGAAGTAAAAGTCGTAACAAGGTTTCCGTA	ASV1090	Eukaryota	Opisthokonta	Nucletmycea	Fungi	NA	NA	NA	NA
TACTACCGATTGAATGGCTTAGTGAGACCTCCGGATTGGTGACTTTTGGGCCGCAAGGCTTTGAGGTTGCTGAAAAGTTGGTCGAACTTGGTCATTTAGAGGAAGTAAAAGTCGTAACAAGGTAACCGTA	ASV1091	Eukaryota	Opisthokonta	Nucletmycea	Fungi	NA	NA	NA	NA
TACTACCGATTGAATGGTTTAGTGAGATCTTCGGATCGGACCCGCGACGCTCAGCAATGGGCGTGGCGGACACCCGAGAAGTCGATCAAACTTGATCATTTAGAGGAAGTAAAAGTCGTAACAAGGTTTCCGTA	ASV1092	Eukaryota	Opisthokonta	Holozoa	Metazoa_(Animalia)	Demospongiae	Spongillida	Corvomeyenia_sp._Addis03-32	DQ176774.1.1764
GGTTACCTTGTTACGACTTTTAGTTCCTCTAAATGACCAAGTTTGACCAACTTTTCAACAATAAACAGGTGTTGCCACTAGTAAATCGTCAATCCGGAGGTCTCACTAAGCCATTCAATCGGTACTAGCG	ASV1093	Eukaryota	Opisthokonta	Nucletmycea	Fungi	NA	NA	NA	NA
GGAAACCTTGTTACGACTTTTGCCCGGTTCAAGCCACTGCGATCAAAACGGTTTCCAACAACAAGAAGCCCGTGAAGGCCCCAAGCCGTCAGTCTCCATATTTCTCGAAATGGCTCAGTTCCGGGCAGCG	ASV1094	Eukaryota	Opisthokonta	Holozoa	Metazoa_(Animalia)	Chromadorea	Monhysterida	Monhystera_stagnalis	KJ636259.1.1692
GTTCACCTACGGAAACCTTGTTACGACTTCTCCTTCCTCTAAGTGATACAGTTTACTTGATTTTCCACACTACCACGAAGGCGGCGCGGTCCAAAAGGTTCACCGGATCACTCGAAATCGGTAGGAGCGACGGGCG	ASV1095	Eukaryota	SAR	Alveolata	Oxytricha	Hypotrichia	Oxytricha	Oxytricha_ferruginea	AF370027.1.1769
CGTCGCTACTACCGATTGGATGGTTTAGTGAGATCCTCGGATTGGGCCCGGCGTGACGGGCAACCGTTGTGAGAAGTCCACTGAACCTTATCATTTAGAGGAAGGAGAAGTCGTAACAAGGTTTCCGTAGGT	ASV1096	Eukaryota	Opisthokonta	Holozoa	Metazoa_(Animalia)	Oligochaeta	Haplotaxida	NA	NA
CGGAAACCTTGTTACGACTTCACCTTCCTCTAAATGATGAGGTTTAAACAACTTTCCACAATTCGGTTGCCCGAAAGCATCCGAGCCGCAGTCCGAAATTTTCACCGAACCATTCAATCGGTAGGTGCG	ASV1097	Eukaryota	SAR	Stramenopiles	Ochrophyta	Ochromonadales	Paraphysomonas	uncultured_marine_eukaryote	NA
GATCCTTCTGCAGGTTCACCTACGGCTACCTTGTTACGACTTCACCCCAGTTACCGTTCACTCCTTGGGGCCCTACCTCTCTTGCGAGTTAGTGCAGGCACTTCTGGAGCAAACGACTCCCATGGTGTGACGGGCGGTGTGTACAAAGG	ASV1098	Eukaryota	NA	NA	NA	NA	NA	NA	NA
ACCTACCGATTGAATGACTCGGTGAGAAATTGGGACTGTTGTGTGGCTTGCTTCATTGTGAGCTGCACGGTGGGAACTTTTTCTAACCTCGCCATTTAGAGGAAGGTGAAGTCGTAACAAGGTTTCCGTA	ASV1099	Eukaryota	NA	NA	NA	NA	NA	NA	NA
GGAAACCTTGTTACGACTTTTACTTCCTCTAAATGATCAAGTTTGAACAAGTTCCCGTCGTCTCGATGCTATTGCTAGCTCCGAGCCGTCAGTCCCGAGGTCTCACTAAACCATTCAATCGGTAGTAGCG	ASV1100	Eukaryota	NA	NA	NA	NA	NA	NA	NA
GAATACCTTCTTACGACTTTTACTTCCTCTAAATGATCCAGTTTGAGCATCTTTTCGATATAAACCGAACGACCCGAAAGCCATTCGGAAAACCAAGCCGAAGATCTCACTAAAACATTCAATCGGTAGTAGCG	ASV1101	Eukaryota	Opisthokonta	Holozoa	Metazoa_(Animalia)	NA	NA	NA	NA
ACACCGCCCGTCGCTCCTACCGACTTGGATGTCTTGGTGAGCTGTTTGGAGTCAAGCCCGCAAGGGCCTGGCGAAGTTCTGCGAACCTAGTTGTCTGGAGGAAGGAGAAGTCGTAACAAGGCTGCTGTAGGTGAACCTGC	ASV1102	Eukaryota	NA	NA	NA	NA	NA	NA	NA
GCTACTACCGATTGAATGGTTTAGTGAGGTCTCGGGACCGGAGCTGCCAGCCTTAATGGGCCAGCGGCACTGGGAACTTGCCCAAACTTGATCATTTAGAGGAAGTAAAAGTCGTAACAAGGTTTCCGT	ASV1103	Eukaryota	Opisthokonta	Holozoa	NA	NA	NA	NA	NA
GGAAACCTTGTTACGACTTCACCTTCCTCTAGACGATAAGGTTTGAGGAGCTTCGTCACGTCAATCGAACCCGAAAGCCCAAGAGACACAACTCCAAACATCTTGCCGGATCGTCCAATCGGTAGGTGCG	ASV1104	Eukaryota	SAR	Stramenopiles	Labyrinthulomycetes	Sorodiplophrys	NA	NA	NA
CACCTACTGATTGAATGGTTCGGTGAAAATTTCGGACCGTGATTTAAATGCTTTCGGTCAATTTTGTTATAGAAAGTTATTTAAACCTCATCATTTAGAGGAAGGTGAAGTCGTAACAAGGTTTCCGTA	ASV1105	Eukaryota	NA	NA	NA	NA	NA	NA	NA
GCTCCTACCGATTGAATGTGCTGGTGAAGTGTTCGGATTGGTTTCGATTGATGGCAACATCGGCCGTTACTGAGAAGAACATTAAACCCTCCCATTTAGAGGAAGGAGAAGTCGTAACAAGGTTTCCGT	ASV1106	Eukaryota	Archaeplastida	Chloroplastida	Chlorophyta	Chlorophyceae	uncultured_eukaryote	uncultured_eukaryote	JN090887.1.1792
AACTACCTTGTTACGACTTCACCTCAGTTACCAATATTAATCTAGAATGAAAAGATTGTTAGAACATTCAGAAAATGCAAACTAAAAAAACCTAAAAACACTCTTAAACCAAATTAATTTCCGCGGCGTG	ASV1107	Eukaryota	SAR	NA	NA	NA	NA	NA	NA
GGAAACCTTGTTACGACTTTTGCTTCCTCTAAATAGTCAAGTTTGAACCACTTCCCCACTACGGCGGCAGCCGAAACCACCACCGCAGTCGGTCCGTGGGACTCACTAAACCATTCAATCGGTAGCAGCG	ASV1108	Eukaryota	SAR	Rhizaria	Cercozoa	Athalamea_environmental_sample	Athalamea_environmental_sample	Athalamea_environmental_sample	EF024169.1.1808
GCTACTACCGATTGAATGGTTTAGTGAGGTCTCGGGACCGGAGCTGCCAGCCTTAACGGGCCAGCGGCACTGGGAACTTGCCCAAACTTGATCATTTAGAGGAAGTAAAAGTCGTAACAAGGTTTCCGT	ASV1109	Eukaryota	Opisthokonta	Holozoa	NA	NA	NA	NA	NA
ACGGAAACCTTGTTACGACTTCTCCTTCCTCTAGGTGGGAGGGTTTAATGAACTTCTCGGCAAAAGCAAGTGTTGCCACCCGCTTCGCCAATCCGAACACTTCACCAGCACACCCAATCGGTAGGAGCG	ASV1110	Eukaryota	NA	NA	NA	NA	NA	NA	NA
TACTACCGATTGAATGGCTTAGTGAGGTCTCCGGATTGGCTTTGGGGAGCCGGCAACGGCACCCTATTGCTGAGAAGCTGATCAAACTTGGTCATTTAGAGGAAGTAAAAGTCGTAACAAGGTTTCCGTA	ASV1111	Eukaryota	Opisthokonta	Nucletmycea	Fungi	NA	NA	NA	NA
CGGAAACCTTGTTACGACTTCACCTTCCTCTAAATGATAAGGTTTGGACAAGTTCTCACGGTCAGGCCCCAATGAAGGAGCCAAACCACAATCCCGAGTCCTCACCGGACCATTCAATCGGTAGGTGCG	ASV1112	Eukaryota	SAR	Stramenopiles	Mediophyceae	Mediophyceae	NA	NA	NA
CCTACGGAAACCGTGTTACGACTTGAACGTCCTCTAGAGAATCCTGTTCACAGATCTTAGCGCACCCAACCGGAAAACCGGGATGGGGCGATCCGACTAGTTCACAGGATTATCCGATCGGTCGCTACGAC	ASV1113	Eukaryota	SAR	Alveolata	Apicomplexa	Eimeriorina	Goussia	Goussia_sp._BMR-2011e	GU479648.1.1715
TCCTACCGATTGAATGTTCCGGTGAATCCTCCGGACCTAATTTCAGCAGTGGGGTGACTCACTGCTTGAAGTCTTGGGAAGTTGTGTAAACCTTAACATTTAGAGGAAGGAGAAGTCGTAACAAGGTTTCCGTA	ASV1114	Eukaryota	SAR	Rhizaria	Cercozoa	Vampyrellidae	NA	NA	NA
GGAAACCTTGTTACGACTTTTACTTCCTCTAAATGATCAAGTTTGGCCTTCTTCTCGACCGTCGATCTCACACTTGCGTGCAAGGTCGAGACCAATCTGAGTACCTTGCTAAACCATTCAATCGGTAGTAGCG	ASV1115	Eukaryota	Opisthokonta	Holozoa	Metazoa_(Animalia)	Catenulida	Stenostomidae	Stenostomum_leucops	NA
GGATACCGTGTTACGACTTCTTCATCCTCTAGATGATAAGGCTCACGACACTTCCTCCCGCAGAGCGATACGAAGTACCAGCGACTGCAGAAGTCCGTGTAATTTGCCGGATCATCCAATCGGTTGAAGCG	ASV1116	Eukaryota	SAR	Alveolata	Apicomplexa	Eugregarinorida	Gregarina	Heterocapsaceae_environmental_sample	EF024723.1.1773
TACTACCGATTGAATGGCTTAGTGAGACCTCCGGATTAGCGAGTTTTTGGTGGCAACACCAGTTACTTGCCGAGAAGCTGGTCAAACTTGGTCATTTAGAGGAAGTAAAAGTCGTAACAAGGTAACCGTA	ASV1117	Eukaryota	Opisthokonta	Nucletmycea	Fungi	NA	NA	NA	NA
ACGGAAACCTTGTTACGACTTTTACTTCCTCTAAATGGTCAAGTTCGTTCAACTTCCCGAAACGGTTCGCGTTTCCGCGAATCCGAACCGGTCCGAAGACCTCACTAAACCATTCGATCGGTAGTAGCG	ASV1118	Eukaryota	Opisthokonta	Holozoa	Metazoa_(Animalia)	NA	NA	NA	NA
GATACCTTGTTACGACTTTTACTTTCTTGCGATAAGTGATCTAGAGTCTCTTTCCAAACCACGATGGCAGCCGTGAAGCCGCCAAGGAGCCAGTCCGAGAATCTGGATAACTCATCACTCGATAGTAGCG	ASV1119	Eukaryota	Opisthokonta	Holozoa	Metazoa_(Animalia)	Enoplia	Enoplida	Rhabdolaimus_terrestris	KJ636366.1.1701
CCTTTGTACACACCGCCCGTCACACCATGGGAGTCGATTGCTCCAGAAGTCGGTGAGCTAACTCGCAAGAGAGGCAGCCGCCCAAGGAGTGGTCGGTGACTGGGGTGAAGTCGTAACAAGGTAGCCGTAGGTGAACCTGCAGAAGGATC	ASV1120	Eukaryota	NA	NA	NA	NA	NA	NA	NA
CACCTACGGAAACCTTGTTACGACTTTTACTTCCTCTAAATGCTCAAATTTGCTTCACTTTCAATAACAACCAGGCTCCCAGGAGCCATCGTCCATGACACTCATTAAAGCATTCAATCGGTAGTAGCGACGG	ASV1121	Eukaryota	SAR	NA	NA	NA	NA	NA	NA
GGAAACCTTGTTACGACTTTTACTTCCTCTAAATGATCAAGTTTGATCGACTTCTCGGGTGTCCGCCACGCCCATTGCTGAGCGTCGCGGGTCCGATCCGAAGATCTCACTAAACCATTCAATCGGTAGTAGCG	ASV1122	Eukaryota	Opisthokonta	Holozoa	Metazoa_(Animalia)	Demospongiae	Spongillida	Corvomeyenia_sp._Addis03-32	DQ176774.1.1764
GATCCTTCTGCAGGTTCACCTACGGCTACCTTGTTACGACTTCACCCCAGTCATCAACCTCACCGTGGACGCTCCCTTCCTTTGCAGGTTAGGGTTACGGCTTCAGGTGGAGTCAACTCCCATGGCGTGACGGGCGGTGTGTACAAAGG	ASV1123	Eukaryota	NA	NA	NA	NA	NA	NA	NA
GCCATGGAAATTGGTTTTGATTGAAACAACATTTTAACTACTTTGTTAGCCTTCTGCATTATAGTTTTTCTTGTTTGTATTAGGCGCTTTGGCGTTATATTCGTTAGATTAAAATTGAGGACTGGGGTGAAGTCGTAACAAGGTAGTTGTA	ASV1124	Eukaryota	NA	NA	NA	NA	NA	NA	NA
GCTCCTACCTATTGAATGGTCCTGCGAAATCTTCAGATTGCTGGCGAGTTCTTCACAGTTCTCACTGTGAGAAGTTGATGAAAAACCTTATCATTTAGAGGAAGGAGAAGTCGTAACAAGGTTTCTGTA	ASV1125	Eukaryota	Cryptophyceae	Cryptomonadales	NA	NA	NA	NA	NA
GGAGACCTTGTTACGACTTTTACTTCCTCTAAATGATCAAGTTTGAGCAAGTTCTCACCGGCAAGGCGTTATTGCTAACTCCTCGCAAGCAATCCCGAGATCTCACTAAACCATTCAATCGGTAGTAGCG	ASV1126	Eukaryota	Opisthokonta	Holozoa	Metazoa_(Animalia)	NA	NA	NA	NA
GTACACACCGCCCGTCGCTTGTAGTAACGAATGGTCTGGTGAACCTTCTGGACTGAGGCCGCAAGGCTTCGGGAAGTTAAGTAAACCCTACCATTTGGAACAACAAGAAGTCGTAACAAGGTATCTGTAGGTGAACCTGCAGAAGG	ASV1127	Eukaryota	SAR	Alveolata	Hymenostomatia	Hymenostomatia	NA	NA	NA
CGGAAACCTTGTTACGACTTGACCTTCCTCTAAATGATTAGGTTTAAATAACTTCCCCAGACTCCGTCACCCGAGGGCGTCAGAGCTCAGGTCCGAGAGTTTCACCGAATCATTCAATCGGTAGGTGCG	ASV1128	Eukaryota	NA	NA	NA	NA	NA	NA	NA
TACTACCGATTGAATGGCTCAGTGAGGCTTTCGGACTGGCTCAGGGAGGTCGGCAACGACCACCCAGAGCCGGAAAGTTGTTCAAACTTGGTCATTTAGAGGAAGTAAAAGTCGTAACAAGGTTTCCGTA	ASV1129	Eukaryota	Opisthokonta	Nucletmycea	Fungi	NA	NA	NA	NA
CAGGTTCACCTACGAAAACCTTGTTACGACTTCTCCTTCCTCTAAATGAAATGGTTCAAAGACGTTATCTCAGGATGTTACCACCCTTCCTTCCCTTCTTTTCACCTTTTCATTCAATCGGTAGGAGCGACGGGCGGTG	ASV1130	Eukaryota	Amoebozoa	Discosea	Flabellinia	Dactylopodida	Angulamoeba	NA	NA
GGAAACCTTGTTACGACTTTTACTTCCTCTAAATAAGCAAGTTCGGGCAACTTCCCAGCCACCGCGCGCCGGTTGCCCGGCACGCAACAGCACAGTCCAAAGACCTCACTAACTCATTCAATCGGTAGTAGTG	ASV1131	Eukaryota	Opisthokonta	Holozoa	Metazoa_(Animalia)	NA	NA	NA	NA
GATCCTTCTGCAGGTTCACCTACGGCTACCTTGTTACGACTTCACCCCAGTCGCTAACCCGACCGTGGTAGGCTACGTCCCTTGCGGGTTCGCGCACCTACTTAAGGTCGAACCAACTCCCATGGTGTGACGGGCGGTGTGTACAAAGG	ASV1132	Eukaryota	NA	NA	NA	NA	NA	NA	NA
CACCTACCGATTGAATGGTCCGGTGAGGACTCGGGATTGTGGTTTGGCTCCTTCATTGGGGCCTGACTGTGAGAACTTGTCCAAACCTTATCATTTAGAGGAAGGTGAAGTCGTAACAAGGTTTCCGTA	ASV1133	Eukaryota	SAR	Stramenopiles	Mediophyceae	Mediophyceae	Thalassiosira	Thalassiosira_tenera	NA
GATCCTTCTGCAGGTTCACCTACGGCTACCTTGTTACGACTTCACCCCAGTCACTGAACCTACCGTGGTTGGCTGCCTCCTTTGCAGGTTGGCGCACCACCTTCGGGTAGATCCAATTCCCATGGTGTGACGGGCGGTGTGTACAAAGG	ASV1134	Eukaryota	NA	NA	NA	NA	NA	NA	NA
TACTACCGATTGGGCGATTTAGTGAGGCGTTCGGAGAGCCTATAGAGAGCTGGCAACAGCACTTTACTGGTTCAAAGTTCTACGAACTTGGTCGTCTAGAGGAAGTAAAAGTCGTAACAAGGTTTCTGTA	ASV1135	Eukaryota	Opisthokonta	Nucletmycea	Fungi	Pucciniaceae	Gymnosporangium	Gymnosporangium_clavipes	KJ720155.1.1711
GATCCTTCTGCAGGTTCACCTACGGTTACCTTGTTACGACTTCGTCCCAATCACCAGCCTCACCTTAGGGCGCCGCCTCCATTGCTGGTTGGCAAACGCACTTCGGGCGAAACCGGCTTTCATGACGTGACGGGCGGTGTGTACAAAGG	ASV1136	Eukaryota	NA	NA	NA	NA	NA	NA	NA
TACTACCGATTGGATGGTTTAGTGAGATCCTCGGATTGGGCCCGGCGCGACGGGCAACCGTCGTGCCGGGCCCAATCCGGAGGTGATCGCAAGATTGCCTCTAGGTATCGAGAAGATGATCAAACTTGATCATTTAGAGGAAGTAAAAGTCGTAACAAGGTTTCCGTA	ASV1137	Eukaryota	Opisthokonta	Holozoa	Metazoa_(Animalia)	NA	NA	NA	NA
GTTGTTACCGATTGAGTGGTTCAGTGAGGTCTCGAGACTGAGGTCAATTACTGTCAAAGGTAATCGATCTTGGGAACTTGCCCAAACTCGATCATTTAGAGGAAACACAAGTCGTAACAAGGTTTCCGT	ASV1138	Eukaryota	Opisthokonta	Holozoa	NA	NA	NA	NA	NA
TACTACCGATTGAATGATTTAGTGAGATCTTCAGACTGGCTAATTCGACTACTTATGTGGTTGGATTGTGCTGGAAAGATGACCAAACTTGATCATTTAGAGGAAGTAAAAGTCGTAACAAGGTTTTCGT	ASV1139	Eukaryota	Opisthokonta	Holozoa	Metazoa_(Animalia)	Arachnida	Acari	NA	NA
GTCGCTCCTACCGATTGAATTATCCGATGAGTTGCAAAGAGAAGTGTATTTTAATTTATTAAAGTATATTTCAAATTGCAACAAATCTTATAATTTAGAGGAAGGAGAAGTCGTAACAAGGTAACCGTAGG	ASV1140	Eukaryota	SAR	NA	NA	NA	NA	NA	NA
GGAAACCTTGTTACGACTTTTACTTCCTCTAAATGACCAAGTTTGCCTAAGTTTTCGGAACACCGGCACAACGGTTGCCCGTCACGCCGGGCCCAATCCGAGGATCTCACTAAACCATCCAATCGGTAGTAGCG	ASV1141	Eukaryota	Opisthokonta	Holozoa	Metazoa_(Animalia)	Oligochaeta	Haplotaxida	Chaetogaster_diastrophus	AF411874.1.1769
GGAAACCTTGTTACGACTTCTCCTTCCTCTAGATAATAAGGTTTAGATAACTTCTGGACGACGTTATCCCTGAGAGCAAGCCCCCAGGGAACAGACGCCGAACACATCCGTTATCTTCACCGGATCATCCAATCGGTAGGAGCG	ASV1142	Eukaryota	NA	NA	NA	NA	NA	NA	NA
GGAAACCTTGTTACGACTTTTACTTCCTCTAAGCATGGTAGTTTGATCAACTTCTTGCGTAGTGTTTCCAGTTGCCTGGAATCGATTCGCAATCCAGAGACCTCACTAACACACTCAATCGGTAGTAGTG	ASV1143	Eukaryota	NA	NA	NA	NA	NA	NA	NA
GCTACTACCGATTGGATGTTTTGGTGAGTTTTGTGGTGGGCTTGGTGGCGTCCGTGAGGATTCCGCCGGTCTGAAGTGACGCAAATCTGATCATCTAGAGGAAGTAAAAGTCGTAACAAGGTTTCCGTA	ASV1144	Eukaryota	Opisthokonta	Holozoa	Metazoa_(Animalia)	NA	NA	NA	NA
CCTACGGTTACCTTGTTACGACTTCTCCTTCCTCTAAATTATAAGATTTATTGCAATTTGAAACCTATCACAATAAATTGAAATAAGCTTCTCTTTGCAATTCATCGGACAATTCAATCGGTAGGAGCGAC	ASV1145	Eukaryota	SAR	NA	NA	NA	NA	NA	NA
GGAAACCTTGTTACAACTTTTACTTCCTCTAAATAACTAAGTTTAACAAACTTTCCGGCTCGGAGTGGTCGTTGCCAACCTCTCCGAGCCAGTCCGAAGGCCTTACTAAGCTATTTAATTAGTAGTAGCG	ASV1146	Eukaryota	Opisthokonta	Nucletmycea	Fungi	Leptosphaeriaceae	NA	NA	NA
GGAAACCTTGTTACGACTTTTACTTCCTCTAGATGATCAAGTTTGATCGTCTTTTCGGATCACCGACCCGAAGGTTGCCCTCCGCGCCGGGTCCAATCCGAGGATCTCACTAAACCATCCAATCGCTAGTAGCG	ASV1147	Eukaryota	Opisthokonta	Holozoa	Metazoa_(Animalia)	Oligochaeta	Haplotaxida	NA	NA
GGAAACCTTGTTACGACTTCTCCTTCCTCTAGATAATAAGGTTTAGATGAATTCTGGTTAACATTATTTTATAAAGCAAGCCCTATAAAAATAGATGCCAATCACATCCTTCATCTTCACCGGATCATCCAATCGGTAGGAGCG	ASV1148	Eukaryota	NA	NA	NA	NA	NA	NA	NA
GCTCCTACCGATTGGGTGTGCTGGTGAAGTGTTCGGATTGAGGACGGTCGGGAGTCTCTCCCACCGTCCCCGAGAAGTTCATTAAACCCTCCCACCTAGAGGAAGGAGAAGTCGTAACAAGGTTTCCGT	ASV1149	Eukaryota	Archaeplastida	Chloroplastida	Chlorophyta	Tetrasporales	Fritschiella	Stigeoclonium_tenue	HF920647.1.1774
CGGAAACCTTGTTACGACTTCACCTTCCTCTAAATGATGAGGTTTAAATAACTTTCTATAACAAAATTGACCGAAAGCATTTAAATCACGGTCCGAAATTTTCACCGAACCATTCAATCAGTAGGTGCG	ASV1150	Eukaryota	SAR	Stramenopiles	Ochrophyta	NA	NA	NA	NA
CACCGCCCGTCGCTCCTACCGATCGGAGTCTTTGGTGAGTTGTTCGGAGCGCGCAGGGTTATTCCTGCGTGCAAAGTCCTGCGAACCTAAGACTTTAGAGGAAGGAGAAGTCGTAACAAGGCTTCCGTAGGTGAACCTG	ASV1151	Eukaryota	NA	NA	NA	NA	NA	NA	NA
CGGAAACCTTGTTACGACTTTTACTTCCTCTAAATGATCAAGTTTGGGCAAGTTCCCAGTGTCGCTGGCCCGTGAAGGCTGGCAACTCCGGTCCCGAGACCTCACTAAACCATTCAATCGGTAGTAGCG	ASV1152	Eukaryota	Opisthokonta	Holozoa	NA	NA	NA	NA	NA
TACTAGCGATTGGATGGTTTAGTGAGATCCTCGGATTGGACCCGGCGCGGAGGGCAACCTTCGGGTCGGTGATCCGAAAAGACGATCAAACTTGATCATCTAGAGGAAGTAAAAGTCGTAACAAGGTTTCCGTA	ASV1153	Eukaryota	Opisthokonta	Holozoa	Metazoa_(Animalia)	Oligochaeta	Haplotaxida	NA	NA
TACTACCGATTGAACGGCTTAGTGAGGCCTTCGGACTGGCCGAGGGAGGTCGGCAACGACCACCCATGGCCGGAAAGTTGGTCAAACTTGGTCGTTTAGAGGAAGTAAAAGTCGTAACAAGGTTTCCGTA	ASV1154	Eukaryota	Opisthokonta	Nucletmycea	Fungi	NA	NA	NA	NA
CACCTACCGATTGAATGATTCGGTGAAAATTTCGGACTGTGATATTTATACTTTCGGGTATTTATATTGTAGAAAGTTATTTAAACCTCATCATTTAGAGGAAGGTGAAGTCGTAACAAGGTTTCCGTA	ASV1155	Eukaryota	SAR	Stramenopiles	Ochrophyta	Ochromonadales	Paraphysomonas	Paraphysomonas_longispina	KU891599.1.1820
CGGAAACCTTGTTACGACTTCACCTTCCTCTAAATAATTAGGTTTAAATAACTTCCTAAGACCAAGTCACCCGAGGGCATCCTAGCTTCAGTCTGAGATTTTCACCGAATCATTCAATCGGTAGGTGCG	ASV1156	Eukaryota	SAR	NA	NA	NA	NA	NA	NA
GTCGATACTACCGATTGAATGGCTTAGTGAGACCTTTGGATGGCGCCCTAGCCGCAAGGCATCTGGGAGCCAAAAATTGTTCAAACTTATCCATTTAGAGGAAGTAAAAGTCGTAACAAGGTTTCCGTAGG	ASV1157	Eukaryota	Opisthokonta	Nucletmycea	Fungi	LKM15	Lamproderma_sp._SAPA:100012	Lamproderma_sp._SAPA:100012	AB779691.1.1748
TTCAACCGATTGGATGATCCGGCAAATTACACGGACTTCTGCAGTCGCTGGTACTTCGTATCGCTCTGCGGGAGGAAGTGTCGTGAGCCTTATCATCTAGAGGATGAAGAAGTCGTAACACGGTATCCGTA	ASV1158	Eukaryota	SAR	Alveolata	Apicomplexa	Eugregarinorida	Gregarina	Heterocapsaceae_environmental_sample	EF024723.1.1773
CCTACGGAAACCTTGTTACGACTTTTACTTCCTCTAAATGGATAAGTTTGAACAATTTTTGGCTCCCAGATGCCTTGCGGCTAGGGCGCCATCCAAAGGTCTCACTAAGCCATTCAATCGGTAGTATCGAC	ASV1159	Eukaryota	Opisthokonta	Nucletmycea	Fungi	LKM15	Lamproderma_sp._SAPA:100012	Lamproderma_sp._SAPA:100012	AB779691.1.1748
CGGAAACCTTGTTACGACTTCACCTTCCTCTAAATGATAAGGTTTAGACAAGTTCTCGCAACAACTTCCCAATAAAGGAAAACTGTTCCAATCCCGAGGCTTCACCGGACCATTCAATCGGTAGGTGCG	ASV1160	Eukaryota	SAR	Stramenopiles	Ochrophyta	NA	NA	NA	NA
GTTCACCTACGGAAACCTTGTTACGACTTCTCCTTCCTCTAAGTGATGTGGTTTACTTGATTTTCCGCAAAGGCACGAGACCCTCGCAGTCCAAAAGGTTCACCGGATCACTCGAAATCGGTAGGAGCGACGGGCG	ASV1161	Eukaryota	NA	NA	NA	NA	NA	NA	NA
GATCCTTCTGCAGGTTCACCTACGGCTACCTTGTTACGACTTCATCCCAGTTACCATCCATACCTTAGGCACCTGCCTCCCTTGCGGGTTGGCGCAATGACTTCGGGTACAAACGACTTCCATGATGTGACGGGCGGTGTGTACAAAGG	ASV1162	Eukaryota	NA	NA	NA	NA	NA	NA	NA
CCTTTGTACACACCGCCCGTCACGCCATGGGAGTTGACTCCACCTGAAGCCGTAACCCTAACCTGCAAAGGAAGGGAGCGTCCACGGTGAGGTTGATGACTGGGGTGAAGTCGTAACAAGGTAGCCGTAGGTGAACCTGCAGAAGGATC	ASV1163	Eukaryota	NA	NA	NA	NA	NA	NA	NA
CCTTTGTACACACCGCCCGTCACACCATGAGAGTTGGCAATACCCGAAGTCAGTGAGCTAACGCGTAAGCGAGGCAGCTGCCGAAGGTGGGGTCGATGATTAGGGTGAAGTCGTAACAAGGTAGCCGTAGGTGAACCTGCAGAAGGATC	ASV1164	Eukaryota	NA	NA	NA	NA	NA	NA	NA
TACTACCGATTGAATGTTTTAGTGAGATCTTCGGCTTGGTTTTCCGAATGGCTTTCGGGTCGTTCGGTTTATATCGAAAAGATGCTCAAACTGGATCATTTAGAGGAAGTAAAAGTCGTAAGAAGGTATTCGTA	ASV1165	Eukaryota	Opisthokonta	Holozoa	Metazoa_(Animalia)	NA	NA	NA	NA
CGGAAACCTTGTTACGACTTTTACTTCCTCTAAATGATCAAGTTTGAGCAAGTTCCCAATGCTCGCAGCCCGTAAAGGCCACAAGCTTCGGTCCCGAGACCTCACTAAACCATTCAATCGGTAGTAGCG	ASV1166	Eukaryota	Opisthokonta	Holozoa	Choanoflagellida	NA	NA	NA	NA
TACTATCGATTGAGCGGTTCAGTGAGGGCCTCGGATTGGTCTCGGTCTGGCGTGCAAGCGCCGGCACCGTTGGCCGAGAAGACGCTCGAACTCGATCGCTTGGAGAAAGTAAAAGTCGTAACAAGGTTTCCGT	ASV1167	Eukaryota	Opisthokonta	Holozoa	Metazoa_(Animalia)	Gastropoda	Heterobranchia	NA	NA
CCTTTGTACACACCGCCCGTCACACCATGAGAGTTTGTAACACCCGAAGCCGGTGGCGTAACCCTTTTAGGGAGCGAGCCGTCTAAGGTGGGACAAATGATTAGGGTGAAGTCGTAACAAGGTAGCCGTAGGTGAACCTGCAGAAGGAT	ASV1168	Eukaryota	NA	NA	NA	NA	NA	NA	NA
GCTACTACCGATTGAATGGTTTAGTGAGACCTTGGGAGGGCGAGATGAGGGGGGCAACCCCTTTTGAACATCCAAACTTGGTCAAACTTGATTATTTAGAGGAAGTAAAAGTCGTAACAAGGTTTCCGT	ASV1169	Eukaryota	Opisthokonta	Nucletmycea	Fungi	Dipodascaceae	Yarrowia	Yarrowia_lipolytica	NA
AAGTTCTATTGAATAATTTGAGTTGGCTTATGTGTGTCGTCATCAGTCACTTACAGATCTTCTTCTTCAACCTCCCATTTACAGGCACCTACCGATTGAATGGTCCGGTGAAGCCTCGGGATTGTGGCCAGTTCACTTTATTGGGAGTTGGCTGCGAGAACTTGTCTAAACCTTATCATTTAGAGGAAGGTGAAGTCGTAACAAGGTTTCCGTA	ASV1170	Eukaryota	SAR	Stramenopiles	Bacillariophyceae	Bacillariophyceae	NA	NA	NA
GGTTCACCTACGGCTACCTTGTTACGACTTCACCCCAGTCGCTGACCCTACCGTGGTCGCCTGCCTCCAACCAAGTTTCCCTGGCAGGTTGGCGCAGCGCCGTCGGGTAAGACCAACTCCCATGGTGTGACGGGCGG	ASV1171	Eukaryota	NA	NA	NA	NA	NA	NA	NA
TACTACCGATTGAATGGCTAAGTGAGACTTTCGGACTGGCCTTGGGAGGTCGGCAACGACCACCTGAAGCCGGAAAGTTGTTCAAACTTGGTCATTTAGAGGAAGTAAAAGTCGTAACAAGGTTTCCGTA	ASV1172	Eukaryota	Opisthokonta	Nucletmycea	Fungi	NA	NA	NA	NA
CCTTTGTACACACCGCCCGTCACATCATGGAAGCCGGTTGCGCTCGAAGTGTCCAAGCTAACTCGCAAGAGAGGCAGGGCCCTAAAGTGCGACTGGTAACTGGGATGAAGTCGTAACAAGGTAGCCGTAGGTGAACCTGCAGAAGGATC	ASV1173	Eukaryota	NA	NA	NA	NA	NA	NA	NA
GCAGGTTCACCTACAGCAGCCTTGTTACGACTTCTCCTTCCTCCAGACATTTAGGTTCGCAGGACTTCCCCCGGCTATTGCTAGCCAAGGTCCGAACAACTCACCAAAACATCCGAGTCGGTAGGAGCGACGGGCGGTGT	ASV1174	Eukaryota	NA	NA	NA	NA	NA	NA	NA
GGAAACCTTGTTACGACTTTTACTTCCTCTAAATGACCAAGTTTGATCAGCTTCTCAGCAATAGGGTGCCGTTGCCGGCTCCCCAAAGCCAATCCGGAGACCTCACTAAGCCATTCAATCGGTAGTAGCG	ASV1175	Eukaryota	Opisthokonta	Nucletmycea	Fungi	NA	NA	NA	NA
CTACCGATCGAACGATCCGGCGAGGACTCGGGAAGCACGGGGACCCCAGCGGCCGAAATGCTACTGGGCCCCGGGCGGAACCTGTTCGAACCTTATCGTTTAGAGGAAGGAGAAGTCGTAACAAGGTCTCCGTA	ASV1176	Eukaryota	NA	NA	NA	NA	NA	NA	NA
GCAGGTTCACCTACAGCTACCTTGTTACGACTTTTGCTTCCTCTATTGAAGAAATGTCGGTGAACTTCCCAGCTGACGAAAACGTCTGCTAGTCCGATCACCTGCATTACGCCATCATCGGAAACAACGACGGGCGGTGT	ASV1177	Eukaryota	Excavata	Discoba	Discicristata	Eubodonida	Bodo	Bodo_saltans	DQ207570.1.2170
TGCTACCGATTGAATGGTTTAGCAAGCTCCAGAGACTTGATGCCGTGTTTGGGAAACCTTTCGCGATTTTGGGGAACTGGCGCAAACTTGACCATTTAGAGGAAGCAAAAGTCGTAACAAGGTTTCCGTA	ASV1178	Eukaryota	NA	NA	NA	NA	NA	NA	NA
GCTACTACCGATTGAACGGCTTAGTGAGCTCTACGAACTGTTGTGTCTGTGCGCAAGCCCAGTCATGTACGGAAAGTAGATCAAACTTGATCGTTTAGAGGAAGTAAAAGTCGTAACAAGGTTTCCGTA	ASV1179	Eukaryota	SAR	Rhizaria	Cercozoa	Spongomonadida	Spongomonas	Spongomonas_minima	AF411281.1.1803
CCTTCTGCAGGTTCACCTACGGAAACCTTGTTACGACTTTTACTTCCTCTAAAGGATCAAGTTCGGACATCTTTCAGTCCCGCCGTGGATAGCCTCAGCCTCCGAGAGTTGCCCCCCGAAAGCCGGAAGCCCGACGGGCCCGTCCG	ASV1180	Eukaryota	Opisthokonta	Holozoa	NA	NA	NA	NA	NA
GGTTACCTTGTTACGACTTTTACTTCCTCTAAATGACCAAGTTTGCCCAACTTCTCAAAAACCGTTCGCTGTTGCCAGCAAGCGAATCTCGATCCGGAGGACTCACTAAGCCATTCAATCGGTAGTAGCG	ASV1181	Eukaryota	Opisthokonta	Nucletmycea	Fungi	NA	NA	NA	NA
TCCTACCGATTGGATGATCCGGTGAAGATAACGGATGTGTTCGGCGTCTGTTCCCTGGGGGCTTGCTCTCAGGGATAACGTCGTCCAGAAGTTATCTAAACCTTATTATCTAGAGGAAGGAGAAGTCGTAACAAGGTTTCCGTA	ASV1182	Eukaryota	NA	NA	NA	NA	NA	NA	NA
CCTTCTGCAGGTTCACCTACAGATACCTTGTTACGACTTCTTGTTGTTCCAAATGGTAGGGTTTACTTAACTTCCCGAAGCCTTGCGGCCTCAGTCCAGAAGGTTCACCAGACCATTCGTTACTACAAGCGACGGGCGGTGTGTAC	ASV1183	Eukaryota	SAR	Alveolata	Hymenostomatia	Hymenostomatia	NA	NA	NA
GGAAACCTTGTTACGACTTGTACTTCCTCTAAATAAGCAAGTTTGGGCATCTTCTCGCGCTCTCTCCAATTCCTAAAAGAAATTTCGAGTGCACAATCCAAAGTCCTCACTAACTCATTCAATCGGTAGTAGTG	ASV1184	Eukaryota	Opisthokonta	NA	NA	NA	NA	NA	NA
CACCTACGGAAACCTTGTTACGACTTTTACTTCCTCTAAATGACCAAGTTTGTACAAGTTCTCCGGGTACTACATTTCTGCAATACCTGAATCCCAAGGCCTCACTAAGCCATTCAATCGGTAGTAGCGACGG	ASV1185	Eukaryota	Opisthokonta	NA	NA	NA	NA	NA	NA
GTACACACCGCCCGTCGCTCCTACCAATTTCGAGTGATCTGGTGAACCTCTTTGGACTGTCGAGCAATCGCGAAATTAGAGTGAACCTGATCACTTAGAGGAAGGAGAAGTCGTAACAAGGTTTCCGTAGGTGAACCTGCAGAAGG	ASV1186	Eukaryota	SAR	Alveolata	Euplotes	Euplotia	Euplotes	Euplotes_daidaleos	KF887346.1.1876
ACGGAAACCTTGTTACGACTTTTACTTCCTCTAGATGATCAGATTTGCGTCACTTCAGACCGGCGGAATCCTCACGGACGCCACCAAGCCCACCACAAAACTCACCAAAACATCCAATCGGTAGTAGCG	ASV1187	Eukaryota	Opisthokonta	Holozoa	Metazoa_(Animalia)	NA	NA	NA	NA
GATCCTTCTGCAGGTTCACCTACGGCTACCTTGTTACGACTTCATCCCAATCACCAGCATCACCTTAGGGTGCCGCTTCCATTACTGGTTAGCAAACACACTTTGGGCGAAACCGGCTTTCATGATGTGACGGGCGGTGTGTACAAAGG	ASV1188	Eukaryota	NA	NA	NA	NA	NA	NA	NA
GTTCACCTACGGAAACCTTGTTACGACTTCTCCTTCCTCTAAGCGTTAAGGTTTACTTACAATCGGTTATACCCGGTTACCCAGGTAAATCCTCCTATAATTTCACCGGAACGTTCAATCGGTAGGAGCGACGGGC	ASV1189	Eukaryota	SAR	Alveolata	NA	NA	NA	NA	NA
CACCTACCGATTGAATGATTCGGTGAAAATCTCAGACTGAAGCTAGGATGCCCTCGGGTGACTTGGTCTTAGGAAGTTATTTAAACCTAATTATTTAGAGGAAGGTGAAGTCGTAACAAGGTTTCCGTA	ASV1190	Eukaryota	SAR	NA	NA	NA	NA	NA	NA
GTCGCTGCTACCGATTGAATGCATTAGTGAGGTTTGAGGAGGACTGCTCTTAGAGCAATCTGAGGGTGGACCGAATCAAAACAAACTTGCGCATTTAGAGGAAGCAAAAGTCGTAACAAGGTATCCGTAGG	ASV1191	Eukaryota	SAR	Rhizaria	Cercozoa	Cercomonadidae	uncultured	uncultured_cercomonad	EF023185.1.1786
CACCTACGAAAACCTTGTTACGACTTCTCCTTCCTCTAAAACAAAAGATTTAAAAAACTTCAATCGTAAATCTATTTCTAAATCCACTCTCTCCGAATTTTTCACCGTTGGTTTCAATCGGTAGGAGCGACGG	ASV1192	Eukaryota	SAR	NA	NA	NA	NA	NA	NA
TCCTACCGATTGGGTGTGCTGGTGAAATGTTGGGATTGGCGGCAGATGGCGGTTCGCCGCACTCTGCCACCGAGAACTTCATTAAACCCTCCCACCTAGAGGAAGGAGAAGTCGTAACAAGGTTTCCGTA	ASV1193	Eukaryota	Archaeplastida	Chloroplastida	Chlorophyta	Incertae_Sedis	Choricystis	Choricystis_parasitica	NA
TCCTACCGATTGGATGTTCCGGTGAATCCTTCGGACTCGTGGCTCTGGGTGGGGCAACCCACTCTCGGTCAATGAGGAAGTTGTGTAAACCTTAACATCTAGAGGAAGGAGAAGTCGTAACAAGGTTTCCGTA	ASV1194	Eukaryota	SAR	Rhizaria	Cercozoa	Vampyrellidae	NA	NA	NA
CCGTCGCTACTACCGATTGAATGGCTTAGTGAGGCCTTGGGATTCAGATTGCTCAGCAATGGGTGCTCAGGAGAACTTGGTCAAACTTGGTCATTTAGAGGAAGTAAAAGTCGTAACAAGGTTTCCGTAGGTG	ASV1195	Eukaryota	Opisthokonta	NA	NA	NA	NA	NA	NA
CACCTACGGAAACCTTGTTACGACTTTTACTTCCTCTAAATGACCAAGTTTGACCAAGTTCTCCTGAGCACCCATTGCTGAGCAATCTGAATCCCAAGGCCTCACTAAGCCATTCAATCGGTAGTAGCGACGG	ASV1196	Eukaryota	Opisthokonta	NA	NA	NA	NA	NA	NA
GGAAACCTTGTTACGACTTCAGCTTCCTCTAGACGATAAGGTTTGAAGAGCTTTGGAAATCTTCATCGAACCGAAATCCGAAAAAAACCTCCTCCAAACATCTTGCCGGATCGTCCAATCGGTAGCTGCG	ASV1197	Eukaryota	SAR	Stramenopiles	Labyrinthulomycetes	Sorodiplophrys	NA	NA	NA
TACTACCGATTGAATGGTTTAGCGAGATCCTCGGATCGGGCCTTACCCGTTGGCAACAATGAGTGAGGTCTGAGAAGAAGCTCAAGCTTGATCATTTAGAGGAAGTAAAAGTCGTAACAAGGTTTCCGTA	ASV1198	Eukaryota	Opisthokonta	Holozoa	Metazoa_(Animalia)	Gastrotricha	Chaetonotida	NA	NA
GCTCCTACCGATTGAGCGGTCCGGTGAATCATTCGGACTGACCATTTCTTTCGGGCTGCGTTGGTATTTCGGAAAGATGTCCAAACTGTATCATTTAGAGGAAGTAAAAGTCGTAACAAGGTTTCCGTA	ASV1199	Eukaryota	Opisthokonta	Holozoa	Metazoa_(Animalia)	Podocopa	Podocopida	NA	NA
AAACCTTGTTACGACTTTTACTTCCTCTAAATGATCAAGTTTGATCATCTTCTCAGCACCTAGAGGCAACCTTGCGGCCACCTCCGGACCAATCCGAAGATCTCACTAAACCATTCAATCGGTAGTAGCG	ASV1200	Eukaryota	NA	NA	NA	NA	NA	NA	NA
TACTACCGATTGAATGGCTTAGTGAGTCCTCCGGATCGAGATTCGCTTGCTGGCAACAGCGAACGGTTTTTGAGAAGTTGGGCAAACTTGGTCATTTAGAGGAAGTAAAAGTCGTAACAAGGTAACCGTA	ASV1201	Eukaryota	NA	NA	NA	NA	NA	NA	NA
GTACACACCGCCCCCTTTGTACACACCGCCCCCTTTGTACACACCGCCCGTCGCTACTACCGATTGGATGGTTTAGTGAGATCCTCGGATTGGGCCCGGCGCGACGGGCAACCGTCGTGCCGGTGTTCCGAAAAGACGATCAAACTTGATCATCTAGAGGAAGTAAAAGTCGTAACAAGGTTTCCGTA	ASV1202	Eukaryota	Opisthokonta	Holozoa	Metazoa_(Animalia)	Oligochaeta	Haplotaxida	NA	NA
AACTACCTTGTTACGACTTCACCCCAGTCCTCAATTTTAATCTAACGAATATAACGCCAAAGCGCCTAATACAAACAAGAAAAACTATAATGCAGAAGGCTAACAAAGTAGTTAAAATGTTGTTTCAATCAAAACCAATTTCCATGGCGTG	ASV1203	Eukaryota	NA	NA	NA	NA	NA	NA	NA
GGAAACCTTGTTACGACTTCTCCTTCCTCTAGATGATAAGGTTTAGATGAATTCTGGTTAACATTAGAATTAATAGCAAGCCACTAACTCATAGATGCCAAGCACATCCTTCATCTTCACCGGATCATCCAATCGGTAGGAGCG	ASV1204	Eukaryota	SAR	NA	NA	NA	NA	NA	NA
TACTACCGATTGAATGGCTTAGTGAGTCCTTGGGATTGGCCATCGCGAGCCCGCAAGGGCACATGATGGCCGAGAACTTGGGCAAACTTGGTCATTTAGAGGAAGTACAAGTCATAACAAGGTTTCTGTA	ASV1205	Eukaryota	Opisthokonta	Nucletmycea	Fungi	NA	NA	NA	NA
CCCGTCGCTCCTACCGATTGAATGGTCCGGCGAAATCTTCAGATTGCTGGCGAGGCTAACCCCTCGCTGTGAGAAGTTGATTAAACCTTATCATTTAGAGGAAGGAGAAGTCGTAACAAGGTTTCCGTAGGTGAACC	ASV1206	Eukaryota	SAR	Alveolata	Halteria	Hypotrichia	Halteria	uncultured_Halteria	GU067995.1.1774
GGAAACCTTGTTACGACTTCACCTTCCTCTAAATGATAAGGTTTAGACAAGTTCTCGCAGCCAACTCCCAATAAAGTGAACTGGCCACAATCCCGAGGCTTCACCGGACCATTCAATCGGTAGGTGCCTGTAAATGGGAGGTTGAAGAAGAAGATCTGTAAGTGACTGATGACGACACACATAAGCCAACTCAAATTATTCAATAGAACTTACG	ASV1207	Eukaryota	SAR	Stramenopiles	Bacillariophyceae	Bacillariophyceae	NA	NA	NA
GGAAACCTTGTTACGACTTTTGCTTCCTCTAGATGATAAGGTTTACTCGATTTCTCGTAGCAAGTAATGAACCGAAATCCACTACATATTGCCACAATCTGGCGATTTCACCGGACCATCCATCGGTAGCAGCG	ASV1208	Eukaryota	NA	NA	NA	NA	NA	NA	NA
CACCTACCGATTGAATGGTCCGGTGAGGACTCGGGATTGTGGTTTGGCTCCTTCATTGGGGCCTGACCGTGAGAACTTGTCCAAACCTTATCATTTAGAGGAAGGTGAAGTCGTAACAAGGTTTCCGTA	ASV1209	Eukaryota	SAR	Stramenopiles	Mediophyceae	Mediophyceae	NA	NA	NA
CCTTTGTACACACCGCCCGTCGCTATTACCGATTGGGTGTATAGGTGAACCTTCTCGATAGCCGCAAGGCTAGAAATTAAGTAAACCCTACCATTTGGAACAACAAGAAGTCGTAACAAGGTATCTGTAGGTGAACCTGCAGAAGGATC	ASV1210	Eukaryota	SAR	Alveolata	Telotrochidium	Peritrichia	Telotrochidium	Telotrochidium_matiense	EF417835.1.1651
TACTACCGATTGAATGGTTTAGTGAGACCCTCGGATTGGAGTCATGTAGCTGGCAACAGCAACTTGACTCTGAAAAGTTTGTCAAACTTGGTCATTTAGAGGAAGTAAAAGTCGTAACAAGGTTTCCGTA	ASV1211	Eukaryota	Opisthokonta	NA	NA	NA	NA	NA	NA
ACGGAAACCTTGTTACGACTTTTGCTTCCTCTAAATGAGCAAGTTTGATTCACTTCCCTTCTAACGCACCGGTTGCCCGGGCGTCAAATGGTCCATGAAGCTCACTAATTCATTCAATCGGTAGCAGCG	ASV1212	Eukaryota	SAR	Rhizaria	Cercozoa	Cercomonadidae	Cercomonas	NA	NA
GGAAACCTTGTTACGACTTTTACTTCCTCTAAATGATCAAGTTTGGTCATCTTCTCGATACCAGTCAAGCGACGGAGCCGCTCAGCCAGACCAATCCGATTACCTCAGCTTGACCATTCAATCGGTAGTAGCG	ASV1213	Eukaryota	Opisthokonta	Holozoa	Metazoa_(Animalia)	Digenea	Strigeidida	NA	NA
ACACCGCCCGTCGTTGTTTCCGATGATGGCGTAATGCAGGTGATCGGACTAGCAGACGTTTTCGTCAGCTGGGAAGTTCACCGACATTTCTTCAATAGAGGAAGCAAAAGTCGTAACAAGGTAGCTGTAGGTGAACCTGC	ASV1214	Eukaryota	Excavata	Discoba	Discicristata	Eubodonida	Bodo	Bodo_saltans	DQ207570.1.2170
AAGGATCAAGTTCGGACATCTTTCAGTCCCGCCGTGGATAGCCTCAGCCTCCGAGAGTTGCCCCCCGAAAGCCGGAAGCCCGACGGGCCCGTCCGAAGGCCTCACTAAATCATTCAATCGGTAGTAGCGACGGGCGGTGTGTACAAAGG	ASV1215	Eukaryota	SAR	NA	NA	NA	NA	NA	NA
TAGTACCGATTGAATGGCTTAGTGAGACCTCCGGATATGCGGCTATTTGATGGCAACATTAGAGAGTTGCGCAGAAGCTGGTCAAACTTGGTCATTTAGAGGAACTAAAAGTCGTAACAAGGTAACCGTA	ASV1216	Eukaryota	Opisthokonta	Nucletmycea	Fungi	Rhizophydiales	uncultured	NA	NA
CCTTTGTACACACCGCCCGTCGCTCCTACCGATTTCGAGTGATTCGGTGAACCTTTTGGACCGTTTACACGGGAAATCAAGTAAACCATATCACTTAGAGGAAGGAGAAGTCGTAACAAGGTTACTGTAGGTGAACCTGCAGAAGGATC	ASV1217	Eukaryota	SAR	Alveolata	Caenomorpha	Armophorida	Caenomorpha	Caenomorpha_sp.	AJ009660.1.1307
ACGGAAACCTTGTTACGACTTCTCCTTCCTCTAAATGATAAGGTTCAAGCAACTTCTCGCAGATTGGTAACTTGCGAAACCTACCCAGCAATCCGAAGATTTCACCGGACCATTCAATCGGTAGGAGCG	ASV1218	Eukaryota	Cryptophyceae	Cryptomonadales	Plagioselmis	NA	NA	NA	NA
TCCTACCGATTGGGTGTGCTGGTGAAGCGTTCGGATTGGAGTTGGTAGGTGGTTCGCCGCCCGCCCTCTCTGAGAAGTTCGTTAAACCCTCCCACCTAGAGGAAGGAGAAGTCGTAACAAGGTTTCCGTA	ASV1219	Eukaryota	Archaeplastida	Chloroplastida	Chlorophyta	Trebouxiales	Trebouxia	Trebouxia_impressa	Z21551.1.1795
CGGAAACCTTGTTACGACTTTTACTTCCTCTAAATGACCAAGTTTGACCAACTTTTCAAAGCGAGGCAGCCTTACGGCCACCAAACCTCAATCCGAAGGCCTCACTAAGCCATTCAATCGGTAGTAGCG	ASV1220	Eukaryota	Opisthokonta	Nucletmycea	Fungi	Cryptomycota	LKM11	uncultured_eukaryote	NA
GGAAACCTTGTTACGACTTTTACTTCCTCTAGATGATCAAGTTTGATCGTCTTTTCGGAACACCGGCACGACGGTTGCCCGTCGCTACTACCGATTGGATGGTTTAGTGAGATCCTCGGATTGGGCCCGGCGCG	ASV1221	Eukaryota	Opisthokonta	Holozoa	Metazoa_(Animalia)	Oligochaeta	Haplotaxida	NA	NA
GCAGGTTCACCTACGGAGACCTTGTTACGACTTCTCCTTCCTACAAACAAGAGGGTTCAGTAAACTTTCCTAGCTAGTAAAACCAGCCTGGTCCATCCAATTCACCTTCTCGTCCCATCGGTAGGAGCGACGGGCGGTGT	ASV1222	Eukaryota	Excavata	Discoba	Discicristata	Tetramitia	NA	NA	NA
GCTACTACCGATTGAATGGTTTAGTGAGGTCTCGGGACTGGCGCTTGCAGCTGTCAAAGGCCGCGAGCATCGGGAACTTGCTCAAACTTGATCATTTAGAGGAAGTAAAAGTCGTAACAAGGTTTCCGT	ASV1223	Eukaryota	Opisthokonta	Holozoa	Choanoflagellida	NA	NA	NA	NA
GATCCTTCTGCAGGTTCACCTACGGCTACCTTGTTACGACTTCGTCCCAATCACCAGTATTACCTTGGGGCGCCGTATCCTTGGAAGGTTTACAAGCGCACTTTGGGCAATACCGGCTTTCATGACGTGACGGGCGGTGTGTACAAAGG	ASV1224	Eukaryota	NA	NA	NA	NA	NA	NA	NA
GCTCCTACCGATTGAGCGTGCTGGTGAAGTGTTCGGATTGGCTTCGGTTGGTGGCAACACTGGCCAGAGCCGAAAAGATCATTAAACCCTCCCGCTTAGAGGAAGGAGAAGTCGTAACAAGGTTTCCGT	ASV1225	Eukaryota	Archaeplastida	Chloroplastida	Chlorophyta	Chlorophyceae	NA	NA	NA
GATCCTTCTGCAGGTTCACCTACGGCTACCTTGTTACGACTTCACCCCAATCGCTGACCCTACCTTCGGCTGCTGCCTCCCTTACGGGTTAGCTCACAGACTTCGGGTATTGCCAACTCTCATGGTGTGACGGGCGGTGTGTACAAAGG	ASV1226	Eukaryota	NA	NA	NA	NA	NA	NA	NA
TACTACCGATTGAATGGTTTAGTGAGACTTTTGGATTGTGATTAGTGAACTGGCAACGGATTACTATGTAACGAGAAGTTAGTCAAACTTGATCATTTAGAGGAAGTAAAAGTCGTAACAAGGTTTCCGT	ASV1227	Eukaryota	Opisthokonta	Nucletmycea	Fungi	Entomophthoraceae	NA	NA	NA
GGAAACCTTGTTACGACTTTTACTTCCTCTAGATGATCAAGTTTGATCAGCTTCCCAAATCATCACTGCTGTCAGACAGCTGTGTTAATCCGGTCCAAAGATCTCACTAAACCATTCAATCGGTGGTAGCG	ASV1228	Eukaryota	Opisthokonta	Nucletmycea	Nucleariidae_and_Fonticula_group	Nucleariidae	Nuclearia	Nuclearia_simplex	AF349566.1.2152
CCTTTGTACACACCGCCCGTCACACCATGGGAGCCAGTTGTACCGGAAGCCGGTGATCCAACCCGCAAGGGGGGTAGCCGTCCATGGTATGGCTGGTGACTGGGGTGAAGTCGTAACAAGGTAGCCGTAGGTGAACCTGCAGAAGGATC	ASV1229	Eukaryota	NA	NA	NA	NA	NA	NA	NA
TTCAACCGATTGGATGATCCGGCAAATTACATGGACCATTGCAGATGTTGGTGCTTCGCATCGCTCTGCGAAGGAAAATGTCGTGAGCCTTATCATCTAGAGGATGAAGAAGTCGTAACACGGTATCCGTA	ASV1230	Eukaryota	SAR	Alveolata	Apicomplexa	Eugregarinorida	Gregarina	Heterocapsaceae_environmental_sample	EF024723.1.1773
GGAAACCTTGTTACGACTTTTACTTCCTCTAAATGATCAAGTTTGAGTGTCTTTTCCCGGTCATAGAAATGTTGCCATTTCTTAGACTAGAATCCAACAATCTCACTAAACCATTCAATCGGTAGTAGCG	ASV1231	Eukaryota	Opisthokonta	Holozoa	Metazoa_(Animalia)	Tricladida	Continenticola	Girardia_tigrina	AF013156.1.1787
GGAGACCTTGTTACGACTTCTCCTTCCTCTAAACGATAAGGTTCGAACAGGTTCCGCCCGGGGCCCAGTAGCATTTCGGCCGCTGGGGTCCCCGTGCTTCCCGAGTCCTCGCCGGATCGTTCGATCGGTAGGAG	ASV1232	Eukaryota	NA	NA	NA	NA	NA	NA	NA
ACGGATACCTTGTTACGACTTGTACTTCCTCTAAATGACCAAGTTTGAACAAGTTCTCAGTGAGTAAATCTGTTGCCAGCCTACTCGCCAATCCCGAGTCCTCACTAAGTCATTCAATCGGTAGTAACG	ASV1233	Eukaryota	Opisthokonta	Aphelidea	uncultured	uncultured_fungus	uncultured_fungus	uncultured_fungus	AM114806.1.1792
GATCCTTCTGCAGGTTCACCTACGGAAACCTTGTTACGACTTCACCCCAATCGCTGACCCTACCTTAGGACGCTTCCTCCCTTGCGGGTTAGATCACGTACGTTGGGTATTGCCAACTCTCATGGTGTGACGGGCGGTGTGTACAAAGG	ASV1234	Eukaryota	NA	NA	NA	NA	NA	NA	NA
TACTACCGATTGAATGGTTTAGCAAGATACTCGGATTGGTCTCGGTCTTGTGCGCAATTGTGAGACCGAGTGCCAAGAAGTAGGCCAAACTTGATCATTTAGAGGAAGTTAAAGTCGTAACAAGGTTTCCGTA	ASV1235	Eukaryota	Opisthokonta	Holozoa	Metazoa_(Animalia)	NA	NA	NA	NA
CCTTTGTACACACCGCCCGTCACACCATGGGATTTGGTTCGACCTTAAGCCGGTGCGCGAACCCGCAAGGGACGCAGCCGACCACGGTCGGGTCAGAGACTGGGGTGAAGTCGTAACAAGGTAGCCGTAGGTGAACCTGCAGAAGGATC	ASV1236	Eukaryota	NA	NA	NA	NA	NA	NA	NA
TACTACCGATTGAATGGTTTAGTGAGATCTTCGGATCGGACCCGCTACGTCCGGCAACGGGCGTGGCGGACACCTGAGAAGTCGATCAAACTTGATCATCTAGAGGAAGTAAAAGTCGTAACAAGGTTTCCGTA	ASV1237	Eukaryota	Opisthokonta	Holozoa	Metazoa_(Animalia)	Demospongiae	Spongillida	NA	NA
GGAAACCTTGTTACGACTTTTACTTCTTCTAAATGAGCAAGTTCAAAAATCTTCCAAATGGCTAAGTCTTTCGAAAAAGACAAAGTCTTAAGTCCAAAATCTTCACTAACTCATTCAATCGGTAGTAGTG	ASV1238	Eukaryota	Opisthokonta	NA	NA	NA	NA	NA	NA
TCCTACCGATTGAATGATCCGGTGAAGTGTTCGGATTGCGTCGACGATGGTGGTTCGCCGCCGTCGACGCAATCCGAACACTTCACCGGATCATTCAATCGGTAGGAAGGAAAAGTCGTAACAAGGTCTTCGTA	ASV1239	Eukaryota	Archaeplastida	Chloroplastida	Charophyta	Brassicales	NA	NA	NA
CACCGCCCGTCGCTCCTACCGATTGAGTGATCAGATGAAATCCGCGGATTGGGACTGGCTTGCTGGTTCTGAGAAGTTGAGTAAATCTTATTGCTTAGAGGAAGGAGAAGTCGTAACAAGGTTTCCGTAGGTGAACCTG	ASV1240	Eukaryota	Amoebozoa	Gracilipodida	Flamella	NA	NA	NA	NA
CCTTTGTACACACCGCCCGTCACATCACGAAAGTGGGCTGCACTAGAAGCCGGTGTGCCAACCCGCAAGGGGAGCAGCCGTCCAAGGTATGGCTCATGATTGGGGTGAAGTCGTAACAAGGTAGCCGTAGGTGAACCTGCAGAAGGATC	ASV1241	Eukaryota	Opisthokonta	NA	NA	NA	NA	NA	NA
GGAAACCTTGTTACGACTTTTGCTTCCTCTAGATGATAAGGTTTAATCAACTTCTCAACATAATATCTAACCTTACAGCTAGATAATCACGTCAATCCGAGGATTTCACCGGATCATCCAATCGGTAGCAGCG	ASV1242	Eukaryota	Amoebozoa	Discosea	Flabellinia	Vannellida	NA	NA	NA
GATCCTTCTGCAGGTTCACCTACGGTTACCTTGTTACGACTTCATCCCAATCACCACCCACACCTTAGGCACCTCCCTCCCTTGCGGGTTGGTACAGTGACATCGGGTGCAGACGGCTTTCATGATGTGACGGGCGGTGTGTACAAAGG	ASV1243	Eukaryota	NA	NA	NA	NA	NA	NA	NA
TGTACACACCGCCCGTCGCTACTACCGAGTGAATGGTGTCATAATGCCTTGGGAGCGGATGCCGCAAGGCACTGCGATCAGCGTAGAATGGCGCAATTTCGAGGAAGTAAAAGTCGTAACAAGGTTTCCGTA	ASV1244	Eukaryota	Opisthokonta	Holozoa	Metazoa_(Animalia)	Myxosporea	Bivalvulida	NA	NA
CGTCGATACTACCGATTGAATGGCGCAGTGAGGCGGCGGGGGGCGGGCGCAGGCTGCAGGGCGGCGCGCGGCGAAGGCTGCCGAACTGGGGCATTTAGAGGAAGTAAAAGTCGTAACAAGGTTTCCGTAGGT	ASV1245	Eukaryota	Opisthokonta	Holozoa	Metazoa_(Animalia)	NA	NA	NA	NA
GGAAACCTTGTTACGACTTTAACTTCCTCTAAATGATCAAGTTTGGCCTACTTCTTGGCACTCGGTCTCACAATTGCGCACAAGACCGAGACCAATCCGAGTATCTTGCTAAACCATTCAATCGGTAGTAGCG	ASV1246	Eukaryota	Opisthokonta	Holozoa	Metazoa_(Animalia)	Catenulida	Stenostomidae	NA	NA
