# Supplementary material for: From Mud to Meat: Comparative Metabarcoding Reveals Two Different Evolutionary Paths to Carnivory in a Group of Meiofaunal Annelids
Source: Mol Ecol. 2025 Oct 28;34(22):e70151. doi: 10.1111/mec.70151 (PMC12617034; doi:10.1111/mec.70151)
Supplement: Supplementary file 7 — Table S5: Output table from DADA2 listing the number of reads per each amplicon sequence variant (ASV) recovered from the species included in Sampling 2. [file MEC-34-e70151-s006.csv]

	ASV1	ASV2	ASV3	ASV4	ASV5	ASV6	ASV7	ASV8	ASV9	ASV10	ASV11	ASV12	ASV13	ASV14	ASV15	ASV16	ASV17	ASV18	ASV19	ASV20	ASV21	ASV22	ASV23	ASV24	ASV25	ASV26	ASV27	ASV28	ASV29	ASV30	ASV31	ASV32	ASV33	ASV34	ASV35	ASV36	ASV37	ASV38	ASV39	ASV40	ASV41	ASV42	ASV43	ASV44	ASV45	ASV46	ASV47	ASV48	ASV49
Chaetogaster sp. 3	273811	255807	0	0	30387	29186	0	0	0	0	10	0	0	15260	0	14939	103	48	1207	0	1182	0	64	0	0	61	0	0	6779	6523	0	4389	0	592	0	3775	0	0	0	554	3433	0	0	605	582	0	0	0	2479
Chaetogaster sp. 12	2029	1995	689424	637992	0	0	0	563	0	583	78	80	77	0	0	0	1634	1627	0	0	0	0	1353	0	0	1130	0	0	27	25	4607	0	4084	0	0	0	0	0	3599	0	0	0	3233	0	0	0	527	877	11
Chaetogaster sp. 8	622775	579099	0	0	0	0	0	417	0	417	17479	15501	14785	10	14845	4	3131	2772	0	0	0	0	2559	0	0	2097	0	0	5	0	0	0	0	801	0	0	0	0	0	676	0	0	0	0	0	0	367	1641	0
Chaetogaster sp. 22	393809	365512	0	0	1350	1345	0	187	0	195	0	56	8	91	61	69	1054	813	0	0	0	0	1172	0	0	899	0	0	0	0	6	0	0	1054	3979	0	3726	3633	0	919	0	3286	0	0	0	0	131	23	0
Stylaria sp.	55170	51963	607	524	358	395	203553	268	194348	255	381	178	376	6	190	6	3212	3397	0	0	0	10147	2592	0	8928	2154	0	0	0	0	0	0	0	150	0	0	0	0	0	108	0	0	0	0	0	2813	209	66	0
Chaetogaster sp. 24	605666	573146	0	0	0	0	0	0	0	0	413	45	383	21	59	9	3230	2725	0	10429	0	0	1746	9736	0	1357	7696	7257	0	0	0	0	116	1370	0	0	0	0	0	1209	0	0	0	0	0	0	18	0	0
Chaetogaster sp. 18	30326	28089	0	0	319410	297819	0	195646	0	188711	21	68	20	26	51	10	108	57	10160	0	9133	0	418	0	0	286	0	0	4	0	0	0	0	65	0	0	0	0	0	100	0	0	0	2454	2269	0	1423	0	0
[truncated: 1,197 more columns]
