# Supplementary material for: From Mud to Meat: Comparative Metabarcoding Reveals Two Different Evolutionary Paths to Carnivory in a Group of Meiofaunal Annelids
Source: Mol Ecol. 2025 Oct 28;34(22):e70151. doi: 10.1111/mec.70151 (PMC12617034; doi:10.1111/mec.70151)
Supplement: Supplementary file 8 — Table S6: Relative proportions of amplicon sequence variant (ASV) counts across the broad taxonomic categories for each species across both samplings. [file MEC-34-e70151-s009.xlsx]

## Sheet: Sheet1
species	sampling	total reads	total ASVs	Animals	Mobile ciliates	Sessile ciliates	Diatoms	Other algae	Fungi	Misc. Protists
Chaetogaster sp. 3	sampling 1	1012	4	0.164032	0	0.832016	0	0	0.00395257	0
Chaetogaster sp. 8	sampling 1	73	1	0	0	0	0	0	1	0
Chaetogaster sp. 10	sampling 1	318	4	0	0	0.672956	0	0	0.327044	0
Chaetogaster sp. 12	sampling 1	456	8	0.0109649	0	0.585526	0	0.184211	0.219298	0
Chaetogaster sp. 20	sampling 1	269	11	0.0483271	0	0	0	0.197026	0.754647	0
Chaetogaster sp. 22	sampling 1	229	5	0.786026	0	0	0	0	0.213974	0
Chaetogaster sp. 3	sampling 2	58819	67	0.933984	0.000578045	0.0406161	0	0.00312824	0.00323025	0.0184634
Chaetogaster sp. 8	sampling 2	73872	183	0.0182884	0.259246	0.473156	0.00682261	0.0172325	0.114089	0.111165
Chaetogaster sp. 12	sampling 2	29952	172	0.0351562	0.352397	0.208634	0.0108841	0.0451723	0.206197	0.14156
Chaetogaster sp. 18	sampling 2	34903	132	0.178953	0.0759534	0.566971	0.0110019	0.00962668	0.0121766	0.145317
Chaetogaster sp. 22	sampling 2	12901	140	0.269902	0.0758856	0.155957	0.00821642	0.0292225	0.213859	0.246958
Chaetogaster sp. 24	sampling 2	13949	139	0.0394293	0.0605061	0.0875332	0.0134777	0.0481038	0.34325	0.407699
Stylaria sp.	sampling 2	24768	196	0.0867652	0.0757833	0.0563227	0.0777213	0.0874112	0.335433	0.280564
